# Supplementary material for: Deep-water lymnaeid gastropods (Hygrophila) of Lake Pannon (Late Miocene, Central Europe): taxonomy and biostratigraphic significance
Source: Zookeys. 2026 Jun 12;1282:75–138. doi: 10.3897/zookeys.1282.186967 (PMC13282623; doi:10.3897/zookeys.1282.186967)
Supplement: XML Treatment for Radix [file zookeys.1282.186967-treatment1.xml]

<!DOCTYPE tp:taxon-treatment
  PUBLIC "-//TaxonX//DTD Taxonomic Treatment Publishing DTD v0 20100105//EN" "tax-treatment-NSO.dtd">
<tp:taxon-treatment xmlns:tp="http://www.plazi.org/taxpub"><tp:treatment-meta><kwd-group><label>Taxon classification</label><kwd>
                  <named-content content-type="kingdom">Animalia</named-content>
                </kwd><kwd>
                  <named-content content-type="order">Lymnaeida</named-content>
                </kwd><kwd>
                  <named-content content-type="family">Lymnaeidae</named-content>
                </kwd></kwd-group><mixed-citation publication-type="journal"><person-group><name><surname>Botka</surname><given-names>Dániel</given-names></name><name><surname>Magyar</surname><given-names>Imre</given-names></name></person-group><article-title>Deep-water lymnaeid gastropods (Hygrophila) of Lake Pannon (Late Miocene, Central Europe): taxonomy and biostratigraphic significance</article-title><source>Zookeys</source><day>12</day><month>06</month><year>2026</year><volume>1282</volume><fpage>75</fpage><lpage>138</lpage><pub-id pub-id-type="doi">10.3897/zookeys.1282.186967</pub-id></mixed-citation></tp:treatment-meta><tp:nomenclature><label>Genus</label><tp:taxon-name><object-id xmlns:xlink="http://www.w3.org/1999/xlink" content-type="arpha" xlink:type="simple">6A002A04-B3BC-5297-9D22-762125CE71DB</object-id>
                        		<tp:taxon-name-part taxon-name-part-type="genus" reg="Radix">Radix</tp:taxon-name-part>
                        	</tp:taxon-name><tp:taxon-authority>Montfort, 1810</tp:taxon-authority></tp:nomenclature><tp:treatment-sec sec-type="Type species"><title>Type species.</title><p><italic><tp:taxon-name><tp:taxon-name-part taxon-name-part-type="genus" reg="Radix">Radix</tp:taxon-name-part> <tp:taxon-name-part taxon-name-part-type="species" reg="auricularia">auricularia</tp:taxon-name-part></tp:taxon-name></italic> (Linnaeus, 1758); original designation.</p></tp:treatment-sec><tp:treatment-sec sec-type="Diagnosis"><title>Diagnosis.</title><p>“Shell shape varies from auriculate to high conical, the body whorl and the aperture are usually well developed. The spire is usually short and acute.” (<xref ref-type="bibr" rid="B1">Aksenova et al. 2018</xref>).</p></tp:treatment-sec><ref-list><ref id="B1"><mixed-citation xmlns:xlink="http://www.w3.org/1999/xlink" xlink:type="simple">Aksenova OV, Bolotov IN, Gofarov MY, Kondakov AV, Vinarski MV, Bespalaya YV, Kolosova YS, Palatov DM, Sokolova SE, Spitsyn VM, Tomilova AA, Travina OV, Vikhrev IV (2018) Species Richness, Molecular Taxonomy and Biogeography of the Radicine Pond Snails (<tp:taxon-name><tp:taxon-name-part taxon-name-part-type="class">Gastropoda</tp:taxon-name-part></tp:taxon-name>: <tp:taxon-name><tp:taxon-name-part taxon-name-part-type="family">Lymnaeidae</tp:taxon-name-part></tp:taxon-name>) in the Old World. Scientific Reports 8: 11199. <ext-link xlink:href="10.1038/s41598-018-29451-1" ext-link-type="doi" xlink:type="simple">https://doi.org/10.1038/s41598-018-29451-1</ext-link></mixed-citation></ref></ref-list></tp:taxon-treatment>
