# Supplementary material for: Deep-water lymnaeid gastropods (Hygrophila) of Lake Pannon (Late Miocene, Central Europe): taxonomy and biostratigraphic significance
Source: Zookeys. 2026 Jun 12;1282:75–138. doi: 10.3897/zookeys.1282.186967 (PMC13282623; doi:10.3897/zookeys.1282.186967)
Supplement: XML Treatment for Radix croatica [file zookeys.1282.186967-treatment2.xml]

<!DOCTYPE tp:taxon-treatment
  PUBLIC "-//TaxonX//DTD Taxonomic Treatment Publishing DTD v0 20100105//EN" "tax-treatment-NSO.dtd">
<tp:taxon-treatment xmlns:tp="http://www.plazi.org/taxpub"><tp:treatment-meta><kwd-group><label>Taxon classification</label><kwd>
                  <named-content content-type="kingdom">Animalia</named-content>
                </kwd><kwd>
                  <named-content content-type="order">Lymnaeida</named-content>
                </kwd><kwd>
                  <named-content content-type="family">Lymnaeidae</named-content>
                </kwd></kwd-group><mixed-citation publication-type="journal"><person-group><name><surname>Botka</surname><given-names>Dániel</given-names></name><name><surname>Magyar</surname><given-names>Imre</given-names></name></person-group><article-title>Deep-water lymnaeid gastropods (Hygrophila) of Lake Pannon (Late Miocene, Central Europe): taxonomy and biostratigraphic significance</article-title><source>Zookeys</source><day>12</day><month>06</month><year>2026</year><volume>1282</volume><fpage>75</fpage><lpage>138</lpage><pub-id pub-id-type="doi">10.3897/zookeys.1282.186967</pub-id></mixed-citation></tp:treatment-meta><tp:nomenclature><tp:taxon-name><object-id xmlns:xlink="http://www.w3.org/1999/xlink" content-type="arpha" xlink:type="simple">D8CE18A0-E29F-567B-B921-DF7A247D7CBB</object-id>
                        		<tp:taxon-name-part taxon-name-part-type="genus" reg="Radix">Radix</tp:taxon-name-part> <tp:taxon-name-part taxon-name-part-type="species" reg="croatica">croatica</tp:taxon-name-part>
                        	</tp:taxon-name><tp:taxon-authority>(Gorjanović-Kramberger, 1890)</tp:taxon-authority><xref ref-type="fig" rid="F1">Fig. 1A–E</xref><tp:nomenclature-citation-list><tp:nomenclature-citation><tp:taxon-name>
                    <tp:taxon-name-part taxon-name-part-type="genus" reg="Limnaea"/>
                  </tp:taxon-name><comment> ? 1856 <italic><tp:taxon-name><tp:taxon-name-part taxon-name-part-type="genus" reg="Limnaea">Limnaea</tp:taxon-name-part></tp:taxon-name> Zelli</italic> Hörn. – M. Hörnes, p. 606, pl. 49, fig. 23a–b. [syn. nov.?]</comment></tp:nomenclature-citation><tp:nomenclature-citation><tp:taxon-name><tp:taxon-name-part taxon-name-part-type="genus" reg="Limnaea"/> <tp:taxon-name-part taxon-name-part-type="species" reg="croatica"/></tp:taxon-name><comment> v *1890 <tp:taxon-name><tp:taxon-name-part taxon-name-part-type="genus" reg="Limnaea">Limnaea</tp:taxon-name-part> <tp:taxon-name-part taxon-name-part-type="species" reg="croatica">croatica</tp:taxon-name-part></tp:taxon-name> Kramb.-Gorj. – Gorjanović-Kramberger, p. 154, pl. VI, figs 1–3.</comment></tp:nomenclature-citation><tp:nomenclature-citation><tp:taxon-name><tp:taxon-name-part taxon-name-part-type="genus" reg="Radix"/> <tp:taxon-name-part taxon-name-part-type="subgenus" reg="Limnaea"/> <tp:taxon-name-part taxon-name-part-type="species" reg="croatica"/></tp:taxon-name><comment><italic>1904</italic><tp:taxon-name><tp:taxon-name-part taxon-name-part-type="genus" reg="Radix">Radix</tp:taxon-name-part> (<tp:taxon-name-part taxon-name-part-type="subgenus" reg="Limnaea">Limnaea</tp:taxon-name-part>) <tp:taxon-name-part taxon-name-part-type="species" reg="croatica">croatica</tp:taxon-name-part></tp:taxon-name> Kramberger-Gorjanović – Halaváts, p. 113.</comment></tp:nomenclature-citation><tp:nomenclature-citation><tp:taxon-name><tp:taxon-name-part taxon-name-part-type="genus" reg="Radix"/> <tp:taxon-name-part taxon-name-part-type="subgenus" reg="Radix"/> <tp:taxon-name-part taxon-name-part-type="species" reg="croatica"/></tp:taxon-name><comment><italic>1923</italic><tp:taxon-name><tp:taxon-name-part taxon-name-part-type="genus" reg="Radix">Radix</tp:taxon-name-part> (<tp:taxon-name-part taxon-name-part-type="subgenus" reg="Radix">Radix</tp:taxon-name-part>) <tp:taxon-name-part taxon-name-part-type="species" reg="croatica">croatica</tp:taxon-name-part></tp:taxon-name> (Gorjanović-Kramberger) – Wenz, p. 1239. (cum syn.)</comment></tp:nomenclature-citation><tp:nomenclature-citation><tp:taxon-name><tp:taxon-name-part taxon-name-part-type="genus" reg="Radix"/> <tp:taxon-name-part taxon-name-part-type="subgenus" reg="Radix"/> <tp:taxon-name-part taxon-name-part-type="species" reg="zelli"/></tp:taxon-name><comment> ? <italic>1923</italic><tp:taxon-name><tp:taxon-name-part taxon-name-part-type="genus" reg="Radix">Radix</tp:taxon-name-part> (<tp:taxon-name-part taxon-name-part-type="subgenus" reg="Radix">Radix</tp:taxon-name-part>) <tp:taxon-name-part taxon-name-part-type="species" reg="zelli">zelli</tp:taxon-name-part></tp:taxon-name> (Hörnes) – Wenz, p. 1314. (cum syn.)</comment></tp:nomenclature-citation><tp:nomenclature-citation><tp:taxon-name><tp:taxon-name-part taxon-name-part-type="genus" reg="Radix"/> <tp:taxon-name-part taxon-name-part-type="subgenus" reg="Limnaea"/> <tp:taxon-name-part taxon-name-part-type="species" reg="croatica"/></tp:taxon-name><comment> v <italic>1944</italic><tp:taxon-name><tp:taxon-name-part taxon-name-part-type="genus" reg="Radix">Radix</tp:taxon-name-part> (<tp:taxon-name-part taxon-name-part-type="subgenus" reg="Limnaea">Limnaea</tp:taxon-name-part>) <tp:taxon-name-part taxon-name-part-type="species" reg="croatica">croatica</tp:taxon-name-part></tp:taxon-name> Kr.-G. – Moos, p. 344.</comment></tp:nomenclature-citation><tp:nomenclature-citation><tp:taxon-name><tp:taxon-name-part taxon-name-part-type="genus" reg="Radix"/> <tp:taxon-name-part taxon-name-part-type="species" reg="croatica"/></tp:taxon-name><comment> 1967 <tp:taxon-name><tp:taxon-name-part taxon-name-part-type="genus" reg="Radix">Radix</tp:taxon-name-part> <tp:taxon-name-part taxon-name-part-type="species" reg="croatica">croatica</tp:taxon-name-part></tp:taxon-name> Gorjanović-Kramberger – Taktakishvili, text-fig. 7a.</comment></tp:nomenclature-citation><tp:nomenclature-citation><tp:taxon-name><tp:taxon-name-part taxon-name-part-type="genus" reg="Radix"/> <tp:taxon-name-part taxon-name-part-type="subgenus" reg="Limnaea"/> <tp:taxon-name-part taxon-name-part-type="species" reg="croatica"/></tp:taxon-name><comment> v <italic>1974</italic><tp:taxon-name><tp:taxon-name-part taxon-name-part-type="genus" reg="Radix">Radix</tp:taxon-name-part> (<tp:taxon-name-part taxon-name-part-type="subgenus" reg="Limnaea">Limnaea</tp:taxon-name-part>) <tp:taxon-name-part taxon-name-part-type="species" reg="croatica">croatica</tp:taxon-name-part></tp:taxon-name> (Gorjanović-Kramberger) – Milan et al., p. 81.</comment></tp:nomenclature-citation><tp:nomenclature-citation><tp:taxon-name><tp:taxon-name-part taxon-name-part-type="genus" reg="Limnaea"/> <tp:taxon-name-part taxon-name-part-type="uncertainty-rank"/> <tp:taxon-name-part taxon-name-part-type="species" reg="hyaloleuca"/></tp:taxon-name><comment> 1975 <tp:taxon-name><tp:taxon-name-part taxon-name-part-type="genus" reg="Limnaea">Limnaea</tp:taxon-name-part>? <tp:taxon-name-part taxon-name-part-type="uncertainty-rank">cf.</tp:taxon-name-part> <tp:taxon-name-part taxon-name-part-type="species" reg="hyaloleuca">hyaloleuca</tp:taxon-name-part></tp:taxon-name> Brusina, 1902 – Pană, p. 224, pl. IV, fig. 6.</comment></tp:nomenclature-citation><tp:nomenclature-citation><tp:taxon-name><tp:taxon-name-part taxon-name-part-type="genus" reg="Radix"/> <tp:taxon-name-part taxon-name-part-type="species" reg="balatonica"/></tp:taxon-name><comment> 1975 <tp:taxon-name><tp:taxon-name-part taxon-name-part-type="genus" reg="Radix">Radix</tp:taxon-name-part> <tp:taxon-name-part taxon-name-part-type="species" reg="balatonica">balatonica</tp:taxon-name-part></tp:taxon-name> Fuchs, 1870 – Pană, p. 225, pl. IV, fig. 7.</comment></tp:nomenclature-citation><tp:nomenclature-citation><tp:taxon-name><tp:taxon-name-part taxon-name-part-type="genus" reg="Radix"/> <tp:taxon-name-part taxon-name-part-type="species" reg="croatica"/></tp:taxon-name><comment> 1985 <tp:taxon-name><tp:taxon-name-part taxon-name-part-type="genus" reg="Radix">Radix</tp:taxon-name-part> <tp:taxon-name-part taxon-name-part-type="species" reg="croatica">croatica</tp:taxon-name-part></tp:taxon-name> (Gorj.-Kramb.) – Jámbor et al., pl. 23, fig. 4.</comment></tp:nomenclature-citation><tp:nomenclature-citation><tp:taxon-name><tp:taxon-name-part taxon-name-part-type="genus" reg="Radix"/> <tp:taxon-name-part taxon-name-part-type="species" reg="croatica"/></tp:taxon-name><comment> 1987 <tp:taxon-name><tp:taxon-name-part taxon-name-part-type="genus" reg="Radix">Radix</tp:taxon-name-part> <tp:taxon-name-part taxon-name-part-type="species" reg="croatica">croatica</tp:taxon-name-part></tp:taxon-name> (Gorj.-Kramb.) – Jámbor et al., pl. VIII, fig. 4.</comment></tp:nomenclature-citation><tp:nomenclature-citation><tp:taxon-name>
                    <tp:taxon-name-part taxon-name-part-type="genus" reg="Radix"/>
                  </tp:taxon-name><comment> ? 1992 <tp:taxon-name><tp:taxon-name-part taxon-name-part-type="genus" reg="Radix">Radix</tp:taxon-name-part></tp:taxon-name> sp. – Marinescu, fig. 3.</comment></tp:nomenclature-citation><tp:nomenclature-citation><tp:taxon-name><tp:taxon-name-part taxon-name-part-type="genus" reg="Radix"/> <tp:taxon-name-part taxon-name-part-type="subgenus" reg="Radix"/> <tp:taxon-name-part taxon-name-part-type="species" reg="croatica"/></tp:taxon-name><comment><italic>1999</italic><tp:taxon-name><tp:taxon-name-part taxon-name-part-type="genus" reg="Radix">Radix</tp:taxon-name-part> (<tp:taxon-name-part taxon-name-part-type="subgenus" reg="Radix">Radix</tp:taxon-name-part>) <tp:taxon-name-part taxon-name-part-type="species" reg="croatica">croatica</tp:taxon-name-part></tp:taxon-name> – Vrsaljko, p. 22.</comment></tp:nomenclature-citation><tp:nomenclature-citation><tp:taxon-name><tp:taxon-name-part taxon-name-part-type="genus" reg="Radix"/> <tp:taxon-name-part taxon-name-part-type="uncertainty-rank"/> <tp:taxon-name-part taxon-name-part-type="species" reg="croatica"/></tp:taxon-name><comment> ? v 2021 <tp:taxon-name><tp:taxon-name-part taxon-name-part-type="genus" reg="Radix">Radix</tp:taxon-name-part> <tp:taxon-name-part taxon-name-part-type="uncertainty-rank">cf.</tp:taxon-name-part> <tp:taxon-name-part taxon-name-part-type="species" reg="croatica">croatica</tp:taxon-name-part></tp:taxon-name> (Gorjanović-Kramberger, 1890) – Botka et al., pp. 359–360, pl. I, figs 5–6.</comment></tp:nomenclature-citation><tp:nomenclature-citation><tp:taxon-name><tp:taxon-name-part taxon-name-part-type="genus" reg="Radix"/> <tp:taxon-name-part taxon-name-part-type="species" reg="croatica"/></tp:taxon-name><comment> v 2021 <tp:taxon-name><tp:taxon-name-part taxon-name-part-type="genus" reg="Radix">Radix</tp:taxon-name-part> <tp:taxon-name-part taxon-name-part-type="species" reg="croatica">croatica</tp:taxon-name-part></tp:taxon-name> (Gorjanović-Kramberger, 1890) – Botka et al., pp. 359–360, pl. III, figs 17–19.</comment></tp:nomenclature-citation></tp:nomenclature-citation-list></tp:nomenclature><tp:treatment-sec sec-type="Type locality"><title>Type locality.</title><p>Moravče and Zagreb–Vrapče, Medvednica Mts., N Croatia (<xref ref-type="bibr" rid="B27">Gorjanović-Kramberger 1890</xref>).</p></tp:treatment-sec><tp:treatment-sec sec-type="Type material"><title>Type material.</title><p>Syntypes: 3 specimens, <abbrev xmlns:xlink="http://www.w3.org/1999/xlink" content-type="institution" xlink:title="Croatian Natural History Museum/Hrvatski prirodoslovni muzej, Zagreb, Croatia" xlink:type="simple">CNHM</abbrev> 5178-343–5180-344 (<xref ref-type="bibr" rid="B73">Milan et al. 1974</xref>) and <abbrev xmlns:xlink="http://www.w3.org/1999/xlink" xlink:title="GeoSphere Austria, Vienna, Austria" xlink:type="simple">GS</abbrev> 1890/004/0001. In addition to the syntypes reposited in <abbrev xmlns:xlink="http://www.w3.org/1999/xlink" content-type="institution" xlink:title="Croatian Natural History Museum/Hrvatski prirodoslovni muzej, Zagreb, Croatia" xlink:type="simple">CNHM</abbrev>, a specimen collected by the author of the species is also available in the type collection of <abbrev xmlns:xlink="http://www.w3.org/1999/xlink" xlink:title="GeoSphere Austria, Vienna, Austria" xlink:type="simple">GS</abbrev>, subsequently labelled as “syntype”. Currently, two specimens of the original syntype material from Moravče are available in the <abbrev xmlns:xlink="http://www.w3.org/1999/xlink" content-type="institution" xlink:title="Croatian Natural History Museum/Hrvatski prirodoslovni muzej, Zagreb, Croatia" xlink:type="simple">CNHM</abbrev> and one specimen from Zagreb–Vrapče in the <abbrev xmlns:xlink="http://www.w3.org/1999/xlink" xlink:title="GeoSphere Austria, Vienna, Austria" xlink:type="simple">GS</abbrev>.</p><fig id="F1" position="float" orientation="portrait"><object-id xmlns:xlink="http://www.w3.org/1999/xlink" content-type="doi" xlink:type="simple">10.3897/zookeys.1282.186967.figure1</object-id><object-id xmlns:xlink="http://www.w3.org/1999/xlink" content-type="arpha" xlink:type="simple">1EE9CA5D-B861-53D7-9765-C83B47F11AF6</object-id><label>Figure 1.</label><caption><p><bold>A–E</bold>. <italic><tp:taxon-name><tp:taxon-name-part taxon-name-part-type="genus" reg="Radix">Radix</tp:taxon-name-part> <tp:taxon-name-part taxon-name-part-type="species" reg="croatica">croatica</tp:taxon-name-part></tp:taxon-name></italic> (Gorjanović-Kramberger, 1890). <bold>A</bold>. Syntype specimen, Moravče, <abbrev xmlns:xlink="http://www.w3.org/1999/xlink" content-type="institution" xlink:title="Croatian Natural History Museum/Hrvatski prirodoslovni muzej, Zagreb, Croatia" xlink:type="simple">CNHM</abbrev> 5178-343, photo: Nives Borčić; <bold>B</bold>. Syntype specimen, Moravče, <abbrev xmlns:xlink="http://www.w3.org/1999/xlink" content-type="institution" xlink:title="Croatian Natural History Museum/Hrvatski prirodoslovni muzej, Zagreb, Croatia" xlink:type="simple">CNHM</abbrev> 5178-344, photo: Nives Borčić; <bold>C</bold>. Našice/Nekcse, <named-content xmlns:xlink="http://www.w3.org/1999/xlink" content-type="dwc:institutional_code" xlink:title="Hungarian Natural History Museum (Termeszettudomanyi Muzeum)" xlink:href="https://scientific-collections.gbif.org/institution/15fec633-d734-4ce6-90ae-63dcc71accf7" xlink:type="simple">HNHM</named-content> INV 2025.205; <bold>D</bold>. Hidas-53 borehole, <named-content xmlns:xlink="http://www.w3.org/1999/xlink" content-type="dwc:institutional_code" xlink:title="Hungarian Natural History Museum (Termeszettudomanyi Muzeum)" xlink:href="https://scientific-collections.gbif.org/institution/15fec633-d734-4ce6-90ae-63dcc71accf7" xlink:type="simple">HNHM</named-content> INV 2025.186; <bold>E</bold>. Platy limestone lamina with lymnaeid and planorbid steinkerns typical for the “Croatica beds”, Našice/Nekcse, <named-content xmlns:xlink="http://www.w3.org/1999/xlink" content-type="dwc:institutional_code" xlink:title="Hungarian Natural History Museum (Termeszettudomanyi Muzeum)" xlink:href="https://scientific-collections.gbif.org/institution/15fec633-d734-4ce6-90ae-63dcc71accf7" xlink:type="simple">HNHM</named-content> INV 2025.207. Scale bars: 1 cm (<bold>A–D</bold>), 5 cm (<bold>E</bold>).</p></caption><graphic xmlns:xlink="http://www.w3.org/1999/xlink" xlink:href="zookeys-1282-075_article-186967__-g001.jpg" id="oo_1676951.jpg" position="float" orientation="portrait" xlink:type="simple"><uri content-type="original_file" xlink:type="simple">https://binary.pensoft.net/fig/1676951</uri></graphic></fig></tp:treatment-sec><tp:treatment-sec sec-type="Material examined"><title>Material examined.</title><p>(65 specimens) <bold><italic>Syntypes</italic></bold>. Croatia • 3 specs, syntypes; Moravče and Zagreb–Vrapče, Medvednica Mts., N Croatia; <abbrev xmlns:xlink="http://www.w3.org/1999/xlink" content-type="institution" xlink:title="Croatian Natural History Museum/Hrvatski prirodoslovni muzej, Zagreb, Croatia" xlink:type="simple">CNHM</abbrev> 5178-343 to 5180-344; <abbrev xmlns:xlink="http://www.w3.org/1999/xlink" xlink:title="GeoSphere Austria, Vienna, Austria" xlink:type="simple">GS</abbrev> 1890/004/0001.</p></tp:treatment-sec><tp:treatment-sec sec-type="Other material"><title>Other material.</title><p>Croatia • 2 specs; Zagreb–Kostanjek/Podsused, Medvednica Mts., N Croatia; <named-content xmlns:xlink="http://www.w3.org/1999/xlink" content-type="dwc:institutional_code" xlink:title="Hungarian Natural History Museum (Termeszettudomanyi Muzeum)" xlink:href="https://scientific-collections.gbif.org/institution/15fec633-d734-4ce6-90ae-63dcc71accf7" xlink:type="simple">HNHM</named-content> INV 2025.192. • 20 specs; Našice/Nekcse, Krndija Mts., N Croatia; <named-content xmlns:xlink="http://www.w3.org/1999/xlink" content-type="dwc:institutional_code" xlink:title="Hungarian Natural History Museum (Termeszettudomanyi Muzeum)" xlink:href="https://scientific-collections.gbif.org/institution/15fec633-d734-4ce6-90ae-63dcc71accf7" xlink:type="simple">HNHM</named-content> INV 2025.205 to INV 2025.209, INV 2025.215, INV 2025.226, INV 2025.227. • 1 spec.; Voćin/Atyina, Papuk Mts., N Croatia; <named-content xmlns:xlink="http://www.w3.org/1999/xlink" content-type="dwc:institutional_code" xlink:title="Hungarian Natural History Museum (Termeszettudomanyi Muzeum)" xlink:href="https://scientific-collections.gbif.org/institution/15fec633-d734-4ce6-90ae-63dcc71accf7" xlink:type="simple">HNHM</named-content> INV 2025.197. Romania • 8 specs; Sângeorgiu de Mureș/Marosszentgyörgy, Transylvanian Basin, Central Romania; <abbrev xmlns:xlink="http://www.w3.org/1999/xlink" content-type="institution" xlink:title="Department of Collections, Supervisory Authority for Regulatory Affairs/Szabályozott Tevékenységek Felügyeleti Hatósága, Budapest, Hungary" xlink:type="simple">SARA</abbrev> Pl.1543, Pl.1546, Pl.2024.635.1. • 2 specs; Valea Lungă/Hosszúaszó, Transylvanian Basin, Central Romania; <abbrev xmlns:xlink="http://www.w3.org/1999/xlink" content-type="institution" xlink:title="Department of Collections, Supervisory Authority for Regulatory Affairs/Szabályozott Tevékenységek Felügyeleti Hatósága, Budapest, Hungary" xlink:type="simple">SARA</abbrev> Pl.2024.420.1, Pl.2024.432.1. • 1 spec.; Micăsasa/Mikeszásza, Transylvanian Basin, Central Romania; <abbrev xmlns:xlink="http://www.w3.org/1999/xlink" content-type="institution" xlink:title="Department of Collections, Supervisory Authority for Regulatory Affairs/Szabályozott Tevékenységek Felügyeleti Hatósága, Budapest, Hungary" xlink:type="simple">SARA</abbrev> Pl.2024.322.1. • 6 specs; Lopadea Veche/Oláhlapád, Transylvanian Basin, Central Romania; <named-content xmlns:xlink="http://www.w3.org/1999/xlink" content-type="dwc:institutional_code" xlink:title="Hungarian Natural History Museum (Termeszettudomanyi Muzeum)" xlink:href="https://scientific-collections.gbif.org/institution/15fec633-d734-4ce6-90ae-63dcc71accf7" xlink:type="simple">HNHM</named-content> INV 2025.230, INV 2025.247, INV 2025.249. • 2 specs; Sighișoara/Segesvár/Schäßburg, Transylvanian Basin, Central Romania; <named-content xmlns:xlink="http://www.w3.org/1999/xlink" content-type="dwc:institutional_code" xlink:title="Hungarian Natural History Museum (Termeszettudomanyi Muzeum)" xlink:href="https://scientific-collections.gbif.org/institution/15fec633-d734-4ce6-90ae-63dcc71accf7" xlink:type="simple">HNHM</named-content> INV 2025.256, INV 2025.257. • 1 spec.; Viforoasa/Havadtő, Transylvanian Basin, Central Romania; <named-content xmlns:xlink="http://www.w3.org/1999/xlink" content-type="dwc:institutional_code" xlink:title="Hungarian Natural History Museum (Termeszettudomanyi Muzeum)" xlink:href="https://scientific-collections.gbif.org/institution/15fec633-d734-4ce6-90ae-63dcc71accf7" xlink:type="simple">HNHM</named-content> INV 2025.253. Hungary • 18 specs; Pécs-Danitzpuszta, Mecsek Mts., S Hungary; <named-content xmlns:xlink="http://www.w3.org/1999/xlink" content-type="dwc:institutional_code" xlink:title="Hungarian Natural History Museum (Termeszettudomanyi Muzeum)" xlink:href="https://scientific-collections.gbif.org/institution/15fec633-d734-4ce6-90ae-63dcc71accf7" xlink:type="simple">HNHM</named-content> INV 2025.187 to INV 2025.189. • 1 spec.; Hidas-53 borehole, Mecsek Mts., S Hungary; <named-content xmlns:xlink="http://www.w3.org/1999/xlink" content-type="dwc:institutional_code" xlink:title="Hungarian Natural History Museum (Termeszettudomanyi Muzeum)" xlink:href="https://scientific-collections.gbif.org/institution/15fec633-d734-4ce6-90ae-63dcc71accf7" xlink:type="simple">HNHM</named-content> INV 2025.186.</p></tp:treatment-sec><tp:treatment-sec sec-type="Note"><title>Note.</title><p>For collectors and specimen-related information see Suppl. material <xref ref-type="supplementary-material" rid="S1">1</xref>.</p></tp:treatment-sec><tp:treatment-sec sec-type="Description"><title>Description.</title><p>Shell thin, smooth, subglobose or oviform with fine, sometimes strong growth lines. Dextral shell coiling and three curved whorls. A strongly widened body whorl with an oval and rimmed aperture. A small depression can be observed on upper part of aperture. Apertural edge sharp, columellar lip bent inwards. Protoconch could be observed only in well-preserved specimens, it is simple and smooth. Size parameters: <abbrev xmlns:xlink="http://www.w3.org/1999/xlink" xlink:title="length" xlink:type="simple">L</abbrev> = 10–23 mm, <abbrev xmlns:xlink="http://www.w3.org/1999/xlink" xlink:title="width" xlink:type="simple">W</abbrev> = 5.5–15.5 mm, <abbrev xmlns:xlink="http://www.w3.org/1999/xlink" xlink:title="length/width ratio" xlink:type="simple">L/W</abbrev> = 0.9–1.9, <abbrev xmlns:xlink="http://www.w3.org/1999/xlink" xlink:title="length of body whorl" xlink:type="simple">LBw</abbrev> = 6.5–19 mm.</p></tp:treatment-sec><tp:treatment-sec sec-type="Distribution and stratigraphic range"><title>Distribution and stratigraphic range.</title><p>This species was described and mentioned from old Pannonian offshore (sublittoral and profundal) marls all over the Pannonian Basin: Moravče and Zagreb–Vrapče (<xref ref-type="bibr" rid="B27">Gorjanović-Kramberger 1890</xref>) and Zagreb–Kostanjek/Podsused, Medvednica Mts., N Croatia (<xref ref-type="bibr" rid="B129">Vrsaljko 1999</xref>; this study); Gojlo-4 and Bujavica-9 boreholes, Sava Basin, N Croatia (<xref ref-type="bibr" rid="B74">Moos 1944</xref>); Lajoskomárom-1 borehole, Central Hungary (<xref ref-type="bibr" rid="B45">Jámbor et al. 1985</xref>, <xref ref-type="bibr" rid="B46">1987</xref>); Tata, Gerecse Mts., N Hungary (<xref ref-type="bibr" rid="B20">Cziczer et al. 2009</xref>); Bisericani/Székelyszentlélek and Bulgăreni/Bogárfalva, Transylvanian Basin, Central Romania (<xref ref-type="bibr" rid="B84">Pană 1975</xref>); B-1 borehole in Belgrade, Šumadija Hills, Central Serbia (<xref ref-type="bibr" rid="B95">Rundić et al. 2011</xref>); Lopadea Veche/Oláhlapád, Sighișoara/Segesvár/Schäßburg, Viforoasa/Havadtő, Sângeorgiu de Mureș/Marosszentgyörgy, Valea Lungă/Hosszúaszó, Micăsasa/Mikeszásza, Transylvanian Basin, Central Romania; Hidas-53 borehole, Mecsek Mts., S Hungary; Našice/Nekcse, Krndija Mts., Voćin/Atyina, Papuk Mts., N Croatia (this study). It is also recovered from the uppermost Sarmatian layers recently from Pécs-Danitzpuszta, Mecsek Mts., S Hungary (<xref ref-type="bibr" rid="B7">Botka et al. 2021</xref>) and a questionable specimen (described as “<italic>Limnaea Zelli</italic>”) was found in the vicinity of Valtice/Feldsberg, Vienna Basin, Czech Republic (M. <xref ref-type="bibr" rid="B40">Hörnes 1856</xref>). It is a common member of the “<italic>Lymnocardium</italic>” <italic>praeponticum</italic> – <italic><tp:taxon-name><tp:taxon-name-part taxon-name-part-type="genus" reg="Radix">Radix</tp:taxon-name-part> <tp:taxon-name-part taxon-name-part-type="species" reg="croatica">croatica</tp:taxon-name-part></tp:taxon-name></italic> dwarf mollusc fauna. “<italic>Lymnocardium</italic>” <italic>praeponticum</italic> – <italic><tp:taxon-name><tp:taxon-name-part taxon-name-part-type="genus" reg="Radix">Radix</tp:taxon-name-part> <tp:taxon-name-part taxon-name-part-type="species" reg="croatica">croatica</tp:taxon-name-part></tp:taxon-name></italic> mollusc biozone = “Croatica beds” or “Croatica Formation” in Croatia (ca 11.6–11.4 Ma).</p></tp:treatment-sec><tp:treatment-sec sec-type="Remarks"><title>Remarks.</title><p><xref ref-type="bibr" rid="B7">Botka et al. (2021)</xref> raised the possibility that <italic><tp:taxon-name><tp:taxon-name-part taxon-name-part-type="genus" reg="Lymnaea">Lymnaea</tp:taxon-name-part> <tp:taxon-name-part taxon-name-part-type="species" reg="extensa">extensa</tp:taxon-name-part></tp:taxon-name></italic> Gorjanović-Kramberger, 1890 is a steinkern of <italic><tp:taxon-name><tp:taxon-name-part taxon-name-part-type="genus" reg="Radix">Radix</tp:taxon-name-part> <tp:taxon-name-part taxon-name-part-type="species" reg="croatica">croatica</tp:taxon-name-part></tp:taxon-name></italic> specimens. Subsequent investigations showed, however, that <italic><tp:taxon-name><tp:taxon-name-part taxon-name-part-type="genus" reg="Lymnaea">L.</tp:taxon-name-part> <tp:taxon-name-part taxon-name-part-type="species" reg="extensa">extensa</tp:taxon-name-part></tp:taxon-name></italic> does not show the internal structure and ornamentation of <italic><tp:taxon-name><tp:taxon-name-part taxon-name-part-type="genus" reg="Radix">R.</tp:taxon-name-part> <tp:taxon-name-part taxon-name-part-type="species" reg="croatica">croatica</tp:taxon-name-part></tp:taxon-name></italic>. In fact, it can be rather assigned into the genus <italic><tp:taxon-name><tp:taxon-name-part taxon-name-part-type="genus" reg="Stagnicola">Stagnicola</tp:taxon-name-part></tp:taxon-name></italic> based on its four whorls and elongated structure. <italic><tp:taxon-name><tp:taxon-name-part taxon-name-part-type="genus" reg="Lymnaea">Lymnaea</tp:taxon-name-part> <tp:taxon-name-part taxon-name-part-type="species" reg="zelli">zelli</tp:taxon-name-part></tp:taxon-name></italic> described by M. <xref ref-type="bibr" rid="B40">Hörnes (1856)</xref>, however, is probably a senior synonym of <italic><tp:taxon-name><tp:taxon-name-part taxon-name-part-type="genus" reg="Radix">R.</tp:taxon-name-part> <tp:taxon-name-part taxon-name-part-type="species" reg="croatica">croatica</tp:taxon-name-part></tp:taxon-name></italic>. The only one recovered and figured specimen and uncertain position of the locality make this statement questionable. The holotype was not found in the collection of the <abbrev xmlns:xlink="http://www.w3.org/1999/xlink" content-type="institution" xlink:title="Natural History Museum Vienna/Naturhistorisches Museum Wien, Vienna, Austria" xlink:type="simple">NHMV</abbrev> and thus it is presumed lost. Even if we accept <italic><tp:taxon-name><tp:taxon-name-part taxon-name-part-type="genus" reg="Lymnaea">L.</tp:taxon-name-part> <tp:taxon-name-part taxon-name-part-type="species" reg="zelli">zelli</tp:taxon-name-part></tp:taxon-name></italic> (nomen oblitum) as a senior synonym of <italic><tp:taxon-name><tp:taxon-name-part taxon-name-part-type="genus" reg="Radix">R.</tp:taxon-name-part> <tp:taxon-name-part taxon-name-part-type="species" reg="croatica">croatica</tp:taxon-name-part></tp:taxon-name></italic>, we recommend keeping the name <italic><tp:taxon-name><tp:taxon-name-part taxon-name-part-type="genus" reg="Radix">R.</tp:taxon-name-part> <tp:taxon-name-part taxon-name-part-type="species" reg="croatica">croatica</tp:taxon-name-part></tp:taxon-name></italic> (nomen protectum) in use according to the Article 23.9.2 of ICZN (1999), because this species has been referred in the literature as <italic><tp:taxon-name><tp:taxon-name-part taxon-name-part-type="genus" reg="Radix">R.</tp:taxon-name-part> <tp:taxon-name-part taxon-name-part-type="species" reg="croatica">croatica</tp:taxon-name-part></tp:taxon-name></italic> since 1890. Informal and formal lithostratigraphic units commonly used in Croatia (“Croatica beds” or “Croatica Formation”) are also connected to this name (<xref ref-type="bibr" rid="B129">Vrsaljko 1999</xref>; <xref ref-type="bibr" rid="B98">Sebe et al. 2020</xref>; <xref ref-type="bibr" rid="B2">Anđelković and Radivojević 2021</xref>). <tp:taxon-name><tp:taxon-name-part taxon-name-part-type="genus" reg="Limnaea">Limnaea</tp:taxon-name-part>? <tp:taxon-name-part taxon-name-part-type="uncertainty-rank">cf.</tp:taxon-name-part> <tp:taxon-name-part taxon-name-part-type="species" reg="hyaloleuca">hyaloleuca</tp:taxon-name-part></tp:taxon-name>

 and <italic><tp:taxon-name><tp:taxon-name-part taxon-name-part-type="genus" reg="Radix">Radix</tp:taxon-name-part> <tp:taxon-name-part taxon-name-part-type="species" reg="balatonica">balatonica</tp:taxon-name-part></tp:taxon-name></italic> mentioned by <xref ref-type="bibr" rid="B84">Pană (1975)</xref> are probably misidentifications due to poor preservation of the studied material. <xref ref-type="bibr" rid="B70">Marinescu (1992)</xref> mentioned a common lymnaeid species from the Sarmatian of the Borod Basin as <italic><tp:taxon-name><tp:taxon-name-part taxon-name-part-type="genus" reg="Radix">Radix</tp:taxon-name-part></tp:taxon-name></italic> sp. There is no description of the given species; however, the figured specimen bears the characteristics of <italic><tp:taxon-name><tp:taxon-name-part taxon-name-part-type="genus" reg="Radix">R.</tp:taxon-name-part> <tp:taxon-name-part taxon-name-part-type="species" reg="croatica">croatica</tp:taxon-name-part></tp:taxon-name></italic>.</p></tp:treatment-sec><tp:treatment-sec><!--Section generated to contain objects referenced in tp:taxon-treatment.--><supplementary-material xmlns:xlink="http://www.w3.org/1999/xlink" id="S1" position="float" orientation="portrait" xlink:type="simple"><object-id content-type="doi" xlink:type="simple">10.3897/zookeys.1282.186967.suppl1</object-id><object-id content-type="arpha" xlink:type="simple">813E4979-52F9-5BDF-8BC7-BF8CDDAFE6A4</object-id><label>Supplementary material 1</label><caption><p>Supplementary table</p></caption><statement content-type="dataType"><label>Data type</label><p>xlsx</p></statement><media xlink:href="zookeys-1282-075_article-186967__-s001.xlsx" mimetype="application" mime-subtype="vnd.openxmlformats-officedocument.spreadsheetml.sheet" position="float" orientation="portrait" id="oo_1676967.xlsx" xlink:type="simple"><uri content-type="original_file" xlink:type="simple">https://binary.pensoft.net/file/1676967</uri></media><permissions><license xlink:type="simple"><license-p>This dataset is made available under the Open Database License (<ext-link ext-link-type="uri" xlink:href="http://opendatacommons.org/licenses/odbl/1.0/" xlink:type="simple">http://opendatacommons.org/licenses/odbl/1.0/</ext-link>). The Open Database License (ODbL) is a license agreement intended to allow users to freely share, modify, and use this Dataset while maintaining this same freedom for others, provided that the original source and author(s) are credited.</license-p></license></permissions><attrib specific-use="authors"> Dániel Botka, Imre Magyar</attrib></supplementary-material></tp:treatment-sec><ref-list><ref id="B27"><mixed-citation xmlns:xlink="http://www.w3.org/1999/xlink" xlink:type="simple">Gorjanović-Kramberger K (1890) Die praepontischen Bildungen des Agramer Gebirges. Glasnik hrvatskoga naravoslovnoga društva 5: 151–163.</mixed-citation></ref><ref id="B73"><mixed-citation xmlns:xlink="http://www.w3.org/1999/xlink" xlink:type="simple">Milan A, Sakač K, Žagar-Sakač A (1974) Katalog originala tipova vrsta pohranjenih u geolosko-paleontoloskom muzeju u Zagrebu. Katalog der im Geologisch-paläontologischen Museum in Zagreb aufbewahrten Originale von Artentypen. Geološko-Paleontološki Muzej u Zagrebu, Zagreb, 186 pp. [in Croatian and German]</mixed-citation></ref><ref id="B129"><mixed-citation xmlns:xlink="http://www.w3.org/1999/xlink" xlink:type="simple">Vrsaljko D (1999) The Pannonian palaeoecology and biostratigraphy of molluscs from Kostanjek-Medvednica Mt., Croatia. Geologia Croatica 52(1): 9–27. <ext-link xlink:href="10.4154/gc.1999.02" ext-link-type="doi" xlink:type="simple">https://doi.org/10.4154/gc.1999.02</ext-link></mixed-citation></ref><ref id="B74"><mixed-citation xmlns:xlink="http://www.w3.org/1999/xlink" xlink:type="simple">Moos A (1944) Neue Funde von Lymnaeiden, insbesondere von Valenciennesiiden im Pannon Kroatiens. Geološki vjesnik 2: 343–390.</mixed-citation></ref><ref id="B45"><mixed-citation xmlns:xlink="http://www.w3.org/1999/xlink" xlink:type="simple">Jámbor Á, Korpás-Hódi M, Széles M, Sütő-Szentai M (1985) Zentrales Mittleres Donaubecken: Bohrung Lajoskomárom Lk-1, S-Balaton. In: Papp A, Jámbor Á, Steininger FF (Eds) Chronostratigraphie und Neostratotypen. Miozän der Zentralen Paratethys VII, M6, Pannonien. Akadémiai Kiadó, Budapest, 204–241.</mixed-citation></ref><ref id="B46"><mixed-citation xmlns:xlink="http://www.w3.org/1999/xlink" xlink:type="simple">Jámbor Á, Korpás-Hódi M, Széles M, Sütő-Szentai M (1987) A kunsági (pannóniai s. str.) emelet magyarországi fáciessztratotípusának jellemzése. In: Jámbor Á (Ed.) A magyarországi kunsági emeletbeli képződmények földtani jellemzése. Annals of the Hungarian Geological Institute 69: 37–93. [in Hungarian]</mixed-citation></ref><ref id="B20"><mixed-citation xmlns:xlink="http://www.w3.org/1999/xlink" xlink:type="simple">Cziczer I, Magyar I, Pipík R, Böhme M, Ćorić S, Bakrač K, Sütő-Szentai M, Lantos M, Babinszki E, Müller P (2009) Life in the sublittoral zone of long-lived Lake Pannon: paleontological analysis of the Upper Miocene Szák Formation, Hungary. International Journal of Earth Sciences 98: 1741–1766. <ext-link xlink:href="10.1007/s00531-008-0322-3" ext-link-type="doi" xlink:type="simple">https://doi.org/10.1007/s00531-008-0322-3</ext-link></mixed-citation></ref><ref id="B84"><mixed-citation xmlns:xlink="http://www.w3.org/1999/xlink" xlink:type="simple">Pană I (1975) Fauna Pliocena din regiunea Odorheiu Secuiesc (SE-ul Bazinului Transilvaniei) [Pliocene fauna of the Odorheiu Secuiesc area (south-east of the Transylvania Basin)]. Anuarul Institutului de Geologie şi Geofizicâ 47: 213–265. [in Romanian with English abstract]</mixed-citation></ref><ref id="B95"><mixed-citation xmlns:xlink="http://www.w3.org/1999/xlink" xlink:type="simple">Rundić Lj, Ganić M, Knežević Sl, Soliman A (2011) Upper Miocene Pannonian sediments from Belgrade (Serbia): new evidence and paleoenvironmental considerations. Geologica Carpathica 62: 267–278. <ext-link xlink:href="10.2478/v10096-011-0021-z" ext-link-type="doi" xlink:type="simple">https://doi.org/10.2478/v10096-011-0021-z</ext-link></mixed-citation></ref><ref id="B7"><mixed-citation xmlns:xlink="http://www.w3.org/1999/xlink" xlink:type="simple">Botka D, Rofrics N, Katona L, Magyar I (2021) Sarmatian and Pannonian molluscs from Pécs-Danitzpuszta, southern Hungary: a unique local faunal succession. Földtani Közlöny 151(4): 335–362. <ext-link xlink:href="10.23928/foldt.kozl.2021.151.4.335" ext-link-type="doi" xlink:type="simple">https://doi.org/10.23928/foldt.kozl.2021.151.4.335</ext-link></mixed-citation></ref><ref id="B40"><mixed-citation xmlns:xlink="http://www.w3.org/1999/xlink" xlink:type="simple">Hörnes M (1856) Die fossilen Mollusken des Tertiaer-Beckens von Wien. Abhandlungen der Kaiserlich-Königlichen Geologischen Reichsanstalt 3: 1–736.</mixed-citation></ref><ref id="B98"><mixed-citation xmlns:xlink="http://www.w3.org/1999/xlink" xlink:type="simple">Sebe K, Kovačić M, Magyar I, Krizmanić K, Špelić M, Bigunac D, Sütő-Szentai M, Kovács Á, Szuromi-Korecz A, Bakrač K, Hajek-Tadesse V, Troskot-Čorbić T, Sztanó O (2020) Correlation of upper Miocene–Pliocene Lake Pannon deposits across the Drava Basin, Croatia and Hungary. Geologia Croatica 73(3): 177–195. <ext-link xlink:href="10.4154/gc.2020.12" ext-link-type="doi" xlink:type="simple">https://doi.org/10.4154/gc.2020.12</ext-link></mixed-citation></ref><ref id="B2"><mixed-citation xmlns:xlink="http://www.w3.org/1999/xlink" xlink:type="simple">Anđelković F, Radivojević D (2021) The Serbian Lake Pannon formations – their significance and interregional correlation. Geološki anali Balkanskoga poluostrva 82(2): 43–67. <ext-link xlink:href="10.2298/GABP210420007A" ext-link-type="doi" xlink:type="simple">https://doi.org/10.2298/GABP210420007A</ext-link></mixed-citation></ref><ref id="B70"><mixed-citation xmlns:xlink="http://www.w3.org/1999/xlink" xlink:type="simple">Marinescu F (1992) <tp:taxon-name><tp:taxon-name-part taxon-name-part-type="genus">Radix</tp:taxon-name-part> (<tp:taxon-name-part taxon-name-part-type="subgenus">Adelinella</tp:taxon-name-part>) <tp:taxon-name-part taxon-name-part-type="species">coronatus</tp:taxon-name-part></tp:taxon-name> n. sp. (<tp:taxon-name><tp:taxon-name-part taxon-name-part-type="phylum">Mollusca</tp:taxon-name-part></tp:taxon-name>, <tp:taxon-name><tp:taxon-name-part taxon-name-part-type="class">Gastropoda</tp:taxon-name-part></tp:taxon-name>) dans le Sarmatien du Bassin de Borod. Romanian Journal of Paleontology 75: 9–10.</mixed-citation></ref></ref-list></tp:taxon-treatment>
