# Supplementary material for: Deep-water lymnaeid gastropods (Hygrophila) of Lake Pannon (Late Miocene, Central Europe): taxonomy and biostratigraphic significance
Source: Zookeys. 2026 Jun 12;1282:75–138. doi: 10.3897/zookeys.1282.186967 (PMC13282623; doi:10.3897/zookeys.1282.186967)
Supplement: XML Treatment for Velutinopsis [file zookeys.1282.186967-treatment3.xml]

<!DOCTYPE tp:taxon-treatment
  PUBLIC "-//TaxonX//DTD Taxonomic Treatment Publishing DTD v0 20100105//EN" "tax-treatment-NSO.dtd">
<tp:taxon-treatment xmlns:tp="http://www.plazi.org/taxpub"><tp:treatment-meta><kwd-group><label>Taxon classification</label><kwd>
                  <named-content content-type="kingdom">Animalia</named-content>
                </kwd><kwd>
                  <named-content content-type="order">Lymnaeida</named-content>
                </kwd><kwd>
                  <named-content content-type="family">Lymnaeidae</named-content>
                </kwd></kwd-group><mixed-citation publication-type="journal"><person-group><name><surname>Botka</surname><given-names>Dániel</given-names></name><name><surname>Magyar</surname><given-names>Imre</given-names></name></person-group><article-title>Deep-water lymnaeid gastropods (Hygrophila) of Lake Pannon (Late Miocene, Central Europe): taxonomy and biostratigraphic significance</article-title><source>Zookeys</source><day>12</day><month>06</month><year>2026</year><volume>1282</volume><fpage>75</fpage><lpage>138</lpage><pub-id pub-id-type="doi">10.3897/zookeys.1282.186967</pub-id></mixed-citation></tp:treatment-meta><tp:nomenclature><label>Genus</label><tp:taxon-name><object-id xmlns:xlink="http://www.w3.org/1999/xlink" content-type="arpha" xlink:type="simple">EA9D012C-54CB-5E02-955E-BD361F70F688</object-id>
                        		<tp:taxon-name-part taxon-name-part-type="genus" reg="Velutinopsis">Velutinopsis</tp:taxon-name-part>
                        	</tp:taxon-name><tp:taxon-authority>Sandberger, 1875</tp:taxon-authority></tp:nomenclature><tp:treatment-sec sec-type="Type species"><title>Type species.</title><p><italic><tp:taxon-name><tp:taxon-name-part taxon-name-part-type="genus" reg="Velutinopsis">Velutinopsis</tp:taxon-name-part> <tp:taxon-name-part taxon-name-part-type="species" reg="velutina">velutina</tp:taxon-name-part></tp:taxon-name></italic> (Deshayes, 1838); original designation.</p></tp:treatment-sec><tp:treatment-sec sec-type="Original description"><title>Original description.</title><p>“Shell is egg-shaped, very strongly globose, smooth, in the middle part slightly sunken, on the basis strongly curved, and with narrow and in later age fully closed umbo. It consists of three bulges, in the outer side rapidly increasing in width and therefore wide and deep channel-like sutures dividing whorls ornamented by obliquely situated growth lines. The last and largest whorl is ~ 5× larger than the previous one. The aperture is widely egg-shaped, oblique, open, and bears an obtuse rim” (in German in <xref ref-type="bibr" rid="B97">Sandberger 1875</xref>, translated by D. Botka). [Originally, it was described as a subgenus. <xref ref-type="bibr" rid="B130">Wenz (1923)</xref> and <xref ref-type="bibr" rid="B74">Moos (1944)</xref> were the first to raise it to the genus level. <xref ref-type="bibr" rid="B31">Gorjanović-Kramberger (1923)</xref> classified <italic><tp:taxon-name><tp:taxon-name-part taxon-name-part-type="genus" reg="Lymnaea">Lymnaea</tp:taxon-name-part> <tp:taxon-name-part taxon-name-part-type="species" reg="velutina">velutina</tp:taxon-name-part></tp:taxon-name></italic>, <italic><tp:taxon-name><tp:taxon-name-part taxon-name-part-type="genus" reg="Limnaea">L.</tp:taxon-name-part> <tp:taxon-name-part taxon-name-part-type="species" reg="rugosa">rugosa</tp:taxon-name-part></tp:taxon-name></italic>, and <italic><tp:taxon-name><tp:taxon-name-part taxon-name-part-type="genus" reg="Limnaeus">L.</tp:taxon-name-part> <tp:taxon-name-part taxon-name-part-type="species" reg="nobilis">nobilis</tp:taxon-name-part></tp:taxon-name></italic> into this genus].</p></tp:treatment-sec><tp:treatment-sec sec-type="Emended diagnosis"><title>Emended diagnosis.</title><p>Shell thin, smooth, convex, and globose with dense and fine or thickened growth lines or furrows. Dextral shell coiling, three curved whorls rapidly increasing in width. A very strongly widened inflated body whorl with an oval and rimmed aperture. Whorls divided by wide and deep, channel-like sutures. Body whorl fully covers previous whorl and protoconch of spire, Bw is ~ 8× larger than previous whorl. Apertural edge sharp. Umbo closed in adult specimens. Protoconch could be observed only in well-preserved or in laterally compacted specimens, it is simple and smooth.</p></tp:treatment-sec><ref-list><ref id="B97"><mixed-citation xmlns:xlink="http://www.w3.org/1999/xlink" xlink:type="simple">Sandberger CLF (1875) Die Land- und Süsswasser-Conchylien der Vorwelt. C. W. Kreidel’s Verlag, Wiesbaden, 353–1000. <ext-link xlink:href="10.5962/bhl.title.112296" ext-link-type="doi" xlink:type="simple">https://doi.org/10.5962/bhl.title.112296</ext-link></mixed-citation></ref><ref id="B130"><mixed-citation xmlns:xlink="http://www.w3.org/1999/xlink" xlink:type="simple">Wenz W (1923) Fossilium Catalogus I: <tp:taxon-name><tp:taxon-name-part taxon-name-part-type="kingdom">Animalia</tp:taxon-name-part></tp:taxon-name>. <tp:taxon-name><tp:taxon-name-part taxon-name-part-type="class">Gastropoda</tp:taxon-name-part></tp:taxon-name> extramarina tertiaria. Vol. IV. W. Junk, Berlin, 1069–1420.</mixed-citation></ref><ref id="B74"><mixed-citation xmlns:xlink="http://www.w3.org/1999/xlink" xlink:type="simple">Moos A (1944) Neue Funde von Lymnaeiden, insbesondere von Valenciennesiiden im Pannon Kroatiens. Geološki vjesnik 2: 343–390.</mixed-citation></ref><ref id="B31"><mixed-citation xmlns:xlink="http://www.w3.org/1999/xlink" xlink:type="simple">Gorjanović-Kramberger K (1923) Über die Bedeutung der Valenciennesiiden in stratigraphischer und genetischer Hinsicht. Paläontologische Zeitschrift 5(3): 339–344. <ext-link xlink:href="10.1007/bf03160382" ext-link-type="doi" xlink:type="simple">https://doi.org/10.1007/bf03160382</ext-link></mixed-citation></ref></ref-list></tp:taxon-treatment>
