# Supplementary material for: Deep-water lymnaeid gastropods (Hygrophila) of Lake Pannon (Late Miocene, Central Europe): taxonomy and biostratigraphic significance
Source: Zookeys. 2026 Jun 12;1282:75–138. doi: 10.3897/zookeys.1282.186967 (PMC13282623; doi:10.3897/zookeys.1282.186967)
Supplement: XML Treatment for Velutinopsis velutina [file zookeys.1282.186967-treatment4.xml]

<!DOCTYPE tp:taxon-treatment
  PUBLIC "-//TaxonX//DTD Taxonomic Treatment Publishing DTD v0 20100105//EN" "tax-treatment-NSO.dtd">
<tp:taxon-treatment xmlns:tp="http://www.plazi.org/taxpub"><tp:treatment-meta><kwd-group><label>Taxon classification</label><kwd>
                  <named-content content-type="kingdom">Animalia</named-content>
                </kwd><kwd>
                  <named-content content-type="order">Lymnaeida</named-content>
                </kwd><kwd>
                  <named-content content-type="family">Lymnaeidae</named-content>
                </kwd></kwd-group><mixed-citation publication-type="journal"><person-group><name><surname>Botka</surname><given-names>Dániel</given-names></name><name><surname>Magyar</surname><given-names>Imre</given-names></name></person-group><article-title>Deep-water lymnaeid gastropods (Hygrophila) of Lake Pannon (Late Miocene, Central Europe): taxonomy and biostratigraphic significance</article-title><source>Zookeys</source><day>12</day><month>06</month><year>2026</year><volume>1282</volume><fpage>75</fpage><lpage>138</lpage><pub-id pub-id-type="doi">10.3897/zookeys.1282.186967</pub-id></mixed-citation></tp:treatment-meta><tp:nomenclature><tp:taxon-name><object-id xmlns:xlink="http://www.w3.org/1999/xlink" content-type="arpha" xlink:type="simple">F65FC616-402A-5A4F-AC65-816892E35B82</object-id>
                        		<tp:taxon-name-part taxon-name-part-type="genus" reg="Velutinopsis">Velutinopsis</tp:taxon-name-part> <tp:taxon-name-part taxon-name-part-type="species" reg="velutina">velutina</tp:taxon-name-part>
                        	</tp:taxon-name><tp:taxon-authority>(Deshayes, 1838)</tp:taxon-authority><xref ref-type="fig" rid="F2">Figs 2</xref><xref ref-type="fig" rid="F3">, 3 A–M</xref><tp:nomenclature-citation-list><tp:nomenclature-citation><tp:taxon-name><tp:taxon-name-part taxon-name-part-type="genus" reg="Limnaea"/> <tp:taxon-name-part taxon-name-part-type="species" reg="velutina"/></tp:taxon-name><comment> v *1838 <tp:taxon-name><tp:taxon-name-part taxon-name-part-type="genus" reg="Limnaea">Limnaea</tp:taxon-name-part> <tp:taxon-name-part taxon-name-part-type="species" reg="velutina">velutina</tp:taxon-name-part></tp:taxon-name> – Deshayes, p. 64, pl. V, figs 12–14.</comment></tp:nomenclature-citation><tp:nomenclature-citation><tp:taxon-name><tp:taxon-name-part taxon-name-part-type="genus" reg="Limnea"/> <tp:taxon-name-part taxon-name-part-type="species" reg="velutina"/></tp:taxon-name><comment> 1842 <tp:taxon-name><tp:taxon-name-part taxon-name-part-type="genus" reg="Limnea">Limnea</tp:taxon-name-part> <tp:taxon-name-part taxon-name-part-type="species" reg="velutina">velutina</tp:taxon-name-part></tp:taxon-name> Desh. – Rousseau, p. 790, pl. 3, fig. 2–2b.</comment></tp:nomenclature-citation><tp:nomenclature-citation><tp:taxon-name><tp:taxon-name-part taxon-name-part-type="genus" reg="Limnaea"/> <tp:taxon-name-part taxon-name-part-type="species" reg="velutina"/></tp:taxon-name><comment> 1855 <tp:taxon-name><tp:taxon-name-part taxon-name-part-type="genus" reg="Limnaea">Limnaea</tp:taxon-name-part> <tp:taxon-name-part taxon-name-part-type="species" reg="velutina">velutina</tp:taxon-name-part></tp:taxon-name> Deshayes – Bourguignat, p. 83, pl. 5, figs 2–3.</comment></tp:nomenclature-citation><tp:nomenclature-citation><tp:taxon-name><tp:taxon-name-part taxon-name-part-type="genus" reg="Limnaeus"/> <tp:taxon-name-part taxon-name-part-type="species" reg="nobilis"/></tp:taxon-name><comment> v p 1868 <tp:taxon-name><tp:taxon-name-part taxon-name-part-type="genus" reg="Limnaeus">Limnaeus</tp:taxon-name-part> <tp:taxon-name-part taxon-name-part-type="species" reg="nobilis">nobilis</tp:taxon-name-part></tp:taxon-name> n. sp. – Reuss, pp. 85–87.</comment></tp:nomenclature-citation><tp:nomenclature-citation><tp:taxon-name><tp:taxon-name-part taxon-name-part-type="genus" reg="Limneus"/> <tp:taxon-name-part taxon-name-part-type="subgenus" reg="Velutinopsis"/> <tp:taxon-name-part taxon-name-part-type="species" reg="velutinus"/></tp:taxon-name><comment> 1875 <tp:taxon-name><tp:taxon-name-part taxon-name-part-type="genus" reg="Limneus">Limneus</tp:taxon-name-part> (<tp:taxon-name-part taxon-name-part-type="subgenus" reg="Velutinopsis">Velutinopsis</tp:taxon-name-part>) <tp:taxon-name-part taxon-name-part-type="species" reg="velutinus">velutinus</tp:taxon-name-part></tp:taxon-name> Deshayes – Sandberger, pp. 700–701, pl. XXXII, figs 10–10a.</comment></tp:nomenclature-citation><tp:nomenclature-citation><tp:taxon-name><tp:taxon-name-part taxon-name-part-type="genus" reg="Limnaeus"/> <tp:taxon-name-part taxon-name-part-type="species" reg="velutinus"/></tp:taxon-name><comment> v 1899 <tp:taxon-name><tp:taxon-name-part taxon-name-part-type="genus" reg="Limnaeus">Limnaeus</tp:taxon-name-part> <tp:taxon-name-part taxon-name-part-type="species" reg="velutinus">velutinus</tp:taxon-name-part></tp:taxon-name> Desh. – Gorjanović-Kramberger, p. 126, pl. V, fig. 1.</comment></tp:nomenclature-citation><tp:nomenclature-citation><tp:taxon-name><tp:taxon-name-part taxon-name-part-type="genus" reg="Limnaeus"/> <tp:taxon-name-part taxon-name-part-type="species" reg="simplex"/></tp:taxon-name><comment> v 1899 <tp:taxon-name><tp:taxon-name-part taxon-name-part-type="genus" reg="Limnaeus">Limnaeus</tp:taxon-name-part> <tp:taxon-name-part taxon-name-part-type="species" reg="simplex">simplex</tp:taxon-name-part></tp:taxon-name> Kramb.-Gorj. – Gorjanović-Kramberger, p. 126, pl. V, fig. 3. [new synonym]</comment></tp:nomenclature-citation><tp:nomenclature-citation><tp:taxon-name><tp:taxon-name-part taxon-name-part-type="genus" reg="Limnaea"/> <tp:taxon-name-part taxon-name-part-type="species" reg="velutina"/></tp:taxon-name><comment> v 1901 <tp:taxon-name><tp:taxon-name-part taxon-name-part-type="genus" reg="Limnaea">Limnaea</tp:taxon-name-part> <tp:taxon-name-part taxon-name-part-type="species" reg="velutina">velutina</tp:taxon-name-part></tp:taxon-name> Desh. – Gorjanović-Kramberger, p. 137, pl. X, fig. 15.</comment></tp:nomenclature-citation><tp:nomenclature-citation><tp:taxon-name><tp:taxon-name-part taxon-name-part-type="genus" reg="Limnaeus"/> <tp:taxon-name-part taxon-name-part-type="species" reg="simplex"/></tp:taxon-name><comment><italic>1904 <tp:taxon-name><tp:taxon-name-part taxon-name-part-type="genus" reg="Limnaeus">Limnaeus</tp:taxon-name-part> <tp:taxon-name-part taxon-name-part-type="species" reg="simplex">simplex</tp:taxon-name-part></tp:taxon-name></italic> Kramberger-Gorjanović – Halaváts, p. 114.</comment></tp:nomenclature-citation><tp:nomenclature-citation><tp:taxon-name><tp:taxon-name-part taxon-name-part-type="genus" reg="Limnaeus"/> <tp:taxon-name-part taxon-name-part-type="species" reg="velutinus"/></tp:taxon-name><comment> v <italic>1904 <tp:taxon-name><tp:taxon-name-part taxon-name-part-type="genus" reg="Limnaeus">Limnaeus</tp:taxon-name-part> <tp:taxon-name-part taxon-name-part-type="species" reg="velutinus">velutinus</tp:taxon-name-part></tp:taxon-name></italic> Deshayes – Halaváts, p. 115.</comment></tp:nomenclature-citation><tp:nomenclature-citation><tp:taxon-name><tp:taxon-name-part taxon-name-part-type="genus" reg="Velutinopsis"/> <tp:taxon-name-part taxon-name-part-type="species" reg="simplex"/></tp:taxon-name><comment><italic>1923 <tp:taxon-name><tp:taxon-name-part taxon-name-part-type="genus" reg="Velutinopsis">Velutinopsis</tp:taxon-name-part> <tp:taxon-name-part taxon-name-part-type="species" reg="simplex">simplex</tp:taxon-name-part></tp:taxon-name></italic> (Gorjanović-Kramberger) – Wenz, p. 1325. (cum syn.)</comment></tp:nomenclature-citation><tp:nomenclature-citation><tp:taxon-name><tp:taxon-name-part taxon-name-part-type="genus" reg="Velutinopsis"/> <tp:taxon-name-part taxon-name-part-type="species" reg="velutina"/></tp:taxon-name><comment><italic>1923 <tp:taxon-name><tp:taxon-name-part taxon-name-part-type="genus" reg="Velutinopsis">Velutinopsis</tp:taxon-name-part> <tp:taxon-name-part taxon-name-part-type="species" reg="velutina">velutina</tp:taxon-name-part></tp:taxon-name></italic> (Deshayes) – Wenz, pp. 1326–1327. (cum syn.)</comment></tp:nomenclature-citation><tp:nomenclature-citation><tp:taxon-name><tp:taxon-name-part taxon-name-part-type="genus" reg="Limnaea"/> <tp:taxon-name-part taxon-name-part-type="subgenus" reg="Velutinopsis"/></tp:taxon-name><comment> 1928 <tp:taxon-name><tp:taxon-name-part taxon-name-part-type="genus" reg="Limnaea">Limnaea</tp:taxon-name-part> (<tp:taxon-name-part taxon-name-part-type="subgenus" reg="Velutinopsis">Velutinopsis</tp:taxon-name-part>)</tp:taxon-name> spec. (aff. <tp:taxon-name><tp:taxon-name-part taxon-name-part-type="genus" reg="Limnaea"/> <tp:taxon-name-part taxon-name-part-type="subgenus" reg="Velutinopsis"/><tp:taxon-name-part taxon-name-part-type="species" reg="velutina">velutina</tp:taxon-name-part></tp:taxon-name> Desh. sp.) – Pavlović, p. 36.</comment></tp:nomenclature-citation><tp:nomenclature-citation><tp:taxon-name><tp:taxon-name-part taxon-name-part-type="genus" reg="Radix"/> <tp:taxon-name-part taxon-name-part-type="subgenus" reg="Velutinopsis"/></tp:taxon-name><comment> 1942 <tp:taxon-name><tp:taxon-name-part taxon-name-part-type="genus" reg="Radix">Radix</tp:taxon-name-part> (<tp:taxon-name-part taxon-name-part-type="subgenus" reg="Velutinopsis">Velutinopsis</tp:taxon-name-part>) <tp:taxon-name-part taxon-name-part-type="uncertainty-rank">cf.</tp:taxon-name-part> <tp:taxon-name-part taxon-name-part-type="species" reg="velutina">velutina</tp:taxon-name-part></tp:taxon-name> (Deshayes) – Wenz, p. 68, pl. 24, fig. 380.</comment></tp:nomenclature-citation><tp:nomenclature-citation><tp:taxon-name><tp:taxon-name-part taxon-name-part-type="genus" reg="Radix"/> <tp:taxon-name-part taxon-name-part-type="subgenus" reg="Limnaea"/> <tp:taxon-name-part taxon-name-part-type="species" reg="simplex"/></tp:taxon-name><comment> v 1944 <tp:taxon-name><tp:taxon-name-part taxon-name-part-type="genus" reg="Radix">Radix</tp:taxon-name-part> (<tp:taxon-name-part taxon-name-part-type="subgenus" reg="Limnaea">Limnaea</tp:taxon-name-part>) <tp:taxon-name-part taxon-name-part-type="species" reg="simplex">simplex</tp:taxon-name-part></tp:taxon-name> Kr.-G. – Moos, p. 344.</comment></tp:nomenclature-citation><tp:nomenclature-citation><tp:taxon-name><tp:taxon-name-part taxon-name-part-type="genus" reg="Radix"/> <tp:taxon-name-part taxon-name-part-type="species" reg="kobelti"/></tp:taxon-name><comment> v 1944 <tp:taxon-name><tp:taxon-name-part taxon-name-part-type="genus" reg="Radix">Radix</tp:taxon-name-part> <tp:taxon-name-part taxon-name-part-type="species" reg="kobelti">kobelti</tp:taxon-name-part></tp:taxon-name> Brus. – Moos, pp. 344–345, pl. XXI, figs 1–2.</comment></tp:nomenclature-citation><tp:nomenclature-citation><tp:taxon-name><tp:taxon-name-part taxon-name-part-type="genus" reg="Velutinopsis"/> <tp:taxon-name-part taxon-name-part-type="species" reg="velutina"/></tp:taxon-name><comment> v 1944 <tp:taxon-name><tp:taxon-name-part taxon-name-part-type="genus" reg="Velutinopsis">Velutinopsis</tp:taxon-name-part> <tp:taxon-name-part taxon-name-part-type="species" reg="velutina">velutina</tp:taxon-name-part></tp:taxon-name> Desh. – Moos, pp. 345–347, pl. XXI, figs 3–5.</comment></tp:nomenclature-citation><tp:nomenclature-citation><tp:taxon-name><tp:taxon-name-part taxon-name-part-type="genus" reg="Lymnaea"/> <tp:taxon-name-part taxon-name-part-type="species" reg="kobelti"/></tp:taxon-name><comment> 1951 <tp:taxon-name><tp:taxon-name-part taxon-name-part-type="genus" reg="Lymnaea">Lymnaea</tp:taxon-name-part> <tp:taxon-name-part taxon-name-part-type="species" reg="kobelti">kobelti</tp:taxon-name-part></tp:taxon-name> Brus. – Stevanović, pl. XII, fig. 8a–b.</comment></tp:nomenclature-citation><tp:nomenclature-citation><tp:taxon-name><tp:taxon-name-part taxon-name-part-type="genus" reg="Radix"/> <tp:taxon-name-part taxon-name-part-type="species" reg="kobelti"/></tp:taxon-name><comment> 1956 <tp:taxon-name><tp:taxon-name-part taxon-name-part-type="genus" reg="Radix">Radix</tp:taxon-name-part> <tp:taxon-name-part taxon-name-part-type="species" reg="kobelti">kobelti</tp:taxon-name-part></tp:taxon-name> Brusina – Papp, p. 71.</comment></tp:nomenclature-citation><tp:nomenclature-citation><tp:taxon-name><tp:taxon-name-part taxon-name-part-type="genus" reg="Radix"/> <tp:taxon-name-part taxon-name-part-type="subgenus" reg="Velutinopsis"/> <tp:taxon-name-part taxon-name-part-type="species" reg="velutina"/></tp:taxon-name><comment> 1959 <tp:taxon-name><tp:taxon-name-part taxon-name-part-type="genus" reg="Radix">Radix</tp:taxon-name-part> (<tp:taxon-name-part taxon-name-part-type="subgenus" reg="Velutinopsis">Velutinopsis</tp:taxon-name-part>) <tp:taxon-name-part taxon-name-part-type="species" reg="velutina">velutina</tp:taxon-name-part></tp:taxon-name> (Deshayes) – Wenz, p. 95, text-fig. 307.</comment></tp:nomenclature-citation><tp:nomenclature-citation><tp:taxon-name><tp:taxon-name-part taxon-name-part-type="genus" reg="Velutinopsis"/> <tp:taxon-name-part taxon-name-part-type="species" reg="velutina"/></tp:taxon-name><comment> 1967 <tp:taxon-name><tp:taxon-name-part taxon-name-part-type="genus" reg="Velutinopsis">Velutinopsis</tp:taxon-name-part> <tp:taxon-name-part taxon-name-part-type="species" reg="velutina">velutina</tp:taxon-name-part></tp:taxon-name> Rousseau [sic!] – Taktakishvili, text-fig. 7b.</comment></tp:nomenclature-citation><tp:nomenclature-citation><tp:taxon-name><tp:taxon-name-part taxon-name-part-type="genus" reg="Velutinopsis"/> <tp:taxon-name-part taxon-name-part-type="species" reg="velutina"/></tp:taxon-name><comment> 1969 <tp:taxon-name><tp:taxon-name-part taxon-name-part-type="genus" reg="Velutinopsis">Velutinopsis</tp:taxon-name-part> <tp:taxon-name-part taxon-name-part-type="species" reg="velutina">velutina</tp:taxon-name-part></tp:taxon-name> (Deshayes, 1838) – Marinescu, pp. 314–315, pl. I, figs 4–5b.</comment></tp:nomenclature-citation><tp:nomenclature-citation><tp:taxon-name><tp:taxon-name-part taxon-name-part-type="genus" reg="Velutinellus"/> <tp:taxon-name-part taxon-name-part-type="species" reg="pilleus"/></tp:taxon-name><comment> 1969 <tp:taxon-name><tp:taxon-name-part taxon-name-part-type="genus" reg="Velutinellus">Velutinellus</tp:taxon-name-part> <tp:taxon-name-part taxon-name-part-type="species" reg="pilleus">pilleus</tp:taxon-name-part></tp:taxon-name> g. n., sp. n. – Marinescu, pp. 319–320, text-figs 4A, 5, pl. I, figs 6a–8b. [syn. nov.?]</comment></tp:nomenclature-citation><tp:nomenclature-citation><tp:taxon-name><tp:taxon-name-part taxon-name-part-type="genus" reg="Lymnaea"/> <tp:taxon-name-part taxon-name-part-type="subgenus" reg="Radix"/> <tp:taxon-name-part taxon-name-part-type="species" reg="velutina"/></tp:taxon-name><comment> 1971 <tp:taxon-name><tp:taxon-name-part taxon-name-part-type="genus" reg="Lymnaea">Lymnaea</tp:taxon-name-part> (<tp:taxon-name-part taxon-name-part-type="subgenus" reg="Radix">Radix</tp:taxon-name-part>) <tp:taxon-name-part taxon-name-part-type="species" reg="velutina">velutina</tp:taxon-name-part></tp:taxon-name><xref ref-type="bibr" rid="B21">Deshayes 1838</xref> – Széles in Góczán and Benkő, p. 338.</comment></tp:nomenclature-citation><tp:nomenclature-citation><tp:taxon-name><tp:taxon-name-part taxon-name-part-type="genus" reg="Radix"/> <tp:taxon-name-part taxon-name-part-type="species" reg="paucispira"/></tp:taxon-name><comment> 1973 <tp:taxon-name><tp:taxon-name-part taxon-name-part-type="genus" reg="Radix">Radix</tp:taxon-name-part> <tp:taxon-name-part taxon-name-part-type="species" reg="paucispira">paucispira</tp:taxon-name-part></tp:taxon-name> (Fuchs, 1870) – Marinescu, p. 42, pl. XII, fig. 2.</comment></tp:nomenclature-citation><tp:nomenclature-citation><tp:taxon-name>
                    <tp:taxon-name-part taxon-name-part-type="genus" reg="Radix"/>
                  </tp:taxon-name><comment> v <italic>1974</italic><tp:taxon-name><tp:taxon-name-part taxon-name-part-type="genus" reg="Radix">Radix</tp:taxon-name-part> (<tp:taxon-name-part taxon-name-part-type="subgenus" reg="Lymnaea">Lymnaea</tp:taxon-name-part>) <tp:taxon-name-part taxon-name-part-type="species" reg="simplex">simplex</tp:taxon-name-part></tp:taxon-name> (Kramberger-Gorjanović) – Milan et al., p. 83.</comment></tp:nomenclature-citation><tp:nomenclature-citation><tp:taxon-name><tp:taxon-name-part taxon-name-part-type="genus" reg="Radix"/> <tp:taxon-name-part taxon-name-part-type="species" reg="paucispira"/></tp:taxon-name><comment> 1975 <tp:taxon-name><tp:taxon-name-part taxon-name-part-type="genus" reg="Radix">Radix</tp:taxon-name-part> <tp:taxon-name-part taxon-name-part-type="species" reg="paucispira">paucispira</tp:taxon-name-part></tp:taxon-name> (Fuchs, 1870) – Pană, p. 226, pl. IV, figs 8–11.</comment></tp:nomenclature-citation><tp:nomenclature-citation><tp:taxon-name><tp:taxon-name-part taxon-name-part-type="genus" reg="Velutinopsis"/> <tp:taxon-name-part taxon-name-part-type="species" reg="velutina"/></tp:taxon-name><comment> 1977 <tp:taxon-name><tp:taxon-name-part taxon-name-part-type="genus" reg="Velutinopsis">Velutinopsis</tp:taxon-name-part> <tp:taxon-name-part taxon-name-part-type="species" reg="velutina">velutina</tp:taxon-name-part></tp:taxon-name> (Desh.) – Lubenescu and Lubenescu, pl. II, figs 9–10.</comment></tp:nomenclature-citation><tp:nomenclature-citation><tp:taxon-name><tp:taxon-name-part taxon-name-part-type="genus" reg="Velutinopsis"/> <tp:taxon-name-part taxon-name-part-type="species" reg="velutina"/></tp:taxon-name><comment> 1981 <tp:taxon-name><tp:taxon-name-part taxon-name-part-type="genus" reg="Velutinopsis">Velutinopsis</tp:taxon-name-part> <tp:taxon-name-part taxon-name-part-type="species" reg="velutina">velutina</tp:taxon-name-part></tp:taxon-name> (Deshayes, 1838) – Lubenescu, p. 181, pl. XIV, fig. 4.</comment></tp:nomenclature-citation><tp:nomenclature-citation><tp:taxon-name><tp:taxon-name-part taxon-name-part-type="genus" reg="Velutinopsis"/> <tp:taxon-name-part taxon-name-part-type="species" reg="kobelti"/></tp:taxon-name><comment> 1983 <tp:taxon-name><tp:taxon-name-part taxon-name-part-type="genus" reg="Velutinopsis">Velutinopsis</tp:taxon-name-part> <tp:taxon-name-part taxon-name-part-type="species" reg="kobelti">kobelti</tp:taxon-name-part></tp:taxon-name> (Brus.) – Korpás-Hódi, pl. X, fig. 1.</comment></tp:nomenclature-citation><tp:nomenclature-citation><tp:taxon-name><tp:taxon-name-part taxon-name-part-type="genus" reg="Radix"/> <tp:taxon-name-part taxon-name-part-type="species" reg="kobelti"/></tp:taxon-name><comment> 1985 <tp:taxon-name><tp:taxon-name-part taxon-name-part-type="genus" reg="Radix">Radix</tp:taxon-name-part> <tp:taxon-name-part taxon-name-part-type="species" reg="kobelti">kobelti</tp:taxon-name-part></tp:taxon-name> Reuss [sic!] – Stevanović and Papp, pl. 27, fig. 11.</comment></tp:nomenclature-citation><tp:nomenclature-citation><tp:taxon-name><tp:taxon-name-part taxon-name-part-type="genus" reg="Velutinopsis"/> <tp:taxon-name-part taxon-name-part-type="uncertainty-rank"/> <tp:taxon-name-part taxon-name-part-type="species" reg="velutina"/></tp:taxon-name><comment> 1992 <tp:taxon-name><tp:taxon-name-part taxon-name-part-type="genus" reg="Velutinopsis">Velutinopsis</tp:taxon-name-part> <tp:taxon-name-part taxon-name-part-type="uncertainty-rank">cf.</tp:taxon-name-part> <tp:taxon-name-part taxon-name-part-type="species" reg="velutina">velutina</tp:taxon-name-part></tp:taxon-name> (Desh.) – Korpás-Hódi, pl. II, fig. 3.</comment></tp:nomenclature-citation><tp:nomenclature-citation><tp:taxon-name><tp:taxon-name-part taxon-name-part-type="genus" reg="Radix"/> <tp:taxon-name-part taxon-name-part-type="subgenus" reg="Velutinopsis"/> <tp:taxon-name-part taxon-name-part-type="species" reg="velutina"/></tp:taxon-name><comment> v 1999 <tp:taxon-name><tp:taxon-name-part taxon-name-part-type="genus" reg="Radix">Radix</tp:taxon-name-part> (<tp:taxon-name-part taxon-name-part-type="subgenus" reg="Velutinopsis">Velutinopsis</tp:taxon-name-part>) <tp:taxon-name-part taxon-name-part-type="species" reg="velutina">velutina</tp:taxon-name-part></tp:taxon-name> (Deshayes) – Lennert et al., pl. V, fig. 5.</comment></tp:nomenclature-citation><tp:nomenclature-citation><tp:taxon-name><tp:taxon-name-part taxon-name-part-type="genus" reg="Radix"/> <tp:taxon-name-part taxon-name-part-type="species" reg="kobelti"/></tp:taxon-name><comment> 2009 <tp:taxon-name><tp:taxon-name-part taxon-name-part-type="genus" reg="Radix">Radix</tp:taxon-name-part> <tp:taxon-name-part taxon-name-part-type="species" reg="kobelti">kobelti</tp:taxon-name-part></tp:taxon-name> (<xref ref-type="bibr" rid="B11">Brusina 1884</xref>) – Cziczer et al., fig. 6: n.</comment></tp:nomenclature-citation><tp:nomenclature-citation><tp:taxon-name><tp:taxon-name-part taxon-name-part-type="genus" reg="Radix"/> <tp:taxon-name-part taxon-name-part-type="species" reg="kobelti"/></tp:taxon-name><comment> 2013 <tp:taxon-name><tp:taxon-name-part taxon-name-part-type="genus" reg="Radix">Radix</tp:taxon-name-part> <tp:taxon-name-part taxon-name-part-type="species" reg="kobelti">kobelti</tp:taxon-name-part></tp:taxon-name> Reuss [sic!] – ter Borgh et al., fig. 9: 19.</comment></tp:nomenclature-citation><tp:nomenclature-citation><tp:taxon-name><tp:taxon-name-part taxon-name-part-type="genus" reg="Radix"/> <tp:taxon-name-part taxon-name-part-type="species" reg="kobelti"/></tp:taxon-name><comment> 2013 <tp:taxon-name><tp:taxon-name-part taxon-name-part-type="genus" reg="Radix">Radix</tp:taxon-name-part> <tp:taxon-name-part taxon-name-part-type="species" reg="kobelti">kobelti</tp:taxon-name-part></tp:taxon-name> (Brusina, 1884) – Katona et al., fig. 4: a.</comment></tp:nomenclature-citation><tp:nomenclature-citation><tp:taxon-name><tp:taxon-name-part taxon-name-part-type="genus" reg="Velutinopsis"/> <tp:taxon-name-part taxon-name-part-type="species" reg="velutina"/></tp:taxon-name><comment> 2016 <tp:taxon-name><tp:taxon-name-part taxon-name-part-type="genus" reg="Velutinopsis">Velutinopsis</tp:taxon-name-part> <tp:taxon-name-part taxon-name-part-type="species" reg="velutina">velutina</tp:taxon-name-part></tp:taxon-name> – Lubenescu, pl. I, fig. 16(p). [cop. <xref ref-type="bibr" rid="B68">Marinescu 1969</xref>]</comment></tp:nomenclature-citation><tp:nomenclature-citation><tp:taxon-name><tp:taxon-name-part taxon-name-part-type="genus" reg="Velutinopsis"/> <tp:taxon-name-part taxon-name-part-type="species" reg="velutina"/></tp:taxon-name><comment> v 2019 <tp:taxon-name><tp:taxon-name-part taxon-name-part-type="genus" reg="Velutinopsis">Velutinopsis</tp:taxon-name-part> <tp:taxon-name-part taxon-name-part-type="species" reg="velutina">velutina</tp:taxon-name-part></tp:taxon-name> (Deshayes, 1838) – Botka et al., fig. 3: l.</comment></tp:nomenclature-citation><tp:nomenclature-citation><tp:taxon-name>
                    <tp:taxon-name-part taxon-name-part-type="genus" reg="Lymnocardium"/>
                  </tp:taxon-name><comment> ? v 2021 "<italic>Lymnocardium</italic>” <italic>margaritaceum</italic> – Botka et al., pl. IV, fig. 11.</comment></tp:nomenclature-citation><tp:nomenclature-citation><tp:taxon-name>
                    <tp:taxon-name-part taxon-name-part-type="genus" reg="Velutinopsis"/>
                  </tp:taxon-name><comment> v 2021 <tp:taxon-name><tp:taxon-name-part taxon-name-part-type="genus" reg="Velutinopsis">Velutinopsis</tp:taxon-name-part></tp:taxon-name> sp. – Botka et al., pl. IV, fig. 12.</comment></tp:nomenclature-citation><tp:nomenclature-citation><tp:taxon-name><tp:taxon-name-part taxon-name-part-type="genus" reg="Velutinopsis"/> <tp:taxon-name-part taxon-name-part-type="species" reg="velutina"/></tp:taxon-name><comment> v 2023 <tp:taxon-name><tp:taxon-name-part taxon-name-part-type="genus" reg="Velutinopsis">Velutinopsis</tp:taxon-name-part> <tp:taxon-name-part taxon-name-part-type="species" reg="velutina">velutina</tp:taxon-name-part></tp:taxon-name> (Deshayes, 1838) – Neubauer, fig. 6.7: e.</comment></tp:nomenclature-citation></tp:nomenclature-citation-list></tp:nomenclature><tp:treatment-sec sec-type="Type locality"><title>Type locality.</title><p>Kerch–Kamysh-Burun, Black Sea Basin, Ukraine/Russia (<xref ref-type="bibr" rid="B21">Deshayes 1838</xref>).</p></tp:treatment-sec><tp:treatment-sec sec-type="Type material"><title>Type material.</title><p>Holotype (by monotypy): <abbrev xmlns:xlink="http://www.w3.org/1999/xlink" xlink:title="Collections de Paléontologie, Laboratoire de Géologie de Lyon, Université Lyon, Lyon, France" xlink:type="simple">UL</abbrev> UCBL-EM 33436.</p></tp:treatment-sec><tp:treatment-sec sec-type="Material examined"><title>Material examined.</title><p>(176 specimens) <bold><italic>Holotype</italic></bold>. Ukraine/Russia • 1 spec., holotype; Kerch–Kamysh-Burun, Black Sea Basin; <abbrev xmlns:xlink="http://www.w3.org/1999/xlink" xlink:title="Collections de Paléontologie, Laboratoire de Géologie de Lyon, Université Lyon, Lyon, France" xlink:type="simple">UL</abbrev> UCBL-EM 33436. Croatia • 1 spec., holotype (by monotypy) of <italic><tp:taxon-name><tp:taxon-name-part taxon-name-part-type="genus" reg="Velutinopsis">Velutinopsis</tp:taxon-name-part> <tp:taxon-name-part taxon-name-part-type="species" reg="simplex">simplex</tp:taxon-name-part></tp:taxon-name></italic>; Londžica/Babindol, Krndija Mts., N Croatia; <abbrev xmlns:xlink="http://www.w3.org/1999/xlink" content-type="institution" xlink:title="Croatian Natural History Museum/Hrvatski prirodoslovni muzej, Zagreb, Croatia" xlink:type="simple">CNHM</abbrev> 5449-599. <bold><italic>Paralectotypes</italic></bold>. Romania • 2 specs, paralectotypes of <italic><tp:taxon-name><tp:taxon-name-part taxon-name-part-type="genus" reg="Undulotheca">Undulotheca</tp:taxon-name-part> <tp:taxon-name-part taxon-name-part-type="species" reg="nobilis">nobilis</tp:taxon-name-part></tp:taxon-name></italic>; Şura Mare/Nagycsűr–Hamba/Kakasfalva/Hahnbach, Transylvanian Basin, Central Romania; <abbrev xmlns:xlink="http://www.w3.org/1999/xlink" xlink:title="GeoSphere Austria, Vienna, Austria" xlink:type="simple">GS</abbrev> 1868/005/0001.</p><fig id="F2" position="float" orientation="portrait"><object-id xmlns:xlink="http://www.w3.org/1999/xlink" content-type="doi" xlink:type="simple">10.3897/zookeys.1282.186967.figure2</object-id><object-id xmlns:xlink="http://www.w3.org/1999/xlink" content-type="arpha" xlink:type="simple">1E9F16D2-D696-561A-9B92-A958A9DBE94E</object-id><label>Figure 2.</label><caption><p><italic><tp:taxon-name><tp:taxon-name-part taxon-name-part-type="genus" reg="Velutinopsis">Velutinopsis</tp:taxon-name-part> <tp:taxon-name-part taxon-name-part-type="species" reg="velutina">velutina</tp:taxon-name-part></tp:taxon-name></italic> (Deshayes, 1838), Bátaszék, <named-content xmlns:xlink="http://www.w3.org/1999/xlink" content-type="dwc:institutional_code" xlink:title="Hungarian Natural History Museum (Termeszettudomanyi Muzeum)" xlink:href="https://scientific-collections.gbif.org/institution/15fec633-d734-4ce6-90ae-63dcc71accf7" xlink:type="simple">HNHM</named-content> INV 2025.179. Scale bars: 1 cm (white), 1 mm (yellow).</p></caption><graphic xmlns:xlink="http://www.w3.org/1999/xlink" xlink:href="zookeys-1282-075_article-186967__-g002.jpg" id="oo_1676952.jpg" position="float" orientation="portrait" xlink:type="simple"><uri content-type="original_file" xlink:type="simple">https://binary.pensoft.net/fig/1676952</uri></graphic></fig></tp:treatment-sec><tp:treatment-sec sec-type="Other material"><title>Other material.</title><p>Croatia • 1 spec.; Zagreb–Čučerje, Medvednica Mts., N Croatia; <abbrev xmlns:xlink="http://www.w3.org/1999/xlink" content-type="institution" xlink:title="Croatian Natural History Museum/Hrvatski prirodoslovni muzej, Zagreb, Croatia" xlink:type="simple">CNHM</abbrev> 984b. • 9 specs; boreholes: Peklenica-47, Mura Basin (2 specs), Grubišno Polje-1, Bednja-2, Osekovo-1, Janja Lipa-1, Gojlo-4, Sava Basin, Ludbreg-1, Drava Basin, Mur-1, Mura Basin, N Croatia; <abbrev xmlns:xlink="http://www.w3.org/1999/xlink" content-type="institution" xlink:title="Croatian Natural History Museum/Hrvatski prirodoslovni muzej, Zagreb, Croatia" xlink:type="simple">CNHM</abbrev> 1 to 9. • 1 spec.; Zagreb, exact locality unknown, Medvednica Mts., N Croatia; <abbrev xmlns:xlink="http://www.w3.org/1999/xlink" content-type="institution" xlink:title="Department of Collections, Supervisory Authority for Regulatory Affairs/Szabályozott Tevékenységek Felügyeleti Hatósága, Budapest, Hungary" xlink:type="simple">SARA</abbrev> Pl.2482. • 3 specs; Mirti/Hruševec, Zagorje Basin, NW Croatia; <named-content xmlns:xlink="http://www.w3.org/1999/xlink" content-type="dwc:institutional_code" xlink:title="Hungarian Natural History Museum (Termeszettudomanyi Muzeum)" xlink:href="https://scientific-collections.gbif.org/institution/15fec633-d734-4ce6-90ae-63dcc71accf7" xlink:type="simple">HNHM</named-content> INV 2025.194, INV 2025.195. • 18 specs; Našice/Nekcse, Krndija Mts., N Croatia; <named-content xmlns:xlink="http://www.w3.org/1999/xlink" content-type="dwc:institutional_code" xlink:title="Hungarian Natural History Museum (Termeszettudomanyi Muzeum)" xlink:href="https://scientific-collections.gbif.org/institution/15fec633-d734-4ce6-90ae-63dcc71accf7" xlink:type="simple">HNHM</named-content> INV 2025.198 to INV 2025.203, INV 2025.210, INV 2025.211, INV 2025.214, INV 2025.217, INV 2025.220, INV 2025.223. Romania • 4 specs; Gârbovița/Középorbó, Transylvanian Basin, Central Romania; <abbrev xmlns:xlink="http://www.w3.org/1999/xlink" content-type="institution" xlink:title="Department of Collections, Supervisory Authority for Regulatory Affairs/Szabályozott Tevékenységek Felügyeleti Hatósága, Budapest, Hungary" xlink:type="simple">SARA</abbrev> Pl.2024.561.1, Pl.2024.562.1, Pl.2024.563.1, Pl.2024.564.1. • 2 specs; Sântimbru/Marosszentimre, Transylvanian Basin, Central Romania; <abbrev xmlns:xlink="http://www.w3.org/1999/xlink" content-type="institution" xlink:title="Department of Collections, Supervisory Authority for Regulatory Affairs/Szabályozott Tevékenységek Felügyeleti Hatósága, Budapest, Hungary" xlink:type="simple">SARA</abbrev> Pl.2024.445.1, Pl.2024.446.1. • 2 specs; Miercurea Sibiului/Szerdahely, Transylvanian Basin, Central Romania; <abbrev xmlns:xlink="http://www.w3.org/1999/xlink" content-type="institution" xlink:title="Department of Collections, Supervisory Authority for Regulatory Affairs/Szabályozott Tevékenységek Felügyeleti Hatósága, Budapest, Hungary" xlink:type="simple">SARA</abbrev> Pl.2024.143.1, Pl.2024.144.1. • 1 spec.; Glogoveț/Kisgalgóc, Transylvanian Basin, Central Romania; <abbrev xmlns:xlink="http://www.w3.org/1999/xlink" content-type="institution" xlink:title="Department of Collections, Supervisory Authority for Regulatory Affairs/Szabályozott Tevékenységek Felügyeleti Hatósága, Budapest, Hungary" xlink:type="simple">SARA</abbrev> Pl.2024.398.1. • 2 juvenile specs; Râmeț/Remete, Transylvanian Basin, Central Romania; <abbrev xmlns:xlink="http://www.w3.org/1999/xlink" content-type="institution" xlink:title="Department of Collections, Supervisory Authority for Regulatory Affairs/Szabályozott Tevékenységek Felügyeleti Hatósága, Budapest, Hungary" xlink:type="simple">SARA</abbrev> Pl.1817. • 7 specs; Axente Sever/Asszonyfalva, Transylvanian Basin, Central Romania; <abbrev xmlns:xlink="http://www.w3.org/1999/xlink" content-type="institution" xlink:title="Department of Collections, Supervisory Authority for Regulatory Affairs/Szabályozott Tevékenységek Felügyeleti Hatósága, Budapest, Hungary" xlink:type="simple">SARA</abbrev> Pl.2024.200.1, Pl.2024.204.1, Pl.2024.222.1, Pl.2024.227.1, Pl.2024.228.1, Pl.2024.229.1, Pl.2024.230.1. • 3 specs; Sângeorgiu de Mureș/Marosszentgyörgy, Transylvanian Basin, Central Romania; <abbrev xmlns:xlink="http://www.w3.org/1999/xlink" content-type="institution" xlink:title="Department of Collections, Supervisory Authority for Regulatory Affairs/Szabályozott Tevékenységek Felügyeleti Hatósága, Budapest, Hungary" xlink:type="simple">SARA</abbrev> Pl.1544 to Pl.1545. • 1 spec.; Corund/Korond, Transylvanian Basin, Central Romania; <abbrev xmlns:xlink="http://www.w3.org/1999/xlink" content-type="institution" xlink:title="Babeş-Bolyai University, Cluj-Napoca/Kolozsvár, Romania" xlink:type="simple">BBU</abbrev> 2127. • 1 spec.; Bodogaia/Alsóboldogfalva, Transylvanian Basin, Central Romania; <abbrev xmlns:xlink="http://www.w3.org/1999/xlink" content-type="institution" xlink:title="National Geology Museum of the Geological Institute of Romania, Bucharest, Romania" xlink:type="simple">NGM-GIR</abbrev> P-1506. • 8 specs; Gușterița/Szenterzsébet/Hammersdorf, Transylvanian Basin, Central Romania; <abbrev xmlns:xlink="http://www.w3.org/1999/xlink" content-type="institution" xlink:title="Brukenthal Museum, Sibiu/Nagyszeben/Hermannstadt, Romania" xlink:type="simple">BM</abbrev><named-content xmlns:xlink="http://www.w3.org/1999/xlink" content-type="dwc:verbatimCoordinates" xlink:type="simple">48.917, 48.919</named-content>, 48.921 to <named-content xmlns:xlink="http://www.w3.org/1999/xlink" content-type="dwc:verbatimCoordinates" xlink:type="simple">48.928, 48.932</named-content>, 48.933 to <named-content xmlns:xlink="http://www.w3.org/1999/xlink" content-type="dwc:verbatimCoordinates" xlink:type="simple">48.935, 48.936</named-content> to 48.938. • 1 spec.; Sângeorgiu de Mureș/Marosszentgyörgy, Transylvanian Basin, Central Romania; <abbrev xmlns:xlink="http://www.w3.org/1999/xlink" content-type="institution" xlink:title="Molnár István Museum, Cristuru Secuiesc/Székelykeresztúr, Romania" xlink:type="simple">MIM</abbrev> 015. • 1 spec.; Odorheiu Secuiesc/Székelyudvarhely, Transylvanian Basin, Central Romania; <abbrev xmlns:xlink="http://www.w3.org/1999/xlink" content-type="institution" xlink:title="Molnár István Museum, Cristuru Secuiesc/Székelykeresztúr, Romania" xlink:type="simple">MIM</abbrev> 803. • 2 specs; Zorlențu Mare/Alsózorlenc, Banat Mts., <abbrev xmlns:xlink="http://www.w3.org/1999/xlink" xlink:title="width" xlink:type="simple">W</abbrev> Romania; <abbrev xmlns:xlink="http://www.w3.org/1999/xlink" content-type="institution" xlink:title="Babeş-Bolyai University, Cluj-Napoca/Kolozsvár, Romania" xlink:type="simple">BBU</abbrev> 21346. • 2 specs; Câmpia/Néramező/Langenfeld, Almăjului Mts., SW Romania; <abbrev xmlns:xlink="http://www.w3.org/1999/xlink" content-type="institution" xlink:title="Department of Collections, Supervisory Authority for Regulatory Affairs/Szabályozott Tevékenységek Felügyeleti Hatósága, Budapest, Hungary" xlink:type="simple">SARA</abbrev> Pl.1878. • 1 spec.; Chelința/Kelence, Șimleu Basin, NW Romania; <abbrev xmlns:xlink="http://www.w3.org/1999/xlink" content-type="institution" xlink:title="Department of Collections, Supervisory Authority for Regulatory Affairs/Szabályozott Tevékenységek Felügyeleti Hatósága, Budapest, Hungary" xlink:type="simple">SARA</abbrev> Pl.2212. • 1 spec.; Bodogaia/Alsóboldogfalva, Transylvanian Basin, Central Romania; <abbrev xmlns:xlink="http://www.w3.org/1999/xlink" content-type="institution" xlink:title="National Geology Museum of the Geological Institute of Romania, Bucharest, Romania" xlink:type="simple">NGM-GIR</abbrev> P-1506. • 1 spec.; Gârbovița/Középorbó, Transylvanian Basin, Central Romania; <named-content xmlns:xlink="http://www.w3.org/1999/xlink" content-type="dwc:institutional_code" xlink:title="Hungarian Natural History Museum (Termeszettudomanyi Muzeum)" xlink:href="https://scientific-collections.gbif.org/institution/15fec633-d734-4ce6-90ae-63dcc71accf7" xlink:type="simple">HNHM</named-content> INV 2025.229. • 3 juvenile specs; Mihalț/Mihálcfalva, Transylvanian Basin, Central Romania; <named-content xmlns:xlink="http://www.w3.org/1999/xlink" content-type="dwc:institutional_code" xlink:title="Hungarian Natural History Museum (Termeszettudomanyi Muzeum)" xlink:href="https://scientific-collections.gbif.org/institution/15fec633-d734-4ce6-90ae-63dcc71accf7" xlink:type="simple">HNHM</named-content> INV 2025.234. • 5 specs; Lopadea Veche/Oláhlapád, Transylvanian Basin, Central Romania; <named-content xmlns:xlink="http://www.w3.org/1999/xlink" content-type="dwc:institutional_code" xlink:title="Hungarian Natural History Museum (Termeszettudomanyi Muzeum)" xlink:href="https://scientific-collections.gbif.org/institution/15fec633-d734-4ce6-90ae-63dcc71accf7" xlink:type="simple">HNHM</named-content> INV 2025.246, INV 2025.248, INV 2025.250. • 1 juvenile spec.; Sighișoara/Segesvár/Schäßburg, Transylvanian Basin, Central Romania; <named-content xmlns:xlink="http://www.w3.org/1999/xlink" content-type="dwc:institutional_code" xlink:title="Hungarian Natural History Museum (Termeszettudomanyi Muzeum)" xlink:href="https://scientific-collections.gbif.org/institution/15fec633-d734-4ce6-90ae-63dcc71accf7" xlink:type="simple">HNHM</named-content> INV 2025.258. • 7 specs; Tău/Székástóhát, Transylvanian Basin, Central Romania; <named-content xmlns:xlink="http://www.w3.org/1999/xlink" content-type="dwc:institutional_code" xlink:title="Hungarian Natural History Museum (Termeszettudomanyi Muzeum)" xlink:href="https://scientific-collections.gbif.org/institution/15fec633-d734-4ce6-90ae-63dcc71accf7" xlink:type="simple">HNHM</named-content> INV 2025.232. • 8 specs; Gușterița/Szenterzsébet/Hammersdorf, Transylvanian Basin, Central Romania; <named-content xmlns:xlink="http://www.w3.org/1999/xlink" content-type="dwc:institutional_code" xlink:title="Hungarian Natural History Museum (Termeszettudomanyi Muzeum)" xlink:href="https://scientific-collections.gbif.org/institution/15fec633-d734-4ce6-90ae-63dcc71accf7" xlink:type="simple">HNHM</named-content> INV 2025.237, INV 2025.245, INV 2025.252. SERBIA • 14 specs; Beočin/Beocsin/Belcsény, Fruška Gora, N Serbia; <abbrev xmlns:xlink="http://www.w3.org/1999/xlink" content-type="institution" xlink:title="Department of Collections, Supervisory Authority for Regulatory Affairs/Szabályozott Tevékenységek Felügyeleti Hatósága, Budapest, Hungary" xlink:type="simple">SARA</abbrev> Pl.2543, Pl.2492 to Pl.2495. • 2 specs; Nikolinci/Nicolinţ/Temesmiklós, Zagajica Basin, NE Serbia; <abbrev xmlns:xlink="http://www.w3.org/1999/xlink" content-type="institution" xlink:title="Department of Collections, Supervisory Authority for Regulatory Affairs/Szabályozott Tevékenységek Felügyeleti Hatósága, Budapest, Hungary" xlink:type="simple">SARA</abbrev> Pl.1921. • 6 specs; Belgrade–Umka, Šumadija Hills, Central Serbia; <abbrev xmlns:xlink="http://www.w3.org/1999/xlink" content-type="institution" xlink:title="Natural History Museum Belgrade/Prirodnjački muzej Beograd, Belgrade, Serbia" xlink:type="simple">NHMB</abbrev> 1862. Bosnia and Herzegovina • 4 specs; Tuzla–Kreka, Tuzla Basin, NE Bosnia and Herzegovina; <abbrev xmlns:xlink="http://www.w3.org/1999/xlink" content-type="institution" xlink:title="Natural History Museum Belgrade/Prirodnjački muzej Beograd, Belgrade, Serbia" xlink:type="simple">NHMB</abbrev> 2076. Hungary • 2 specs; Sümeg, Bakony Mts., <abbrev xmlns:xlink="http://www.w3.org/1999/xlink" xlink:title="width" xlink:type="simple">W</abbrev> Hungary; <abbrev xmlns:xlink="http://www.w3.org/1999/xlink" content-type="institution" xlink:title="Department of Collections, Supervisory Authority for Regulatory Affairs/Szabályozott Tevékenységek Felügyeleti Hatósága, Budapest, Hungary" xlink:type="simple">SARA</abbrev> Pl.4868, Pl.4870. • 39 specs, MOL drillcore collection; boreholes: Vése-4 (<abbrev xmlns:xlink="http://www.w3.org/1999/xlink" content-type="institution" xlink:title="Department of Collections, Supervisory Authority for Regulatory Affairs/Szabályozott Tevékenységek Felügyeleti Hatósága, Budapest, Hungary" xlink:type="simple">SARA</abbrev> Pl.2024.41.1, Pl.2024.43.1), Liszó-4 (<abbrev xmlns:xlink="http://www.w3.org/1999/xlink" content-type="institution" xlink:title="Department of Collections, Supervisory Authority for Regulatory Affairs/Szabályozott Tevékenységek Felügyeleti Hatósága, Budapest, Hungary" xlink:type="simple">SARA</abbrev> Pl.2024.25.1, Pl.2024.26.1, Pl.2024.27.1), Bajcsa-26, Bajcsa-29, Bajcsa-35, Belezna-12, Belezna-20, Belezna-21, Liszó-2, Mesztegnyő-1, Őriszentpéter-1, Semjénháza-1, Semjénháza-2, Szenta-2, Táska-4 (<abbrev xmlns:xlink="http://www.w3.org/1999/xlink" content-type="institution" xlink:title="Department of Collections, Supervisory Authority for Regulatory Affairs/Szabályozott Tevékenységek Felügyeleti Hatósága, Budapest, Hungary" xlink:type="simple">SARA</abbrev> Pl.2024.5.1, Pl.2024.6.1, Pl.2024.7.1, Pl.2024.11.1, Pl.2024.12.1, Pl.2024.14.1, Pl.2024.24.1, Pl.2024.28.1, Pl.2024.35.1, Pl.2024.36.1, Pl.2024.37.1, Pl.2024.38.1, Pl.2024.39.1), Zala Basin, <abbrev xmlns:xlink="http://www.w3.org/1999/xlink" xlink:title="width" xlink:type="simple">W</abbrev> Hungary, Ölbő-4, Danube Basin, NW Hungary (<abbrev xmlns:xlink="http://www.w3.org/1999/xlink" content-type="institution" xlink:title="Department of Collections, Supervisory Authority for Regulatory Affairs/Szabályozott Tevékenységek Felügyeleti Hatósága, Budapest, Hungary" xlink:type="simple">SARA</abbrev> Pl.2024.34.1), Szank-1, Tázlár Basin (<abbrev xmlns:xlink="http://www.w3.org/1999/xlink" content-type="institution" xlink:title="Department of Collections, Supervisory Authority for Regulatory Affairs/Szabályozott Tevékenységek Felügyeleti Hatósága, Budapest, Hungary" xlink:type="simple">SARA</abbrev> Pl.2024.55.1, Pl.2024.56.1, Pl.2024.57.1), Algyő-34 (<abbrev xmlns:xlink="http://www.w3.org/1999/xlink" content-type="institution" xlink:title="Department of Collections, Supervisory Authority for Regulatory Affairs/Szabályozott Tevékenységek Felügyeleti Hatósága, Budapest, Hungary" xlink:type="simple">SARA</abbrev> Pl.2024.73.1), Algyő-38 (<abbrev xmlns:xlink="http://www.w3.org/1999/xlink" content-type="institution" xlink:title="Department of Collections, Supervisory Authority for Regulatory Affairs/Szabályozott Tevékenységek Felügyeleti Hatósága, Budapest, Hungary" xlink:type="simple">SARA</abbrev> Pl.2024.74.1), Algyő-39 (<abbrev xmlns:xlink="http://www.w3.org/1999/xlink" content-type="institution" xlink:title="Department of Collections, Supervisory Authority for Regulatory Affairs/Szabályozott Tevékenységek Felügyeleti Hatósága, Budapest, Hungary" xlink:type="simple">SARA</abbrev> Pl.2024.75.1, Pl.2024.76.1), Algyő-94 (<abbrev xmlns:xlink="http://www.w3.org/1999/xlink" content-type="institution" xlink:title="Department of Collections, Supervisory Authority for Regulatory Affairs/Szabályozott Tevékenységek Felügyeleti Hatósága, Budapest, Hungary" xlink:type="simple">SARA</abbrev> Pl.2024.81.1), Ferencszállás-11, Algyő High (<abbrev xmlns:xlink="http://www.w3.org/1999/xlink" content-type="institution" xlink:title="Department of Collections, Supervisory Authority for Regulatory Affairs/Szabályozott Tevékenységek Felügyeleti Hatósága, Budapest, Hungary" xlink:type="simple">SARA</abbrev> Pl.2024.93.1), Tótkomlós-21, Békés Basin (<abbrev xmlns:xlink="http://www.w3.org/1999/xlink" content-type="institution" xlink:title="Department of Collections, Supervisory Authority for Regulatory Affairs/Szabályozott Tevékenységek Felügyeleti Hatósága, Budapest, Hungary" xlink:type="simple">SARA</abbrev> Pl.2024.109.1, Pl.2024.110.1), Kiskundorozsma-4 (<abbrev xmlns:xlink="http://www.w3.org/1999/xlink" content-type="institution" xlink:title="Department of Collections, Supervisory Authority for Regulatory Affairs/Szabályozott Tevékenységek Felügyeleti Hatósága, Budapest, Hungary" xlink:type="simple">SARA</abbrev> Pl.2024.48.1), Öttömös-1, Szeged Basin (<abbrev xmlns:xlink="http://www.w3.org/1999/xlink" content-type="institution" xlink:title="Department of Collections, Supervisory Authority for Regulatory Affairs/Szabályozott Tevékenységek Felügyeleti Hatósága, Budapest, Hungary" xlink:type="simple">SARA</abbrev> Pl.2024.50.1), Pusztaföldvár-204, Battonya-Pusztaföldvár High, S Hungary (<abbrev xmlns:xlink="http://www.w3.org/1999/xlink" content-type="institution" xlink:title="Department of Collections, Supervisory Authority for Regulatory Affairs/Szabályozott Tevékenységek Felügyeleti Hatósága, Budapest, Hungary" xlink:type="simple">SARA</abbrev> Pl.2024.104.1), Fábiánsebestyén-3, Fábiánsebestyén Basin, SE Hungary (<abbrev xmlns:xlink="http://www.w3.org/1999/xlink" content-type="institution" xlink:title="Department of Collections, Supervisory Authority for Regulatory Affairs/Szabályozott Tevékenységek Felügyeleti Hatósága, Budapest, Hungary" xlink:type="simple">SARA</abbrev> Pl.2024.91.1, Pl.2024.92.1), Tóalmás-3 (<abbrev xmlns:xlink="http://www.w3.org/1999/xlink" content-type="institution" xlink:title="Department of Collections, Supervisory Authority for Regulatory Affairs/Szabályozott Tevékenységek Felügyeleti Hatósága, Budapest, Hungary" xlink:type="simple">SARA</abbrev> Pl.2024.60.1), Nagykörű-3, Jászság Basin, Central Hungary (<abbrev xmlns:xlink="http://www.w3.org/1999/xlink" content-type="institution" xlink:title="Department of Collections, Supervisory Authority for Regulatory Affairs/Szabályozott Tevékenységek Felügyeleti Hatósága, Budapest, Hungary" xlink:type="simple">SARA</abbrev> Pl.2024.100.1). • 1 spec.; Pécs–Nagyárpád, Mecsek Mts., S Hungary; <named-content xmlns:xlink="http://www.w3.org/1999/xlink" content-type="dwc:institutional_code" xlink:title="Hungarian Natural History Museum (Termeszettudomanyi Muzeum)" xlink:href="https://scientific-collections.gbif.org/institution/15fec633-d734-4ce6-90ae-63dcc71accf7" xlink:type="simple">HNHM</named-content> INV 2025.173. • 7 specs; Bátaszék, Szekszárd Hills, S Hungary; <named-content xmlns:xlink="http://www.w3.org/1999/xlink" content-type="dwc:institutional_code" xlink:title="Hungarian Natural History Museum (Termeszettudomanyi Muzeum)" xlink:href="https://scientific-collections.gbif.org/institution/15fec633-d734-4ce6-90ae-63dcc71accf7" xlink:type="simple">HNHM</named-content> INV 2025.174 to INV 2025.178, INV 2025.179, INV 2025.180.</p></tp:treatment-sec><tp:treatment-sec sec-type="Note"><title>Note.</title><p>For collectors and specimen-related information see Suppl. material <xref ref-type="supplementary-material" rid="S1">1</xref>.</p></tp:treatment-sec><tp:treatment-sec sec-type="Description"><title>Description.</title><p>Shell thin, smooth, convex, and globose with dense and fine growth lines. Dextral shell coiling, three curved whorls rapidly increasing in width and a very strongly widened inflated body whorl with an oval and rimmed aperture. Whorls divided by wide and deep, channel-like sutures. Body whorl fully covers previous whorl and protoconch of spire, it is ~ 8× larger than previous whorl. Apertural edge sharp. Umbo closed in adult specimens. Protoconch could be observed only in well-preserved or in laterally compacted specimens, it is simple and smooth. Size parameters: <abbrev xmlns:xlink="http://www.w3.org/1999/xlink" xlink:title="length" xlink:type="simple">L</abbrev> = 9–41 mm, <abbrev xmlns:xlink="http://www.w3.org/1999/xlink" xlink:title="width" xlink:type="simple">W</abbrev> = 8–35.5 mm, <abbrev xmlns:xlink="http://www.w3.org/1999/xlink" xlink:title="length/width ratio" xlink:type="simple">L/W</abbrev> = 0.7–1.4.</p></tp:treatment-sec><tp:treatment-sec sec-type="Distribution and stratigraphic range"><title>Distribution and stratigraphic range.</title><p>This species was described and mentioned from Pannonian offshore (sublittoral and profundal) marls all over the Pannonian Basin: Londžica/Babindol (<xref ref-type="bibr" rid="B28">Gorjanović-Kramberger 1899</xref>) and Našice/Nekcse, Krndija Mts. (this study), Zagreb-Lukšić (<xref ref-type="bibr" rid="B31">Gorjanović-Kramberger 1923</xref>), Zagreb–Čučerje (<xref ref-type="bibr" rid="B53">Kochansky-Devidé and Pikija 1976</xref>), and Zagreb–Kostanjek/Podsused, Medvednica Mts., N Croatia (<xref ref-type="bibr" rid="B85">Papp 1956</xref>; this study); Mirti/Hruševec (this study) and Novi Marof, Zagorje Basin, NW Croatia (<xref ref-type="bibr" rid="B29">Gorjanović-Kramberger 1901</xref>); Peklenica-47 and Mur-1 boreholes, Mura Basin, Grubišno Polje-1, Bednja-2, Osekovo-1, Janja Lipa-1, Gojlo-4 boreholes, Sava Basin, and Ludbreg-1 borehole, Drava Basin, N Croatia (<xref ref-type="bibr" rid="B74">Moos 1944</xref>; <xref ref-type="bibr" rid="B100">Sokač 1990</xref>); Şura Mare/Nagycsűr–Hamba/Kakasfalva/Hahnbach (<xref ref-type="bibr" rid="B93">Reuss 1868</xref>), Gârbovița/Középorbó (this study), Sântimbru/Marosszentimre (<xref ref-type="bibr" rid="B117">Telegdi-Roth 1903</xref>; this study), Glogoveț/Kisgalgóc (<xref ref-type="bibr" rid="B118">Telegdi-Roth 1907</xref>; this study), Axente Sever/Asszonyfalva (<xref ref-type="bibr" rid="B119">Telegdi-Roth 1909</xref>; this study), Sângeorgiu de Mureș/Marosszentgyörgy (<xref ref-type="bibr" rid="B47">Jaskó 1950</xref>; this study), Archita/Erked (<xref ref-type="bibr" rid="B84">Pană 1975</xref>), Miercurea Sibiului/Szerdahely (<xref ref-type="bibr" rid="B36">Halaváts 1907</xref>; <xref ref-type="bibr" rid="B59">Lubenescu and Lubenescu 1977</xref>; <xref ref-type="bibr" rid="B57">Lubenescu 1981</xref>), Vingard/Vingárd (<xref ref-type="bibr" rid="B59">Lubenescu and Lubenescu 1977</xref>; <xref ref-type="bibr" rid="B57">Lubenescu 1981</xref>), Gârbova/Szászorbó (<xref ref-type="bibr" rid="B59">Lubenescu and Lubenescu 1977</xref>; <xref ref-type="bibr" rid="B57">Lubenescu 1981</xref>), Valea Rodului (<xref ref-type="bibr" rid="B59">Lubenescu and Lubenescu 1977</xref>; <xref ref-type="bibr" rid="B57">Lubenescu 1981</xref>), Săcădate/Oltszakadát (<xref ref-type="bibr" rid="B59">Lubenescu and Lubenescu 1977</xref>; <xref ref-type="bibr" rid="B57">Lubenescu 1981</xref>), Gușterița/Szenterzsébet/Hammersdorf (<xref ref-type="bibr" rid="B59">Lubenescu and Lubenescu 1977</xref>; <xref ref-type="bibr" rid="B57">Lubenescu 1981</xref>; <xref ref-type="bibr" rid="B6">Botka et al. 2019</xref>; this study), Corund/Korond, Bodogaia/Alsóboldogfalva, Odorheiu Secuiesc/Székelyudvarhely, Mihalț/Mihálcfalva, Lopadea Veche/Oláhlapád, Râmeț/Remete, Sighișoara/Segesvár/Schäßburg, Tău/Székástóhát, Transylvanian Basin, Central Romania (this study); Zorlențu Mare/Alsózorlenc, Banat Mts., W Romania (<xref ref-type="bibr" rid="B71">Marinescu et al. 1977</xref>; this study); Câmpia/Néramező/Langenfeld, Almăjului Mts. (<xref ref-type="bibr" rid="B33">Halaváts 1882</xref>), Rădmănești/Radmanóc, Apuseni Mts., W Romania (<xref ref-type="bibr" rid="B69">Marinescu 1973</xref>); Chelința/Kelence, Șimleu Basin, NW Romania (this study); Beočin/Beocsin/Belcsény, Fruška Gora, N Serbia (<xref ref-type="bibr" rid="B51">Koch 1902</xref>; <xref ref-type="bibr" rid="B35">Halaváts 1904</xref>; <xref ref-type="bibr" rid="B109">Stevanović and Papp 1985</xref>; <xref ref-type="bibr" rid="B121">ter Borgh et al. 2013</xref>); Nikolinci/Nicolinţ/Temesmiklós, Zagajica Basin, NE Serbia (<xref ref-type="bibr" rid="B71">Marinescu et al. 1977</xref>; this study); Jazovnik, Obrenovac Graben, W Serbia (<xref ref-type="bibr" rid="B104">Stevanović 1990b</xref>); Belgrade–Umka and Ripanj, Šumadija Hills, Central Serbia (<xref ref-type="bibr" rid="B89">Pavlović 1928</xref>; this study); Tuzla–Kreka, Tuzla Basin, NE Bosnia and Herzegovina (this study); Sümeg, Bakony Mts., W Hungary (this study); Szombathely-II, Ölbő-4, and Mocsa Mct-2 boreholes, Danube Basin, NW Hungary (<xref ref-type="bibr" rid="B54">Korpás-Hódi 1983</xref>, <xref ref-type="bibr" rid="B55">1992</xref>; this study); Tata, Gerecse Mts., N Hungary, Kisbér and Devecser, Bakony Mts., W Hungary, and Bátaszék, Szekszárd Hills, S Hungary (<xref ref-type="bibr" rid="B56">Lennert et al. 1999</xref>; <xref ref-type="bibr" rid="B20">Cziczer et al. 2009</xref>; this study); Bajcsa-26, -29, -35, Belezna-12, -20, -21, Liszó-2, -4, Mesztegnyő-1, Őriszentpéter-1, Semjénháza-1, -2, Szenta-2, Táska-4, and Vése-4 boreholes, Zala Basin, W Hungary (this study); Szank-1 borehole, Tázlár Basin, Algyő-34, Algyő-38, -39, -94, and Ferencszállás-11 boreholes, Algyő High, Tótkomlós-21 borehole, Békés Basin, Kiskundorozsma-4 and Öttömös-1 boreholes, Szeged Basin, Pusztaföldvár-204 borehole, Battonya-Pusztaföldvár High, S Hungary (this study); Fábiánsebestyén-3 borehole, Fábiánsebestyén Basin, SE Hungary (this study); Tóalmás-3 and Nagykörű-3 boreholes, Jászság Basin, Central Hungary (this study); Kozármisleny (<xref ref-type="bibr" rid="B50">Katona et al. 2013</xref>); Pécs–Nagyárpád and Pécs-Danitzpuszta, Mecsek Mts., S Hungary (<xref ref-type="bibr" rid="B114">Szónoky et al. 1999</xref>; <xref ref-type="bibr" rid="B7">Botka et al. 2021</xref>; this study). There are some reports from outside the Pannonian Basin, namely from the area of the Eastern Paratethys from the upper Maeotian and Pontian deposits (Kerch–Kamysh-Burun, Black Sea Basin, Ukraine/Russia – <xref ref-type="bibr" rid="B21">Deshayes 1838</xref>; <xref ref-type="bibr" rid="B94">Rousseau 1842</xref>; <xref ref-type="bibr" rid="B132">Wenz 1959</xref>; Apostolache – <xref ref-type="bibr" rid="B131">Wenz 1942</xref>, Bengești and Crăguești, Dacian Basin, S Romania – <xref ref-type="bibr" rid="B68">Marinescu 1969</xref>). The species is widespread throughout the entire Pannonian Stage. It is a rare member of the “<italic>L.</italic>” <italic>praeponticum</italic> – <italic><tp:taxon-name><tp:taxon-name-part taxon-name-part-type="genus" reg="Radix">R.</tp:taxon-name-part> <tp:taxon-name-part taxon-name-part-type="species" reg="croatica">croatica</tp:taxon-name-part></tp:taxon-name></italic> mollusc biozone and a common member of the <italic><tp:taxon-name><tp:taxon-name-part taxon-name-part-type="genus" reg="Congeria">Congeria</tp:taxon-name-part> <tp:taxon-name-part taxon-name-part-type="species" reg="banatica">banatica</tp:taxon-name-part></tp:taxon-name></italic> and <italic><tp:taxon-name><tp:taxon-name-part taxon-name-part-type="genus" reg="Carinatocongeria">Carinatocongeria</tp:taxon-name-part> <tp:taxon-name-part taxon-name-part-type="species" reg="digitifera">digitifera</tp:taxon-name-part></tp:taxon-name></italic> mollusc biozones (ca 11.6–3.6 Ma). Based on the <abbrev xmlns:xlink="http://www.w3.org/1999/xlink" xlink:title="first appearance datum" xlink:type="simple">FAD</abbrev> of <italic><tp:taxon-name><tp:taxon-name-part taxon-name-part-type="genus" reg="Velutinopsis">V.</tp:taxon-name-part> <tp:taxon-name-part taxon-name-part-type="species" reg="velutina">velutina</tp:taxon-name-part></tp:taxon-name></italic> and co-occurrence with <italic><tp:taxon-name><tp:taxon-name-part taxon-name-part-type="genus" reg="Radix">R.</tp:taxon-name-part> <tp:taxon-name-part taxon-name-part-type="species" reg="croatica">croatica</tp:taxon-name-part></tp:taxon-name></italic> and <italic><tp:taxon-name><tp:taxon-name-part taxon-name-part-type="genus" reg="Velutinopsis">V.</tp:taxon-name-part> <tp:taxon-name-part taxon-name-part-type="species" reg="rugosa">rugosa</tp:taxon-name-part></tp:taxon-name></italic>, a <italic><tp:taxon-name><tp:taxon-name-part taxon-name-part-type="genus" reg="Velutinopsis">Velutinopsis</tp:taxon-name-part></tp:taxon-name></italic> lineage zone is proposed (ca 11.4–11.2 Ma). This species is originated from Lake Pannon, but it successfully migrated into the Eastern Paratethys region in the late Maeotian. It is reported from the <italic><tp:taxon-name><tp:taxon-name-part taxon-name-part-type="genus" reg="Paradacna">Paradacna</tp:taxon-name-part></tp:taxon-name></italic>- and <italic><tp:taxon-name><tp:taxon-name-part taxon-name-part-type="genus" reg="Valenciennius">Valenciennius</tp:taxon-name-part></tp:taxon-name></italic>-bearing deep-water upper Maeotian to Pontian clayey sediments (ca 6.8–5.2 Ma) (<xref ref-type="bibr" rid="B21">Deshayes 1838</xref>; <xref ref-type="bibr" rid="B94">Rousseau 1842</xref>; <xref ref-type="bibr" rid="B131">Wenz 1942</xref>, <xref ref-type="bibr" rid="B132">1959</xref>; <xref ref-type="bibr" rid="B68">Marinescu 1969</xref>; <xref ref-type="bibr" rid="B58">Lubenescu 2016</xref>; <xref ref-type="bibr" rid="B91">Popov et al. 2022</xref>).</p></tp:treatment-sec><tp:treatment-sec sec-type="Remarks"><title>Remarks.</title><p><xref ref-type="bibr" rid="B93">Reuss (1868)</xref> described <italic><tp:taxon-name><tp:taxon-name-part taxon-name-part-type="genus" reg="Undulotheca">Undulotheca</tp:taxon-name-part> <tp:taxon-name-part taxon-name-part-type="species" reg="nobilis">nobilis</tp:taxon-name-part></tp:taxon-name></italic> based on four specimens (syntypes are available in the <abbrev xmlns:xlink="http://www.w3.org/1999/xlink" xlink:title="GeoSphere Austria, Vienna, Austria" xlink:type="simple">GS</abbrev>), but two of them are <italic><tp:taxon-name><tp:taxon-name-part taxon-name-part-type="genus" reg="Velutinopsis">Velutinopsis</tp:taxon-name-part> <tp:taxon-name-part taxon-name-part-type="species" reg="velutina">velutina</tp:taxon-name-part></tp:taxon-name></italic>, since they do not have undulated ribs but smooth shell surface. <italic><tp:taxon-name><tp:taxon-name-part taxon-name-part-type="genus" reg="Radix">Radix</tp:taxon-name-part> <tp:taxon-name-part taxon-name-part-type="species" reg="kobelti">kobelti</tp:taxon-name-part></tp:taxon-name></italic> is not a synonym of <italic><tp:taxon-name><tp:taxon-name-part taxon-name-part-type="genus" reg="Velutinopsis">V.</tp:taxon-name-part> <tp:taxon-name-part taxon-name-part-type="species" reg="velutina">velutina</tp:taxon-name-part></tp:taxon-name></italic>, but it is frequently confused with <italic><tp:taxon-name><tp:taxon-name-part taxon-name-part-type="genus" reg="Velutinopsis">V.</tp:taxon-name-part> <tp:taxon-name-part taxon-name-part-type="species" reg="velutina">velutina</tp:taxon-name-part></tp:taxon-name></italic>. <italic><tp:taxon-name><tp:taxon-name-part taxon-name-part-type="genus" reg="Radix">Radix</tp:taxon-name-part> <tp:taxon-name-part taxon-name-part-type="species" reg="kobelti">kobelti</tp:taxon-name-part></tp:taxon-name></italic> is a shallow-water species of young Pannonian (“Pontian”) sands (e.g. <xref ref-type="bibr" rid="B31">Gorjanović-Kramberger 1923</xref>; <xref ref-type="bibr" rid="B78">Neubauer 2023</xref>), whereas <italic><tp:taxon-name><tp:taxon-name-part taxon-name-part-type="genus" reg="Velutinopsis">V.</tp:taxon-name-part> <tp:taxon-name-part taxon-name-part-type="species" reg="velutina">velutina</tp:taxon-name-part></tp:taxon-name></italic> is a typical member of Pannonian marls. <italic><tp:taxon-name><tp:taxon-name-part taxon-name-part-type="genus" reg="Radix">Radix</tp:taxon-name-part> <tp:taxon-name-part taxon-name-part-type="species" reg="kobelti">kobelti</tp:taxon-name-part></tp:taxon-name></italic> differs from <italic><tp:taxon-name><tp:taxon-name-part taxon-name-part-type="genus" reg="Velutinopsis">V.</tp:taxon-name-part> <tp:taxon-name-part taxon-name-part-type="species" reg="velutina">velutina</tp:taxon-name-part></tp:taxon-name></italic> in some morphological features, such as not rimmed aperture, open umbo, thickened columellar lip, smaller and less inflated body whorl, thicker shell, and smaller size dimensions. <italic><tp:taxon-name><tp:taxon-name-part taxon-name-part-type="genus" reg="Velutinopsis">Velutinopsis</tp:taxon-name-part> <tp:taxon-name-part taxon-name-part-type="species" reg="kobelti">kobelti</tp:taxon-name-part></tp:taxon-name></italic> mentioned by <xref ref-type="bibr" rid="B54">Korpás-Hódi (1983)</xref> and <italic><tp:taxon-name><tp:taxon-name-part taxon-name-part-type="genus" reg="Radix">R.</tp:taxon-name-part> <tp:taxon-name-part taxon-name-part-type="species" reg="kobelti">kobelti</tp:taxon-name-part></tp:taxon-name></italic> by <xref ref-type="bibr" rid="B50">Katona et al. (2013)</xref> are <italic><tp:taxon-name><tp:taxon-name-part taxon-name-part-type="genus" reg="Velutinopsis">V.</tp:taxon-name-part> <tp:taxon-name-part taxon-name-part-type="species" reg="velutina">velutina</tp:taxon-name-part></tp:taxon-name></italic> specimens indicated also by the recovered associated deep-water mollusc fauna. <xref ref-type="bibr" rid="B68">Marinescu (1969)</xref> introduced a new genus (<italic><tp:taxon-name><tp:taxon-name-part taxon-name-part-type="genus" reg="Velutinellus">Velutinellus</tp:taxon-name-part></tp:taxon-name></italic>) based on the reduced spire and the expanded peristome, but these characteristics are specific for all the species belonging to the genus <italic><tp:taxon-name><tp:taxon-name-part taxon-name-part-type="genus" reg="Velutinopsis">Velutinopsis</tp:taxon-name-part></tp:taxon-name></italic>. Therefore, here we treat the described <italic><tp:taxon-name><tp:taxon-name-part taxon-name-part-type="genus" reg="Velutinellus">Velutinellus</tp:taxon-name-part> <tp:taxon-name-part taxon-name-part-type="species" reg="pilleus">pilleus</tp:taxon-name-part></tp:taxon-name></italic> as a junior synonym of <italic><tp:taxon-name><tp:taxon-name-part taxon-name-part-type="genus" reg="Velutinopsis">V.</tp:taxon-name-part> <tp:taxon-name-part taxon-name-part-type="species" reg="velutina">velutina</tp:taxon-name-part></tp:taxon-name></italic>. <italic><tp:taxon-name><tp:taxon-name-part taxon-name-part-type="genus" reg="Radix">Radix</tp:taxon-name-part> <tp:taxon-name-part taxon-name-part-type="species" reg="paucispira">paucispira</tp:taxon-name-part></tp:taxon-name></italic> name mentioned by <xref ref-type="bibr" rid="B69">Marinescu (1973)</xref> and <xref ref-type="bibr" rid="B84">Pană (1975)</xref> are probably misidentifications, and it is a young Pannonian shallow-water species. <italic><tp:taxon-name><tp:taxon-name-part taxon-name-part-type="genus" reg="Velutinopsis">Velutinopsis</tp:taxon-name-part> <tp:taxon-name-part taxon-name-part-type="species" reg="simplex">simplex</tp:taxon-name-part></tp:taxon-name></italic> described by Gorjanović-Kramberger is probably a junior synonym of <italic><tp:taxon-name><tp:taxon-name-part taxon-name-part-type="genus" reg="Velutinopsis">V.</tp:taxon-name-part> <tp:taxon-name-part taxon-name-part-type="species" reg="velutina">velutina</tp:taxon-name-part></tp:taxon-name></italic>. The type specimen of <italic><tp:taxon-name><tp:taxon-name-part taxon-name-part-type="genus" reg="Velutinopsis">V.</tp:taxon-name-part> <tp:taxon-name-part taxon-name-part-type="species" reg="simplex">simplex</tp:taxon-name-part></tp:taxon-name></italic> is a poorly preserved specimen wearing a few adequate characters; therefore, it does not support the description of a separate species (Fig. <xref ref-type="fig" rid="F3">3B, C</xref>). <italic><tp:taxon-name><tp:taxon-name-part taxon-name-part-type="genus" reg="Velutinopsis">Velutinopsis</tp:taxon-name-part> <tp:taxon-name-part taxon-name-part-type="species" reg="simplex">simplex</tp:taxon-name-part></tp:taxon-name></italic> specimens are laterally compacted (Fig. <xref ref-type="fig" rid="F3">3B, C, H</xref>). “<italic>Lymnocardium</italic>” <italic>margaritaceum</italic> mentioned by <xref ref-type="bibr" rid="B7">Botka et al. (2021)</xref> is probably a poorly preserved steinkern of <italic><tp:taxon-name><tp:taxon-name-part taxon-name-part-type="genus" reg="Velutinopsis">V.</tp:taxon-name-part> <tp:taxon-name-part taxon-name-part-type="species" reg="velutina">velutina</tp:taxon-name-part></tp:taxon-name></italic>.</p><fig id="F3" position="float" orientation="portrait"><object-id xmlns:xlink="http://www.w3.org/1999/xlink" content-type="doi" xlink:type="simple">10.3897/zookeys.1282.186967.figure3</object-id><object-id xmlns:xlink="http://www.w3.org/1999/xlink" content-type="arpha" xlink:type="simple">8ABE9D6B-A495-5737-83B3-CFA11A0AF571</object-id><label>Figure 3.</label><caption><p><italic><tp:taxon-name><tp:taxon-name-part taxon-name-part-type="genus" reg="Velutinopsis">Velutinopsis</tp:taxon-name-part> <tp:taxon-name-part taxon-name-part-type="species" reg="velutina">velutina</tp:taxon-name-part></tp:taxon-name></italic> (Deshayes, 1838). <bold>A</bold>. Peklenica-47 borehole, <abbrev xmlns:xlink="http://www.w3.org/1999/xlink" content-type="institution" xlink:title="Croatian Natural History Museum/Hrvatski prirodoslovni muzej, Zagreb, Croatia" xlink:type="simple">CNHM</abbrev> 7, photo: Nives Borčić; <bold>B, C</bold>. holotype specimen of <italic><tp:taxon-name><tp:taxon-name-part taxon-name-part-type="genus" reg="Velutinopsis">Velutinopsis</tp:taxon-name-part> <tp:taxon-name-part taxon-name-part-type="species" reg="simplex">simplex</tp:taxon-name-part></tp:taxon-name></italic> (Gorjanović-Kramberger, 1899), Londžica/Babindol, <abbrev xmlns:xlink="http://www.w3.org/1999/xlink" content-type="institution" xlink:title="Croatian Natural History Museum/Hrvatski prirodoslovni muzej, Zagreb, Croatia" xlink:type="simple">CNHM</abbrev> 5449-599, photo: Nives Borčić; <bold>D</bold>. Beočin/Beocsin/Belcsény, <abbrev xmlns:xlink="http://www.w3.org/1999/xlink" content-type="institution" xlink:title="Department of Collections, Supervisory Authority for Regulatory Affairs/Szabályozott Tevékenységek Felügyeleti Hatósága, Budapest, Hungary" xlink:type="simple">SARA</abbrev> Pl.2493; <bold>E, F</bold>. Bátaszék, <named-content xmlns:xlink="http://www.w3.org/1999/xlink" content-type="dwc:institutional_code" xlink:title="Hungarian Natural History Museum (Termeszettudomanyi Muzeum)" xlink:href="https://scientific-collections.gbif.org/institution/15fec633-d734-4ce6-90ae-63dcc71accf7" xlink:type="simple">HNHM</named-content> INV 2025.174; <bold>G</bold>. Gușterița/Szenterzsébet/Hammersdorf, <named-content xmlns:xlink="http://www.w3.org/1999/xlink" content-type="dwc:institutional_code" xlink:title="Hungarian Natural History Museum (Termeszettudomanyi Muzeum)" xlink:href="https://scientific-collections.gbif.org/institution/15fec633-d734-4ce6-90ae-63dcc71accf7" xlink:type="simple">HNHM</named-content> INV 2025.245; <bold>H</bold>. Ludbreg-1 borehole, <abbrev xmlns:xlink="http://www.w3.org/1999/xlink" content-type="institution" xlink:title="Croatian Natural History Museum/Hrvatski prirodoslovni muzej, Zagreb, Croatia" xlink:type="simple">CNHM</abbrev> 2, photo: Nives Borčić; <bold>I</bold>. Juvenile specimen, Mihalț/Mihálcfalva, <named-content xmlns:xlink="http://www.w3.org/1999/xlink" content-type="dwc:institutional_code" xlink:title="Hungarian Natural History Museum (Termeszettudomanyi Muzeum)" xlink:href="https://scientific-collections.gbif.org/institution/15fec633-d734-4ce6-90ae-63dcc71accf7" xlink:type="simple">HNHM</named-content> INV 2025.234; <bold>J</bold>. Nagykörű-3 borehole, <abbrev xmlns:xlink="http://www.w3.org/1999/xlink" content-type="institution" xlink:title="Department of Collections, Supervisory Authority for Regulatory Affairs/Szabályozott Tevékenységek Felügyeleti Hatósága, Budapest, Hungary" xlink:type="simple">SARA</abbrev> Pl.2024.100.1; <bold>K, L</bold>. Bátaszék, <named-content xmlns:xlink="http://www.w3.org/1999/xlink" content-type="dwc:institutional_code" xlink:title="Hungarian Natural History Museum (Termeszettudomanyi Muzeum)" xlink:href="https://scientific-collections.gbif.org/institution/15fec633-d734-4ce6-90ae-63dcc71accf7" xlink:type="simple">HNHM</named-content> INV 2025.175; <bold>M</bold>. Őriszentpéter-1 borehole, <abbrev xmlns:xlink="http://www.w3.org/1999/xlink" content-type="institution" xlink:title="Department of Collections, Supervisory Authority for Regulatory Affairs/Szabályozott Tevékenységek Felügyeleti Hatósága, Budapest, Hungary" xlink:type="simple">SARA</abbrev> Pl.2024.35.1. Scale bars: 1 cm.</p></caption><graphic xmlns:xlink="http://www.w3.org/1999/xlink" xlink:href="zookeys-1282-075_article-186967__-g003.jpg" id="oo_1676953.jpg" position="float" orientation="portrait" xlink:type="simple"><uri content-type="original_file" xlink:type="simple">https://binary.pensoft.net/fig/1676953</uri></graphic></fig></tp:treatment-sec><tp:treatment-sec><!--Section generated to contain objects referenced in tp:taxon-treatment.--><supplementary-material xmlns:xlink="http://www.w3.org/1999/xlink" id="S1" position="float" orientation="portrait" xlink:type="simple"><object-id content-type="doi" xlink:type="simple">10.3897/zookeys.1282.186967.suppl1</object-id><object-id content-type="arpha" xlink:type="simple">813E4979-52F9-5BDF-8BC7-BF8CDDAFE6A4</object-id><label>Supplementary material 1</label><caption><p>Supplementary table</p></caption><statement content-type="dataType"><label>Data type</label><p>xlsx</p></statement><media xlink:href="zookeys-1282-075_article-186967__-s001.xlsx" mimetype="application" mime-subtype="vnd.openxmlformats-officedocument.spreadsheetml.sheet" position="float" orientation="portrait" id="oo_1676967.xlsx" xlink:type="simple"><uri content-type="original_file" xlink:type="simple">https://binary.pensoft.net/file/1676967</uri></media><permissions><license xlink:type="simple"><license-p>This dataset is made available under the Open Database License (<ext-link ext-link-type="uri" xlink:href="http://opendatacommons.org/licenses/odbl/1.0/" xlink:type="simple">http://opendatacommons.org/licenses/odbl/1.0/</ext-link>). The Open Database License (ODbL) is a license agreement intended to allow users to freely share, modify, and use this Dataset while maintaining this same freedom for others, provided that the original source and author(s) are credited.</license-p></license></permissions><attrib specific-use="authors"> Dániel Botka, Imre Magyar</attrib></supplementary-material></tp:treatment-sec><ref-list><ref id="B21"><mixed-citation xmlns:xlink="http://www.w3.org/1999/xlink" xlink:type="simple">Deshayes GP (1838) Description des coquilles fossiles recueillies en Crimée par M. de Verneuil, et observations générales à leur sujet. Mémoires de la Société Géologique de France 3(1): 37–69.</mixed-citation></ref><ref id="B11"><mixed-citation xmlns:xlink="http://www.w3.org/1999/xlink" xlink:type="simple">Brusina S (1884) Die Fauna der Congerienschichten von Agram in Kroatien. Beiträge zur Geologie und Paläontologie Österreich-Ungarns und Orients 3: 125–187.</mixed-citation></ref><ref id="B68"><mixed-citation xmlns:xlink="http://www.w3.org/1999/xlink" xlink:type="simple">Marinescu F (1969) <italic><tp:taxon-name><tp:taxon-name-part taxon-name-part-type="genus">Velutinellus</tp:taxon-name-part></tp:taxon-name></italic>, nouveau genre fossile de la famille des <tp:taxon-name><tp:taxon-name-part taxon-name-part-type="family">Lymneidae</tp:taxon-name-part></tp:taxon-name>, et ses relations avec <italic><tp:taxon-name><tp:taxon-name-part taxon-name-part-type="genus">Velutinopsis</tp:taxon-name-part></tp:taxon-name></italic> et <italic><tp:taxon-name><tp:taxon-name-part taxon-name-part-type="genus">Valenciennius</tp:taxon-name-part></tp:taxon-name></italic>. Malacologia 9(2): 313–325.</mixed-citation></ref><ref id="B28"><mixed-citation xmlns:xlink="http://www.w3.org/1999/xlink" xlink:type="simple">Gorjanović-Kramberger K (1899) Die Fauna der unterpontischen Bildungen um Londjica in Slavonien. Jahrbuch der kaiserlich-königlichen Geologischen Reichsanstalt 49: 125–134.</mixed-citation></ref><ref id="B31"><mixed-citation xmlns:xlink="http://www.w3.org/1999/xlink" xlink:type="simple">Gorjanović-Kramberger K (1923) Über die Bedeutung der Valenciennesiiden in stratigraphischer und genetischer Hinsicht. Paläontologische Zeitschrift 5(3): 339–344. <ext-link xlink:href="10.1007/bf03160382" ext-link-type="doi" xlink:type="simple">https://doi.org/10.1007/bf03160382</ext-link></mixed-citation></ref><ref id="B53"><mixed-citation xmlns:xlink="http://www.w3.org/1999/xlink" xlink:type="simple">Kochansky-Devidé V, Pikija M (1976) Panonske <tp:taxon-name><tp:taxon-name-part taxon-name-part-type="family">Clivunellidae</tp:taxon-name-part></tp:taxon-name> (<tp:taxon-name><tp:taxon-name-part taxon-name-part-type="class">Gastropoda</tp:taxon-name-part></tp:taxon-name>) sjeverne Hrvatske [Pannone Clivunelliden (<tp:taxon-name><tp:taxon-name-part taxon-name-part-type="class">Gastropoda</tp:taxon-name-part></tp:taxon-name>) Nordkroatiens]. Geološki vjesnik 29: 397–408. [in Croatian and German]</mixed-citation></ref><ref id="B85"><mixed-citation xmlns:xlink="http://www.w3.org/1999/xlink" xlink:type="simple">Papp A (1956) Paläontologische Beobachtungen im Pannon von Podsused bei Zagreb. Geološki vjesnik 8–9: 67–79.</mixed-citation></ref><ref id="B29"><mixed-citation xmlns:xlink="http://www.w3.org/1999/xlink" xlink:type="simple">Gorjanović-Kramberger K (1901) Über die Gattung <italic><tp:taxon-name><tp:taxon-name-part taxon-name-part-type="genus">Valenciennesia</tp:taxon-name-part></tp:taxon-name></italic> und einige unterpontische Limnaeen. Beiträge zur Paläontologie Österreich-Ungarns und des Orients 13(3): 121–140.</mixed-citation></ref><ref id="B74"><mixed-citation xmlns:xlink="http://www.w3.org/1999/xlink" xlink:type="simple">Moos A (1944) Neue Funde von Lymnaeiden, insbesondere von Valenciennesiiden im Pannon Kroatiens. Geološki vjesnik 2: 343–390.</mixed-citation></ref><ref id="B100"><mixed-citation xmlns:xlink="http://www.w3.org/1999/xlink" xlink:type="simple">Sokač A (1990) The Pontian in Croatia. In: Stevanović P, Nevesskaja LA, Marinescu F, Sokač A, Jámbor Á (Eds) Chronostratigraphie und Neostratotypen, VIII, Pl1, Pontien. JAZU and SANU, Zagreb, Beograd, 180–195.</mixed-citation></ref><ref id="B93"><mixed-citation xmlns:xlink="http://www.w3.org/1999/xlink" xlink:type="simple">Reuss AE (1868) Paläontologische Beiträge (Zweite Folge). Sitzungsberichte der mathematisch-naturwissenschaftlichen Klasse der kaiserlichen Akademie der Wissenschaften in Wien 57(1): 79–109.</mixed-citation></ref><ref id="B117"><mixed-citation xmlns:xlink="http://www.w3.org/1999/xlink" xlink:type="simple">Telegdi-Roth L (1903) Az erdélyrészi Érczhegység K-i széle Csáklyánál és a Maros mentén K-felé csatlakozó terület [Eastern margin of the Apuseni Mountains at Csáklya and the connecting area eastward along the Maros River]. A Magyar Királyi Földtani Intézet évi jelentése 1902-ről: 50–52. [in Hungarian]</mixed-citation></ref><ref id="B118"><mixed-citation xmlns:xlink="http://www.w3.org/1999/xlink" xlink:type="simple">Telegdi-Roth L (1907) Az erdélyrészi medencze geologiai alkotása Balázsfalva környékén [Geological structure of the Transylvanian Basin in the Balázsfalva region]. A Magyar Királyi Földtani Intézet évi jelentése 1906-ról: 126–130. [in Hungarian]</mixed-citation></ref><ref id="B119"><mixed-citation xmlns:xlink="http://www.w3.org/1999/xlink" xlink:type="simple">Telegdi-Roth L (1909) Az erdélyrészi medencze geologiai alkotása Zsidve, Felsőbajom és Asszonyfalva környékén [Geological structure of the Transylvanian Basin in the Zsidve, Felsőbajom, and Asszonyfalva region]. A Magyar Királyi Földtani Intézet évi jelentése 1907-ről: 93–99. [in Hungarian]</mixed-citation></ref><ref id="B47"><mixed-citation xmlns:xlink="http://www.w3.org/1999/xlink" xlink:type="simple">Jaskó S (1950) Marosvásárhely környékének földtani viszonyai [Geologische Verhältnisse der Umgebung von Marosvásárhely]. A Magyar Állami Földtani Intézet évi jelentése az 1941–1942. évekről II: 159–170. [in Hungarian and German]</mixed-citation></ref><ref id="B84"><mixed-citation xmlns:xlink="http://www.w3.org/1999/xlink" xlink:type="simple">Pană I (1975) Fauna Pliocena din regiunea Odorheiu Secuiesc (SE-ul Bazinului Transilvaniei) [Pliocene fauna of the Odorheiu Secuiesc area (south-east of the Transylvania Basin)]. Anuarul Institutului de Geologie şi Geofizicâ 47: 213–265. [in Romanian with English abstract]</mixed-citation></ref><ref id="B36"><mixed-citation xmlns:xlink="http://www.w3.org/1999/xlink" xlink:type="simple">Halaváts Gy (1907) Szerdahely-Koncza környékének földtani alkotása [Geological structure of the Szerdahely-Koncza region]. A Magyar Királyi Földtani Intézet évi jelentése 1906-ról: 117–125. [in Hungarian]</mixed-citation></ref><ref id="B59"><mixed-citation xmlns:xlink="http://www.w3.org/1999/xlink" xlink:type="simple">Lubenescu V, Lubenescu D (1977) Observaţii biostratigrafice asupra Pannonianului de la Lopadea Veche (Depresiunea Transilvaniei) [Biostratigraphic observations on the Lopadea Veche Pannonian (Transylvania Depression)]. Dări de seamă ale şedinţelor 63(4): 57–64. [in Romanian with English abstract]</mixed-citation></ref><ref id="B57"><mixed-citation xmlns:xlink="http://www.w3.org/1999/xlink" xlink:type="simple">Lubenescu V (1981) Studiul biostratigrafic al Neogenului superior din sud-vestul Transilvaniei [Biostratigraphic study of the Upper Neogene in the south-west of Transylvania]. Anuarul Institutului de Geologie şi Geofizicâ Bucuresti 58: 123–202. [in Romanian and French with English abstract]</mixed-citation></ref><ref id="B6"><mixed-citation xmlns:xlink="http://www.w3.org/1999/xlink" xlink:type="simple">Botka D, Magyar I, Csoma V, Tóth E, Šujan M, Ruszkiczay-Rüdiger Zs, Chyba A, Braucher R, Sant K, Ćorić S, Baranyi V, Bakrač K, Krizmanić K, Bartha IR, Szabó M, Silye L (2019) Integrated stratigraphy of the Guşteriţa clay pit: a key section for the early Pannonian (late Miocene) of the Transylvanian Basin (Romania). Austrian Journal of Earth Sciences 112(2): 221–247. <ext-link xlink:href="10.17738/ajes.2019.0013" ext-link-type="doi" xlink:type="simple">https://doi.org/10.17738/ajes.2019.0013</ext-link></mixed-citation></ref><ref id="B71"><mixed-citation xmlns:xlink="http://www.w3.org/1999/xlink" xlink:type="simple">Marinescu F, Olteanu R, Rogge-Ţăranu E, Popescu A (1977) Le Pannonien du Banat. Dări de seamă ale şedinţelor 63(4): 65–133.</mixed-citation></ref><ref id="B33"><mixed-citation xmlns:xlink="http://www.w3.org/1999/xlink" xlink:type="simple">Halaváts Gy (1882) Őslénytani adatok Délmagyarország neogén korú üledékei faunájának ismeretéhez. I. A langenfeldi pontusi korú fauna [Paleontological data for the knowledge of the fauna of Neogene sediments of S Hungary. I. The Pontian fauna of Langenfeld]. A Magyar Királyi Földtani Intézet Évkönyve 4: 147–156. [in Hungarian]</mixed-citation></ref><ref id="B69"><mixed-citation xmlns:xlink="http://www.w3.org/1999/xlink" xlink:type="simple">Marinescu F (1973) Les mollusques pontiens de Tirol (Banat Roumain). Mémoires de l’Institut géologique de Roumaine 18: 1–50.</mixed-citation></ref><ref id="B51"><mixed-citation xmlns:xlink="http://www.w3.org/1999/xlink" xlink:type="simple">Koch A (1902) Neuere Beiträge zu den geo-palaeontologischen Verhältnissen des beočiner Cementmergels. Földtani Közlöny 32(7–9): 311–322.</mixed-citation></ref><ref id="B35"><mixed-citation xmlns:xlink="http://www.w3.org/1999/xlink" xlink:type="simple">Halaváts Gy (1904) A magyar pontusi emelet átalános és őslénytani irodalma. Allgemeine und paläontologische Literatur der pontischen Stufe Ungarns. Littérature générale et paléontologique sur l’étage pontique d’Hongrie. Franklin-Társulat könyvnyomdája, Budapest, 134 pp.</mixed-citation></ref><ref id="B109"><mixed-citation xmlns:xlink="http://www.w3.org/1999/xlink" xlink:type="simple">Stevanović P, Papp A (1985) Beočin, Syrmien (Jugoslawien). In: Papp A, Jámbor Á, Steininger FF (Eds) Chronostratigraphie und Neostratotypen. Miozän der Zentralen Paratethys VII, M6, Pannonien. Akadémiai Kiadó, Budapest, 250–255.</mixed-citation></ref><ref id="B121"><mixed-citation xmlns:xlink="http://www.w3.org/1999/xlink" xlink:type="simple">ter Borgh M, Vasiliev I, Stoica M, Knežević S, Maţenco L, Krijgsman W, Rundić Lj, Cloetingh S (2013) The isolation of the Pannonian basin (Central Paratethys): new constraints from magnetostratigraphy and biostratigraphy. Global and Planetary Change 103: 99–118. <ext-link xlink:href="10.1016/j.gloplacha.2012.10.001" ext-link-type="doi" xlink:type="simple">https://doi.org/10.1016/j.gloplacha.2012.10.001</ext-link></mixed-citation></ref><ref id="B104"><mixed-citation xmlns:xlink="http://www.w3.org/1999/xlink" xlink:type="simple">Stevanović P (1990b) Pontien südlich von der Sava und Donau in Serbien und Bosnien. In: Stevanović P, Nevesskaja LA, Marinescu F, Sokač A, Jámbor Á (Eds) Chronostratigraphie und Neostratotypen, VIII, Pl1, Pontien. JAZU and SANU, Zagreb, Beograd, 119–153.</mixed-citation></ref><ref id="B89"><mixed-citation xmlns:xlink="http://www.w3.org/1999/xlink" xlink:type="simple">Pavlović PS (1928) Les mollusques du pontien inférieur des environs de Beograd. Annales géologiques de la Péninsule Balkanique 9: 1–74.</mixed-citation></ref><ref id="B54"><mixed-citation xmlns:xlink="http://www.w3.org/1999/xlink" xlink:type="simple">Korpás-Hódi M (1983) A Dunántúli-középhegység északi előtere pannóniai mollusca faunájának paleoökológiai és biosztratigráfiai vizsgálata [Palaeoecology and biostratigraphy of the Pannonian mollusca fauna in the Northern Foreland of the Transdanubian Central Range]. A Magyar Állami Földtani Intézet Évkönyve/Annales Instituti Geologici Publici Hungarici 66: 1–163. [in Hungarian]</mixed-citation></ref><ref id="B55"><mixed-citation xmlns:xlink="http://www.w3.org/1999/xlink" xlink:type="simple">Korpás-Hódi M (1992) The Pannonian (s.l.) molluscs of borehole section Szombathely II. Annual Report of the Geological Institute of Hungary in 1990: 505–525. [in Hungarian with English abstract]</mixed-citation></ref><ref id="B56"><mixed-citation xmlns:xlink="http://www.w3.org/1999/xlink" xlink:type="simple">Lennert J, Szónoky M, Gulyás S, Szuromi-Korecz A, Shatilova II, Sütő-Szentai M, Geary DH, Magyar I (1999) The Lake Pannon fossils of the Bátaszék brickyard. Acta Geologica Hungarica 42(1): 67–88.</mixed-citation></ref><ref id="B20"><mixed-citation xmlns:xlink="http://www.w3.org/1999/xlink" xlink:type="simple">Cziczer I, Magyar I, Pipík R, Böhme M, Ćorić S, Bakrač K, Sütő-Szentai M, Lantos M, Babinszki E, Müller P (2009) Life in the sublittoral zone of long-lived Lake Pannon: paleontological analysis of the Upper Miocene Szák Formation, Hungary. International Journal of Earth Sciences 98: 1741–1766. <ext-link xlink:href="10.1007/s00531-008-0322-3" ext-link-type="doi" xlink:type="simple">https://doi.org/10.1007/s00531-008-0322-3</ext-link></mixed-citation></ref><ref id="B50"><mixed-citation xmlns:xlink="http://www.w3.org/1999/xlink" xlink:type="simple">Katona LT, Kovács J, Magyar I, Sütő-Szentai M, Berta T (2013) A new occurrence of classic “Árpád-type” mollusk fauna from the Upper Miocene of Kozármisleny, southern Hungary. Geologia Croatica 66(2): 111–118. <ext-link xlink:href="https://hrcak.srce.hr/124261" ext-link-type="uri" xlink:type="simple">https://hrcak.srce.hr/124261</ext-link><ext-link xlink:href="10.4154/gc.2013.08" ext-link-type="doi" xlink:type="simple">https://doi.org/10.4154/gc.2013.08</ext-link></mixed-citation></ref><ref id="B114"><mixed-citation xmlns:xlink="http://www.w3.org/1999/xlink" xlink:type="simple">Szónoky M, Dobos-Hortobágyi E, Magyar I, Müller P, Szuromi-Korecz A, Geary DH, Gulyás S (1999) Árpád, a classic locality of Lake Pannon bivalves. Acta Geologica Hungarica 42(1): 89–108.</mixed-citation></ref><ref id="B7"><mixed-citation xmlns:xlink="http://www.w3.org/1999/xlink" xlink:type="simple">Botka D, Rofrics N, Katona L, Magyar I (2021) Sarmatian and Pannonian molluscs from Pécs-Danitzpuszta, southern Hungary: a unique local faunal succession. Földtani Közlöny 151(4): 335–362. <ext-link xlink:href="10.23928/foldt.kozl.2021.151.4.335" ext-link-type="doi" xlink:type="simple">https://doi.org/10.23928/foldt.kozl.2021.151.4.335</ext-link></mixed-citation></ref><ref id="B94"><mixed-citation xmlns:xlink="http://www.w3.org/1999/xlink" xlink:type="simple">Rousseau L (1842) Description des principaux fossiles de la Crimée. In: Demidov A (Ed.) Voyage dans la Russie méridionale et la Crimée, par la Hongrie, la Valachie et la Moldavie, exécuté en 1837, sous la direction de M. Anatole de Démidoff, par MM. de Sainson, Le Play, Huot, Léveillé, Raffet, Rousseau, de Nordmann et Du Ponceau. Tome 2. Ernest Bourdin et Ce., Paris, 781–823. <ext-link xlink:href="10.5962/bhl.title.33104" ext-link-type="doi" xlink:type="simple">https://doi.org/10.5962/bhl.title.33104</ext-link></mixed-citation></ref><ref id="B132"><mixed-citation xmlns:xlink="http://www.w3.org/1999/xlink" xlink:type="simple">Wenz W (1959) <tp:taxon-name><tp:taxon-name-part taxon-name-part-type="class">Gastropoda</tp:taxon-name-part></tp:taxon-name>, Teil 2: <tp:taxon-name><tp:taxon-name-part taxon-name-part-type="infraclass">Euthyneura</tp:taxon-name-part></tp:taxon-name>. Handbuch der Paläozoologie 6: 1–701.</mixed-citation></ref><ref id="B131"><mixed-citation xmlns:xlink="http://www.w3.org/1999/xlink" xlink:type="simple">Wenz W (1942) Die Mollusken des Pliozäns der rumänischen Erdöl-Gebiete: als Leitversteinerungen für die Aufschluss-Arbeiten. Senckenbergiana 24: 1–293.</mixed-citation></ref><ref id="B58"><mixed-citation xmlns:xlink="http://www.w3.org/1999/xlink" xlink:type="simple">Lubenescu V (2016) Biostratigraphic correlations between the Dacian and Pannonian Basins from Romania. Geo-Eco-Marina 22: 161–179. <ext-link xlink:href="10.5281/zenodo.889931" ext-link-type="doi" xlink:type="simple">https://doi.org/10.5281/zenodo.889931</ext-link></mixed-citation></ref><ref id="B91"><mixed-citation xmlns:xlink="http://www.w3.org/1999/xlink" xlink:type="simple">Popov SV, Golovina LA, Palcu DV, Goncharova IA, Pinchuk TN, Rostovtseva YV, Akhmetiev MA, Aleksandrova GN, Zaporozhets NI, Bannikov AF, Bylinskaya ME, Lazarev SY (2022) Neogene Regional Scale of the Eastern Paratethys, Stratigraphy and Paleontological Basis. Paleontological Journal 56: 1557–1720. <ext-link xlink:href="10.1134/S0031030122120024" ext-link-type="doi" xlink:type="simple">https://doi.org/10.1134/S0031030122120024</ext-link></mixed-citation></ref><ref id="B78"><mixed-citation xmlns:xlink="http://www.w3.org/1999/xlink" xlink:type="simple">Neubauer TA (2023) The fossil record of the <tp:taxon-name><tp:taxon-name-part taxon-name-part-type="family">Lymnaeidae</tp:taxon-name-part></tp:taxon-name>: revisiting a 200-Myr-long story of success. In: Vinarski MV, Vázquez AA (Eds) The <tp:taxon-name><tp:taxon-name-part taxon-name-part-type="family">Lymnaeidae</tp:taxon-name-part></tp:taxon-name>: A Handbook on Their Natural History and Parasitological Significance. Zoological Monographs 7. Springer International Publishing, Cham, 147–181. <ext-link xlink:href="10.1007/978-3-031-30292-3_6" ext-link-type="doi" xlink:type="simple">https://doi.org/10.1007/978-3-031-30292-3_6</ext-link></mixed-citation></ref></ref-list></tp:taxon-treatment>
