# Supplementary material for: Deep-water lymnaeid gastropods (Hygrophila) of Lake Pannon (Late Miocene, Central Europe): taxonomy and biostratigraphic significance
Source: Zookeys. 2026 Jun 12;1282:75–138. doi: 10.3897/zookeys.1282.186967 (PMC13282623; doi:10.3897/zookeys.1282.186967)
Supplement: XML Treatment for Velutinopsis rugosa [file zookeys.1282.186967-treatment5.xml]

<!DOCTYPE tp:taxon-treatment
  PUBLIC "-//TaxonX//DTD Taxonomic Treatment Publishing DTD v0 20100105//EN" "tax-treatment-NSO.dtd">
<tp:taxon-treatment xmlns:tp="http://www.plazi.org/taxpub"><tp:treatment-meta><kwd-group><label>Taxon classification</label><kwd>
                  <named-content content-type="kingdom">Animalia</named-content>
                </kwd><kwd>
                  <named-content content-type="order">Lymnaeida</named-content>
                </kwd><kwd>
                  <named-content content-type="family">Lymnaeidae</named-content>
                </kwd></kwd-group><mixed-citation publication-type="journal"><person-group><name><surname>Botka</surname><given-names>Dániel</given-names></name><name><surname>Magyar</surname><given-names>Imre</given-names></name></person-group><article-title>Deep-water lymnaeid gastropods (Hygrophila) of Lake Pannon (Late Miocene, Central Europe): taxonomy and biostratigraphic significance</article-title><source>Zookeys</source><day>12</day><month>06</month><year>2026</year><volume>1282</volume><fpage>75</fpage><lpage>138</lpage><pub-id pub-id-type="doi">10.3897/zookeys.1282.186967</pub-id></mixed-citation></tp:treatment-meta><tp:nomenclature><tp:taxon-name><object-id xmlns:xlink="http://www.w3.org/1999/xlink" content-type="arpha" xlink:type="simple">F4AA2663-B0A4-54CC-8F24-DB6C21884764</object-id>
                        		<tp:taxon-name-part taxon-name-part-type="genus" reg="Velutinopsis">Velutinopsis</tp:taxon-name-part> <tp:taxon-name-part taxon-name-part-type="species" reg="rugosa">rugosa</tp:taxon-name-part>
                        	</tp:taxon-name><tp:taxon-authority>(Gorjanović-Kramberger, 1901)</tp:taxon-authority><xref ref-type="fig" rid="F4">Fig. 4A–D</xref><tp:nomenclature-citation-list><tp:nomenclature-citation><tp:taxon-name><tp:taxon-name-part taxon-name-part-type="genus" reg="Limnaea"/> <tp:taxon-name-part taxon-name-part-type="species" reg="amplecta"/></tp:taxon-name><comment> ? v 1901 <tp:taxon-name><tp:taxon-name-part taxon-name-part-type="genus" reg="Limnaea">Limnaea</tp:taxon-name-part> <tp:taxon-name-part taxon-name-part-type="species" reg="amplecta">amplecta</tp:taxon-name-part></tp:taxon-name> Kramb. Gorj. – Gorjanović-Kramberger, p. 136, pl. X, figs 13–14. [syn. nov.?]</comment></tp:nomenclature-citation><tp:nomenclature-citation><tp:taxon-name><tp:taxon-name-part taxon-name-part-type="genus" reg="Limnaea"/> <tp:taxon-name-part taxon-name-part-type="species" reg="rugosa"/></tp:taxon-name><comment> v *1901 <tp:taxon-name><tp:taxon-name-part taxon-name-part-type="genus" reg="Limnaea">Limnaea</tp:taxon-name-part> <tp:taxon-name-part taxon-name-part-type="species" reg="rugosa">rugosa</tp:taxon-name-part></tp:taxon-name> Kramb. Gorj. – Gorjanović-Kramberger, p. 138, pl. X, fig. 16.</comment></tp:nomenclature-citation><tp:nomenclature-citation><tp:taxon-name>
                    <tp:taxon-name-part taxon-name-part-type="genus" reg="Limnaeus"/>
                  </tp:taxon-name><comment> ? <italic>1904 <tp:taxon-name><tp:taxon-name-part taxon-name-part-type="genus" reg="Limnaeus">Limnaeus</tp:taxon-name-part></tp:taxon-name> amplecta</italic> Kramberger-Gorjanović – Halaváts, p. 112.</comment></tp:nomenclature-citation><tp:nomenclature-citation><tp:taxon-name>
                    <tp:taxon-name-part taxon-name-part-type="genus" reg="Limnaeus"/>
                  </tp:taxon-name><comment><italic>1904 <tp:taxon-name><tp:taxon-name-part taxon-name-part-type="genus" reg="Limnaeus">Limnaeus</tp:taxon-name-part></tp:taxon-name> rugosus</italic> Kramberger-Gorjanović – Halaváts, p. 114.</comment></tp:nomenclature-citation><tp:nomenclature-citation><tp:taxon-name>
                    <tp:taxon-name-part taxon-name-part-type="genus" reg="Velutinopsis"/>
                  </tp:taxon-name><comment> ? <italic>1923 <tp:taxon-name><tp:taxon-name-part taxon-name-part-type="genus" reg="Velutinopsis">Velutinopsis</tp:taxon-name-part></tp:taxon-name> amplecta</italic> (Gorjanović-Kramberger) – Wenz, pp. 1323–1324. (cum syn.)</comment></tp:nomenclature-citation><tp:nomenclature-citation><tp:taxon-name><tp:taxon-name-part taxon-name-part-type="genus" reg="Velutinopsis"/> <tp:taxon-name-part taxon-name-part-type="species" reg="rugosa"/></tp:taxon-name><comment><italic>1923 <tp:taxon-name><tp:taxon-name-part taxon-name-part-type="genus" reg="Velutinopsis">Velutinopsis</tp:taxon-name-part> <tp:taxon-name-part taxon-name-part-type="species" reg="rugosa">rugosa</tp:taxon-name-part></tp:taxon-name></italic> (Gorjanović-Kramberger) – Wenz, p. 1325. (cum syn.)</comment></tp:nomenclature-citation><tp:nomenclature-citation><tp:taxon-name><tp:taxon-name-part taxon-name-part-type="genus" reg="Hiscerus"/> <tp:taxon-name-part taxon-name-part-type="species" reg="amplectus"/></tp:taxon-name><comment> ? v 1923 <tp:taxon-name><tp:taxon-name-part taxon-name-part-type="genus" reg="Hiscerus">Hiscerus</tp:taxon-name-part> <tp:taxon-name-part taxon-name-part-type="species" reg="amplectus">amplectus</tp:taxon-name-part></tp:taxon-name> Kramb. Gorj. – Gorjanović-Kramberger, pp. 113–114, fig. 3a–b.</comment></tp:nomenclature-citation><tp:nomenclature-citation><tp:taxon-name><tp:taxon-name-part taxon-name-part-type="genus" reg="Velutinopsis"/> <tp:taxon-name-part taxon-name-part-type="species" reg="rugosa"/></tp:taxon-name><comment> v 1944 <tp:taxon-name><tp:taxon-name-part taxon-name-part-type="genus" reg="Velutinopsis">Velutinopsis</tp:taxon-name-part> <tp:taxon-name-part taxon-name-part-type="species" reg="rugosa">rugosa</tp:taxon-name-part></tp:taxon-name> Kr.-G. – Moos, pp. 347–348, pl. XXI, fig. 6.</comment></tp:nomenclature-citation><tp:nomenclature-citation><tp:taxon-name><tp:taxon-name-part taxon-name-part-type="genus" reg="Hiscerus"/> <tp:taxon-name-part taxon-name-part-type="species" reg="amplectus"/></tp:taxon-name><comment> ? v 1944 <tp:taxon-name><tp:taxon-name-part taxon-name-part-type="genus" reg="Hiscerus">Hiscerus</tp:taxon-name-part> <tp:taxon-name-part taxon-name-part-type="species" reg="amplectus">amplectus</tp:taxon-name-part></tp:taxon-name> Kr.-G. – Moos, p. 373, pl. XXV, fig. 24.</comment></tp:nomenclature-citation><tp:nomenclature-citation><tp:taxon-name>
                    <tp:taxon-name-part taxon-name-part-type="genus" reg="Velutinopsis"/>
                  </tp:taxon-name><comment> ? 1956 <tp:taxon-name><tp:taxon-name-part taxon-name-part-type="genus" reg="Velutinopsis">Velutinopsis</tp:taxon-name-part></tp:taxon-name> sp. – Papp, p. 71.</comment></tp:nomenclature-citation><tp:nomenclature-citation><tp:taxon-name><tp:taxon-name-part taxon-name-part-type="genus" reg="Velutinopsis"/> <tp:taxon-name-part taxon-name-part-type="species" reg="rugosa"/></tp:taxon-name><comment> v 1967 <tp:taxon-name><tp:taxon-name-part taxon-name-part-type="genus" reg="Velutinopsis">Velutinopsis</tp:taxon-name-part> <tp:taxon-name-part taxon-name-part-type="species" reg="rugosa">rugosa</tp:taxon-name-part></tp:taxon-name> Gorjanović-Kramberger – Taktakishvili, text-fig. 7c. [cop. <xref ref-type="bibr" rid="B29">Gorjanović-Kramberger 1901</xref>]</comment></tp:nomenclature-citation><tp:nomenclature-citation><tp:taxon-name><tp:taxon-name-part taxon-name-part-type="genus" reg="Velutinellus"/> <tp:taxon-name-part taxon-name-part-type="species" reg="rugosus"/></tp:taxon-name><comment> 1969 <tp:taxon-name><tp:taxon-name-part taxon-name-part-type="genus" reg="Velutinellus">Velutinellus</tp:taxon-name-part> <tp:taxon-name-part taxon-name-part-type="species" reg="rugosus">rugosus</tp:taxon-name-part></tp:taxon-name> (Gorjanović-Kramberger) g. n. – Marinescu, pp. 317, 323–325.</comment></tp:nomenclature-citation><tp:nomenclature-citation><tp:taxon-name><tp:taxon-name-part taxon-name-part-type="genus" reg="Velutinellus"/> <tp:taxon-name-part taxon-name-part-type="species" reg="amplectus"/></tp:taxon-name><comment> ? 1969 <tp:taxon-name><tp:taxon-name-part taxon-name-part-type="genus" reg="Velutinellus">Velutinellus</tp:taxon-name-part> <tp:taxon-name-part taxon-name-part-type="species" reg="amplectus">amplectus</tp:taxon-name-part></tp:taxon-name> (Gorjanović-Kramberger) g. n. – Marinescu, pp. 317, 323–325.</comment></tp:nomenclature-citation><tp:nomenclature-citation><tp:taxon-name><tp:taxon-name-part taxon-name-part-type="genus" reg="Velutinellus"/> <tp:taxon-name-part taxon-name-part-type="species" reg="catinus"/></tp:taxon-name><comment> 1969 <tp:taxon-name><tp:taxon-name-part taxon-name-part-type="genus" reg="Velutinellus">Velutinellus</tp:taxon-name-part> <tp:taxon-name-part taxon-name-part-type="species" reg="catinus">catinus</tp:taxon-name-part></tp:taxon-name> g. n., sp. n. – Marinescu, p. 317, text-figs 3, 4B, pl. I, figs 9a–12b. [syn. nov.?]</comment></tp:nomenclature-citation><tp:nomenclature-citation><tp:taxon-name><tp:taxon-name-part taxon-name-part-type="genus" reg="Hiscerus"/> <tp:taxon-name-part taxon-name-part-type="species" reg="amplectus"/></tp:taxon-name><comment> ? <italic>1974 <tp:taxon-name><tp:taxon-name-part taxon-name-part-type="genus" reg="Hiscerus">Hiscerus</tp:taxon-name-part> <tp:taxon-name-part taxon-name-part-type="species" reg="amplectus">amplectus</tp:taxon-name-part></tp:taxon-name></italic> (Gorjanović-Kramberger) – Milan et al., p. 74.</comment></tp:nomenclature-citation><tp:nomenclature-citation><tp:taxon-name>
                    <tp:taxon-name-part taxon-name-part-type="genus" reg="Undulotheca"/>
                  </tp:taxon-name><comment> 1975 <tp:taxon-name><tp:taxon-name-part taxon-name-part-type="genus" reg="Undulotheca">Undulotheca</tp:taxon-name-part></tp:taxon-name> sp. – Pană, pp. 226–227, pl. IV, fig. 13.</comment></tp:nomenclature-citation><tp:nomenclature-citation><tp:taxon-name><tp:taxon-name-part taxon-name-part-type="genus" reg="Velutinopsis"/> <tp:taxon-name-part taxon-name-part-type="uncertainty-rank"/> <tp:taxon-name-part taxon-name-part-type="species" reg="rugosa"/></tp:taxon-name><comment> 1992 <tp:taxon-name><tp:taxon-name-part taxon-name-part-type="genus" reg="Velutinopsis">Velutinopsis</tp:taxon-name-part> <tp:taxon-name-part taxon-name-part-type="uncertainty-rank">cf.</tp:taxon-name-part> <tp:taxon-name-part taxon-name-part-type="species" reg="rugosa">rugosa</tp:taxon-name-part></tp:taxon-name> (Gorj.-Kramb.) – Korpás-Hódi, pl. II, fig. 5.</comment></tp:nomenclature-citation><tp:nomenclature-citation><tp:taxon-name><tp:taxon-name-part taxon-name-part-type="genus" reg="Undulotheca"/> <tp:taxon-name-part taxon-name-part-type="species" reg="nobilis"/></tp:taxon-name><comment> v 2019 <tp:taxon-name><tp:taxon-name-part taxon-name-part-type="genus" reg="Undulotheca">Undulotheca</tp:taxon-name-part> <tp:taxon-name-part taxon-name-part-type="species" reg="nobilis">nobilis</tp:taxon-name-part></tp:taxon-name> (Reuss, 1868) – Botka et al., fig. 3: h.</comment></tp:nomenclature-citation></tp:nomenclature-citation-list></tp:nomenclature><tp:treatment-sec sec-type="Type locality"><title>Type locality.</title><p>Beočin/Beocsin/Belcsény, Fruška Gora, N Serbia (<xref ref-type="bibr" rid="B29">Gorjanović-Kramberger 1901</xref>).</p></tp:treatment-sec><tp:treatment-sec sec-type="Type material"><title>Type material.</title><p>Holotype (by monotypy): <abbrev xmlns:xlink="http://www.w3.org/1999/xlink" content-type="institution" xlink:title="Department of Collections, Supervisory Authority for Regulatory Affairs/Szabályozott Tevékenységek Felügyeleti Hatósága, Budapest, Hungary" xlink:type="simple">SARA</abbrev> Pl.2497.</p></tp:treatment-sec><tp:treatment-sec sec-type="Material examined"><title>Material examined.</title><p>(26 specimens) <bold><italic>Holotype</italic></bold>. Serbia • 1 spec., holotype; Beočin/Beocsin/Belcsény, Fruška Gora, N Serbia; <abbrev xmlns:xlink="http://www.w3.org/1999/xlink" content-type="institution" xlink:title="Department of Collections, Supervisory Authority for Regulatory Affairs/Szabályozott Tevékenységek Felügyeleti Hatósága, Budapest, Hungary" xlink:type="simple">SARA</abbrev> Pl.2497. <bold><italic>Lectotype</italic></bold>. Croatia • 1 spec., lectotype of <italic><tp:taxon-name><tp:taxon-name-part taxon-name-part-type="genus" reg="Hiscerus">Hiscerus</tp:taxon-name-part> <tp:taxon-name-part taxon-name-part-type="species" reg="amplectus">amplectus</tp:taxon-name-part></tp:taxon-name></italic>; Zagreb–Gračani, Medvednica Mts., N Croatia; <abbrev xmlns:xlink="http://www.w3.org/1999/xlink" content-type="institution" xlink:title="Croatian Natural History Museum/Hrvatski prirodoslovni muzej, Zagreb, Croatia" xlink:type="simple">CNHM</abbrev> 5183-348/1-2.</p></tp:treatment-sec><tp:treatment-sec sec-type="Other material"><title>Other material.</title><p>Serbia • 3 specs; Beočin/Beocsin/Belcsény, Fruška Gora, N Serbia; <abbrev xmlns:xlink="http://www.w3.org/1999/xlink" content-type="institution" xlink:title="Department of Collections, Supervisory Authority for Regulatory Affairs/Szabályozott Tevékenységek Felügyeleti Hatósága, Budapest, Hungary" xlink:type="simple">SARA</abbrev> Pl.2496, Pl.2024.117.1. Croatia • 1 spec.; Grubišno Polje-1 borehole, Sava Basin, N Croatia; <abbrev xmlns:xlink="http://www.w3.org/1999/xlink" content-type="institution" xlink:title="Croatian Natural History Museum/Hrvatski prirodoslovni muzej, Zagreb, Croatia" xlink:type="simple">CNHM</abbrev> 11. • 2 specs; Ludbreg-2 borehole, Drava Basin, N Croatia; <abbrev xmlns:xlink="http://www.w3.org/1999/xlink" content-type="institution" xlink:title="Croatian Natural History Museum/Hrvatski prirodoslovni muzej, Zagreb, Croatia" xlink:type="simple">CNHM</abbrev> 10, Moos-51. • 2 specs; Našice/Nekcse, Krndija Mts., N Croatia; <named-content xmlns:xlink="http://www.w3.org/1999/xlink" content-type="dwc:institutional_code" xlink:title="Hungarian Natural History Museum (Termeszettudomanyi Muzeum)" xlink:href="https://scientific-collections.gbif.org/institution/15fec633-d734-4ce6-90ae-63dcc71accf7" xlink:type="simple">HNHM</named-content> INV 2025.212, INV 2025.218. Hungary • 7 specs, MOL drillcore collection; boreholes: Bajcsa-22, Bajcsa-35, Belezna-20, Inke-15, Inke-24, Mezőcsokonya-Ny-2, Vése-4, Zala Basin, W Hungary; <abbrev xmlns:xlink="http://www.w3.org/1999/xlink" content-type="institution" xlink:title="Department of Collections, Supervisory Authority for Regulatory Affairs/Szabályozott Tevékenységek Felügyeleti Hatósága, Budapest, Hungary" xlink:type="simple">SARA</abbrev> Pl.2024.4.1, Pl.2024.9.1, Pl.2024.13.1, Pl.2024.20.1, Pl.2024.22.1, Pl.2024.29.1, Pl.2024.42.1. • 2 specs, MOL drillcore collection; Ács-1, Gönyü-1, Danube Basin, N Hungary; <abbrev xmlns:xlink="http://www.w3.org/1999/xlink" content-type="institution" xlink:title="Department of Collections, Supervisory Authority for Regulatory Affairs/Szabályozott Tevékenységek Felügyeleti Hatósága, Budapest, Hungary" xlink:type="simple">SARA</abbrev> Pl.2024.1.1, Pl.2024.17.1. Romania • 1 spec.; Tătârlaua/Felsőtatárlaka, Transylvanian Basin, Central Romania; <abbrev xmlns:xlink="http://www.w3.org/1999/xlink" content-type="institution" xlink:title="Department of Collections, Supervisory Authority for Regulatory Affairs/Szabályozott Tevékenységek Felügyeleti Hatósága, Budapest, Hungary" xlink:type="simple">SARA</abbrev> Pl.2024.377.1. • 1 spec.; Jidvei/Zsidve, Transylvanian Basin, Central Romania; <abbrev xmlns:xlink="http://www.w3.org/1999/xlink" content-type="institution" xlink:title="Department of Collections, Supervisory Authority for Regulatory Affairs/Szabályozott Tevékenységek Felügyeleti Hatósága, Budapest, Hungary" xlink:type="simple">SARA</abbrev> Pl.2024.363.1. • 1 spec.; Sângeorgiu de Mureș/Marosszentgyörgy, Transylvanian Basin, Central Romania; <abbrev xmlns:xlink="http://www.w3.org/1999/xlink" content-type="institution" xlink:title="Department of Collections, Supervisory Authority for Regulatory Affairs/Szabályozott Tevékenységek Felügyeleti Hatósága, Budapest, Hungary" xlink:type="simple">SARA</abbrev> Pl.2024.628.1. • 2 specs; Gușterița/Szenterzsébet/Hammersdorf, Transylvanian Basin, Central Romania; <named-content xmlns:xlink="http://www.w3.org/1999/xlink" content-type="dwc:institutional_code" xlink:title="Hungarian Natural History Museum (Termeszettudomanyi Muzeum)" xlink:href="https://scientific-collections.gbif.org/institution/15fec633-d734-4ce6-90ae-63dcc71accf7" xlink:type="simple">HNHM</named-content> INV 2025.236, INV 2025.244. • 1 spec.; Sighișoara/Segesvár/Schäßburg, Transylvanian Basin, Central Romania; <named-content xmlns:xlink="http://www.w3.org/1999/xlink" content-type="dwc:institutional_code" xlink:title="Hungarian Natural History Museum (Termeszettudomanyi Muzeum)" xlink:href="https://scientific-collections.gbif.org/institution/15fec633-d734-4ce6-90ae-63dcc71accf7" xlink:type="simple">HNHM</named-content> INV 2025.259. • 1 spec.; Viforoasa/Havadtő, Transylvanian Basin, Central Romania; <named-content xmlns:xlink="http://www.w3.org/1999/xlink" content-type="dwc:institutional_code" xlink:title="Hungarian Natural History Museum (Termeszettudomanyi Muzeum)" xlink:href="https://scientific-collections.gbif.org/institution/15fec633-d734-4ce6-90ae-63dcc71accf7" xlink:type="simple">HNHM</named-content> INV 2025.254.</p></tp:treatment-sec><tp:treatment-sec sec-type="Note"><title>Note.</title><p>For collectors and specimen-related information see Suppl. material <xref ref-type="supplementary-material" rid="S1">1</xref>.</p></tp:treatment-sec><tp:treatment-sec sec-type="Description"><title>Description.</title><p>Shell thin, smooth, convex, and globose with dense, concentric, and thickened growth lines or furrows. Dextral shell coiling, three curved whorls rapidly increasing in width. A very strongly widened inflated body whorl with an oval and rimmed aperture. Whorls divided by wide and deep, channel-like sutures. Body whorl fully covers previous whorl and protoconch of spire, it is ~ 8× larger than previous whorl. Apertural edge sharp. Umbo closed in adult specimens. Protoconch could be observed only in well-preserved or in laterally compacted specimens, but no such specimen is currently available. Most characteristics of the species are the same as <italic><tp:taxon-name><tp:taxon-name-part taxon-name-part-type="genus" reg="Velutinopsis">V.</tp:taxon-name-part> <tp:taxon-name-part taxon-name-part-type="species" reg="velutina">velutina</tp:taxon-name-part></tp:taxon-name></italic>. Separation of the two species is possible based on the different ornamentation. Co-occurrence of the two species is observed at some localities (e.g. Gușterița, Transylvanian Basin, Central Romania – <xref ref-type="bibr" rid="B6">Botka et al. 2019</xref>). Size parameters: <abbrev xmlns:xlink="http://www.w3.org/1999/xlink" xlink:title="length" xlink:type="simple">L</abbrev> = 8.5–38.5 mm, <abbrev xmlns:xlink="http://www.w3.org/1999/xlink" xlink:title="width" xlink:type="simple">W</abbrev> = 12–34.5 mm, <abbrev xmlns:xlink="http://www.w3.org/1999/xlink" xlink:title="length/width ratio" xlink:type="simple">L/W</abbrev> = 0.7–1.5, number of furrows = 11–14.</p></tp:treatment-sec><tp:treatment-sec sec-type="Distribution and stratigraphic range"><title>Distribution and stratigraphic range.</title><p>This species was described and mentioned from old Pannonian offshore (sublittoral and profundal) marls all over the Pannonian Basin: Beočin/Beocsin/Belcsény, Fruška Gora, N Serbia (<xref ref-type="bibr" rid="B29">Gorjanović-Kramberger 1901</xref>; <xref ref-type="bibr" rid="B51">Koch 1902</xref>); Grubišno Polje-1 borehole, Sava Basin and Ludbreg-2 borehole, Drava Basin (<xref ref-type="bibr" rid="B74">Moos 1944</xref>), Zagreb–Kostanjek/Podsused and Zagreb–Gračani, Medvednica Mts. (<xref ref-type="bibr" rid="B85">Papp 1956</xref>; this study), Našice/Nekcse, Krndija Mts., N Croatia (this study); Tătârlaua/Felsőtatárlaka and Jidvei/Zsidve (<xref ref-type="bibr" rid="B119">Telegdi-Roth 1909</xref>; this study), Sângeorgiu de Mureș/Marosszentgyörgy (<xref ref-type="bibr" rid="B47">Jaskó 1950</xref>; this study), Bisericani/Székelyszentlélek (<xref ref-type="bibr" rid="B84">Pană 1975</xref>), Gușterița/Szenterzsébet/Hammersdorf, Sighișoara/Segesvár/Schäßburg, and Viforoasa/Havadtő, Transylvanian Basin, Central Romania (<xref ref-type="bibr" rid="B6">Botka et al. 2019</xref>; this study); Szombathely-II borehole (<xref ref-type="bibr" rid="B55">Korpás-Hódi 1992</xref>), Ács-1 and Gönyü-1 boreholes (this study), Danube Basin, N-NW Hungary; Bajcsa-22, -35, Belezna-20, Inke-15, -24, Mezőcsokonya-Ny-2, and Vése-4 boreholes, Zala Basin, W Hungary (this study). There are some reports from outside the Pannonian Basin, namely from the area of the Eastern Paratethys from the upper Maeotian deposits (Crăguești, Dacian Basin, S Romania – <xref ref-type="bibr" rid="B68">Marinescu 1969</xref>). It is a rare member of the “<italic>L.</italic>” <italic>praeponticum</italic> – <italic><tp:taxon-name><tp:taxon-name-part taxon-name-part-type="genus" reg="Radix">R.</tp:taxon-name-part> <tp:taxon-name-part taxon-name-part-type="species" reg="croatica">croatica</tp:taxon-name-part></tp:taxon-name></italic> mollusc fauna and a less common member of the <italic><tp:taxon-name><tp:taxon-name-part taxon-name-part-type="genus" reg="Velutinopsis">Velutinopsis</tp:taxon-name-part></tp:taxon-name></italic> lineage zone. It is also rare, but present in younger assemblages (<italic><tp:taxon-name><tp:taxon-name-part taxon-name-part-type="genus" reg="Carinatocongeria">Carinatocongeria</tp:taxon-name-part> <tp:taxon-name-part taxon-name-part-type="species" reg="digitifera">digitifera</tp:taxon-name-part></tp:taxon-name></italic> mollusc biozone as well) together with <italic><tp:taxon-name><tp:taxon-name-part taxon-name-part-type="genus" reg="Velutinopsis">V.</tp:taxon-name-part> <tp:taxon-name-part taxon-name-part-type="species" reg="velutina">velutina</tp:taxon-name-part></tp:taxon-name></italic>. It is present in the assemblages from ca 11.5–3.6 Ma. This species is originated from Lake Pannon, but it successfully migrated into the Eastern Paratethys region in the late Maeotian. It is reported from the <italic><tp:taxon-name><tp:taxon-name-part taxon-name-part-type="genus" reg="Paradacna">Paradacna</tp:taxon-name-part></tp:taxon-name></italic>- and <italic><tp:taxon-name><tp:taxon-name-part taxon-name-part-type="genus" reg="Valenciennius">Valenciennius</tp:taxon-name-part></tp:taxon-name></italic>-bearing deep-water upper Maeotian clayey sediments (ca 6.8–6.1 Ma) (<xref ref-type="bibr" rid="B68">Marinescu 1969</xref>; <xref ref-type="bibr" rid="B91">Popov et al. 2022</xref>).</p></tp:treatment-sec><tp:treatment-sec sec-type="Remarks"><title>Remarks.</title><p><italic><tp:taxon-name><tp:taxon-name-part taxon-name-part-type="genus" reg="Hiscerus">Hiscerus</tp:taxon-name-part> <tp:taxon-name-part taxon-name-part-type="species" reg="amplectus">amplectus</tp:taxon-name-part></tp:taxon-name></italic> described by Gorjanović-Kramberger is probably a junior synonym of <italic><tp:taxon-name><tp:taxon-name-part taxon-name-part-type="genus" reg="Velutinopsis">Velutinopsis</tp:taxon-name-part> <tp:taxon-name-part taxon-name-part-type="species" reg="rugosa">rugosa</tp:taxon-name-part></tp:taxon-name></italic>. Type specimens of <italic><tp:taxon-name><tp:taxon-name-part taxon-name-part-type="genus" reg="Hiscerus">H.</tp:taxon-name-part> <tp:taxon-name-part taxon-name-part-type="species" reg="amplectus">amplectus</tp:taxon-name-part></tp:taxon-name></italic> are poorly preserved, wearing a few adequate characters; therefore, these do not support description of a separate species (Fig. <xref ref-type="fig" rid="F4">4E, F</xref>). <italic><tp:taxon-name><tp:taxon-name-part taxon-name-part-type="genus" reg="Hiscerus">Hiscerus</tp:taxon-name-part> <tp:taxon-name-part taxon-name-part-type="species" reg="amplectus">amplectus</tp:taxon-name-part></tp:taxon-name></italic> specimens are less compacted and the protoconch and the first whorls are usually inside the sediment or eroded, therefore cannot be investigated. The lectotype specimen of <italic><tp:taxon-name><tp:taxon-name-part taxon-name-part-type="genus" reg="Hiscerus">H.</tp:taxon-name-part> <tp:taxon-name-part taxon-name-part-type="species" reg="amplectus">amplectus</tp:taxon-name-part></tp:taxon-name></italic> has some thickened growth lines; it may represent a transitional form between <italic><tp:taxon-name><tp:taxon-name-part taxon-name-part-type="genus" reg="Velutinopsis">V.</tp:taxon-name-part> <tp:taxon-name-part taxon-name-part-type="species" reg="velutina">velutina</tp:taxon-name-part></tp:taxon-name></italic> and <italic><tp:taxon-name><tp:taxon-name-part taxon-name-part-type="genus" reg="Velutinopsis">V.</tp:taxon-name-part> <tp:taxon-name-part taxon-name-part-type="species" reg="rugosa">rugosa</tp:taxon-name-part></tp:taxon-name></italic>. Specimens described and illustrated by <xref ref-type="bibr" rid="B85">Papp (1956)</xref>, <xref ref-type="bibr" rid="B84">Pană (1975)</xref>, and <xref ref-type="bibr" rid="B6">Botka et al. (2019)</xref> most probably belong to <italic><tp:taxon-name><tp:taxon-name-part taxon-name-part-type="genus" reg="Velutinopsis">V.</tp:taxon-name-part> <tp:taxon-name-part taxon-name-part-type="species" reg="rugosa">rugosa</tp:taxon-name-part></tp:taxon-name></italic> based on their thickened growth lines or furrows, which are less developed unlike in the case of <italic><tp:taxon-name><tp:taxon-name-part taxon-name-part-type="genus" reg="Undulotheca">Undulotheca</tp:taxon-name-part></tp:taxon-name></italic>. This is a transitional form between <italic><tp:taxon-name><tp:taxon-name-part taxon-name-part-type="genus" reg="Velutinopsis">V.</tp:taxon-name-part> <tp:taxon-name-part taxon-name-part-type="species" reg="velutina">velutina</tp:taxon-name-part></tp:taxon-name></italic> and <italic><tp:taxon-name><tp:taxon-name-part taxon-name-part-type="genus" reg="Undulotheca">U.</tp:taxon-name-part> <tp:taxon-name-part taxon-name-part-type="species" reg="nobilis">nobilis</tp:taxon-name-part></tp:taxon-name></italic>. <xref ref-type="bibr" rid="B68">Marinescu (1969)</xref> introduced a new genus (<italic><tp:taxon-name><tp:taxon-name-part taxon-name-part-type="genus" reg="Velutinellus">Velutinellus</tp:taxon-name-part></tp:taxon-name></italic>) for the Dacian Basin lymnaeids and assigned <italic><tp:taxon-name><tp:taxon-name-part taxon-name-part-type="genus" reg="Velutinopsis">V.</tp:taxon-name-part> <tp:taxon-name-part taxon-name-part-type="species" reg="rugosa">rugosa</tp:taxon-name-part></tp:taxon-name></italic> into this genus based on the reduced spire and the expanded peristome, but these characteristics are specific for all the species belonging to the genus <italic><tp:taxon-name><tp:taxon-name-part taxon-name-part-type="genus" reg="Velutinopsis">Velutinopsis</tp:taxon-name-part></tp:taxon-name></italic>. <italic><tp:taxon-name><tp:taxon-name-part taxon-name-part-type="genus" reg="Velutinellus">Velutinellus</tp:taxon-name-part></tp:taxon-name></italic> is not accepted here because of the lack of any significant distinctive morphological character, and <italic><tp:taxon-name><tp:taxon-name-part taxon-name-part-type="genus" reg="Velutinellus">Velutinellus</tp:taxon-name-part> <tp:taxon-name-part taxon-name-part-type="species" reg="catinus">catinus</tp:taxon-name-part></tp:taxon-name></italic> is also treated as a junior synonym of <italic><tp:taxon-name><tp:taxon-name-part taxon-name-part-type="genus" reg="Velutinopsis">V.</tp:taxon-name-part> <tp:taxon-name-part taxon-name-part-type="species" reg="rugosa">rugosa</tp:taxon-name-part></tp:taxon-name></italic>.</p><fig id="F4" position="float" orientation="portrait"><object-id xmlns:xlink="http://www.w3.org/1999/xlink" content-type="doi" xlink:type="simple">10.3897/zookeys.1282.186967.figure4</object-id><object-id xmlns:xlink="http://www.w3.org/1999/xlink" content-type="arpha" xlink:type="simple">853C4551-5ED2-53A8-B579-6C547FC94C09</object-id><label>Figure 4.</label><caption><p><italic><tp:taxon-name><tp:taxon-name-part taxon-name-part-type="genus" reg="Velutinopsis">Velutinopsis</tp:taxon-name-part> <tp:taxon-name-part taxon-name-part-type="species" reg="rugosa">rugosa</tp:taxon-name-part></tp:taxon-name></italic> (Gorjanović-Kramberger, 1901). <bold>A</bold>. Holotype specimen, Beočin/Beocsin/Belcsény, <abbrev xmlns:xlink="http://www.w3.org/1999/xlink" content-type="institution" xlink:title="Department of Collections, Supervisory Authority for Regulatory Affairs/Szabályozott Tevékenységek Felügyeleti Hatósága, Budapest, Hungary" xlink:type="simple">SARA</abbrev> Pl.2497; <bold>B</bold>. Juvenile specimen, Sângeorgiu de Mureș/Marosszentgyörgy, <abbrev xmlns:xlink="http://www.w3.org/1999/xlink" content-type="institution" xlink:title="Department of Collections, Supervisory Authority for Regulatory Affairs/Szabályozott Tevékenységek Felügyeleti Hatósága, Budapest, Hungary" xlink:type="simple">SARA</abbrev> Pl.2024.628.1; <bold>C, D</bold>. Tătârlaua/Felsőtatárlaka, <abbrev xmlns:xlink="http://www.w3.org/1999/xlink" content-type="institution" xlink:title="Department of Collections, Supervisory Authority for Regulatory Affairs/Szabályozott Tevékenységek Felügyeleti Hatósága, Budapest, Hungary" xlink:type="simple">SARA</abbrev> Pl.2024.377.1; <bold>E, F</bold>. Lectotype specimen of <italic><tp:taxon-name><tp:taxon-name-part taxon-name-part-type="genus" reg="Hiscerus">Hiscerus</tp:taxon-name-part> <tp:taxon-name-part taxon-name-part-type="species" reg="amplectus">amplectus</tp:taxon-name-part></tp:taxon-name></italic> (Gorjanović-Kramberger, 1901), Zagreb-Gračani, <abbrev xmlns:xlink="http://www.w3.org/1999/xlink" content-type="institution" xlink:title="Croatian Natural History Museum/Hrvatski prirodoslovni muzej, Zagreb, Croatia" xlink:type="simple">CNHM</abbrev> 5183-348/1-2, photo: Nives Borčić. Scale bars: 1 cm.</p></caption><graphic xmlns:xlink="http://www.w3.org/1999/xlink" xlink:href="zookeys-1282-075_article-186967__-g004.jpg" id="oo_1676954.jpg" position="float" orientation="portrait" xlink:type="simple"><uri content-type="original_file" xlink:type="simple">https://binary.pensoft.net/fig/1676954</uri></graphic></fig></tp:treatment-sec><tp:treatment-sec><!--Section generated to contain objects referenced in tp:taxon-treatment.--><supplementary-material xmlns:xlink="http://www.w3.org/1999/xlink" id="S1" position="float" orientation="portrait" xlink:type="simple"><object-id content-type="doi" xlink:type="simple">10.3897/zookeys.1282.186967.suppl1</object-id><object-id content-type="arpha" xlink:type="simple">813E4979-52F9-5BDF-8BC7-BF8CDDAFE6A4</object-id><label>Supplementary material 1</label><caption><p>Supplementary table</p></caption><statement content-type="dataType"><label>Data type</label><p>xlsx</p></statement><media xlink:href="zookeys-1282-075_article-186967__-s001.xlsx" mimetype="application" mime-subtype="vnd.openxmlformats-officedocument.spreadsheetml.sheet" position="float" orientation="portrait" id="oo_1676967.xlsx" xlink:type="simple"><uri content-type="original_file" xlink:type="simple">https://binary.pensoft.net/file/1676967</uri></media><permissions><license xlink:type="simple"><license-p>This dataset is made available under the Open Database License (<ext-link ext-link-type="uri" xlink:href="http://opendatacommons.org/licenses/odbl/1.0/" xlink:type="simple">http://opendatacommons.org/licenses/odbl/1.0/</ext-link>). The Open Database License (ODbL) is a license agreement intended to allow users to freely share, modify, and use this Dataset while maintaining this same freedom for others, provided that the original source and author(s) are credited.</license-p></license></permissions><attrib specific-use="authors"> Dániel Botka, Imre Magyar</attrib></supplementary-material></tp:treatment-sec><ref-list><ref id="B29"><mixed-citation xmlns:xlink="http://www.w3.org/1999/xlink" xlink:type="simple">Gorjanović-Kramberger K (1901) Über die Gattung <italic><tp:taxon-name><tp:taxon-name-part taxon-name-part-type="genus">Valenciennesia</tp:taxon-name-part></tp:taxon-name></italic> und einige unterpontische Limnaeen. Beiträge zur Paläontologie Österreich-Ungarns und des Orients 13(3): 121–140.</mixed-citation></ref><ref id="B6"><mixed-citation xmlns:xlink="http://www.w3.org/1999/xlink" xlink:type="simple">Botka D, Magyar I, Csoma V, Tóth E, Šujan M, Ruszkiczay-Rüdiger Zs, Chyba A, Braucher R, Sant K, Ćorić S, Baranyi V, Bakrač K, Krizmanić K, Bartha IR, Szabó M, Silye L (2019) Integrated stratigraphy of the Guşteriţa clay pit: a key section for the early Pannonian (late Miocene) of the Transylvanian Basin (Romania). Austrian Journal of Earth Sciences 112(2): 221–247. <ext-link xlink:href="10.17738/ajes.2019.0013" ext-link-type="doi" xlink:type="simple">https://doi.org/10.17738/ajes.2019.0013</ext-link></mixed-citation></ref><ref id="B51"><mixed-citation xmlns:xlink="http://www.w3.org/1999/xlink" xlink:type="simple">Koch A (1902) Neuere Beiträge zu den geo-palaeontologischen Verhältnissen des beočiner Cementmergels. Földtani Közlöny 32(7–9): 311–322.</mixed-citation></ref><ref id="B74"><mixed-citation xmlns:xlink="http://www.w3.org/1999/xlink" xlink:type="simple">Moos A (1944) Neue Funde von Lymnaeiden, insbesondere von Valenciennesiiden im Pannon Kroatiens. Geološki vjesnik 2: 343–390.</mixed-citation></ref><ref id="B85"><mixed-citation xmlns:xlink="http://www.w3.org/1999/xlink" xlink:type="simple">Papp A (1956) Paläontologische Beobachtungen im Pannon von Podsused bei Zagreb. Geološki vjesnik 8–9: 67–79.</mixed-citation></ref><ref id="B119"><mixed-citation xmlns:xlink="http://www.w3.org/1999/xlink" xlink:type="simple">Telegdi-Roth L (1909) Az erdélyrészi medencze geologiai alkotása Zsidve, Felsőbajom és Asszonyfalva környékén [Geological structure of the Transylvanian Basin in the Zsidve, Felsőbajom, and Asszonyfalva region]. A Magyar Királyi Földtani Intézet évi jelentése 1907-ről: 93–99. [in Hungarian]</mixed-citation></ref><ref id="B47"><mixed-citation xmlns:xlink="http://www.w3.org/1999/xlink" xlink:type="simple">Jaskó S (1950) Marosvásárhely környékének földtani viszonyai [Geologische Verhältnisse der Umgebung von Marosvásárhely]. A Magyar Állami Földtani Intézet évi jelentése az 1941–1942. évekről II: 159–170. [in Hungarian and German]</mixed-citation></ref><ref id="B84"><mixed-citation xmlns:xlink="http://www.w3.org/1999/xlink" xlink:type="simple">Pană I (1975) Fauna Pliocena din regiunea Odorheiu Secuiesc (SE-ul Bazinului Transilvaniei) [Pliocene fauna of the Odorheiu Secuiesc area (south-east of the Transylvania Basin)]. Anuarul Institutului de Geologie şi Geofizicâ 47: 213–265. [in Romanian with English abstract]</mixed-citation></ref><ref id="B55"><mixed-citation xmlns:xlink="http://www.w3.org/1999/xlink" xlink:type="simple">Korpás-Hódi M (1992) The Pannonian (s.l.) molluscs of borehole section Szombathely II. Annual Report of the Geological Institute of Hungary in 1990: 505–525. [in Hungarian with English abstract]</mixed-citation></ref><ref id="B68"><mixed-citation xmlns:xlink="http://www.w3.org/1999/xlink" xlink:type="simple">Marinescu F (1969) <italic><tp:taxon-name><tp:taxon-name-part taxon-name-part-type="genus">Velutinellus</tp:taxon-name-part></tp:taxon-name></italic>, nouveau genre fossile de la famille des <tp:taxon-name><tp:taxon-name-part taxon-name-part-type="family">Lymneidae</tp:taxon-name-part></tp:taxon-name>, et ses relations avec <italic><tp:taxon-name><tp:taxon-name-part taxon-name-part-type="genus">Velutinopsis</tp:taxon-name-part></tp:taxon-name></italic> et <italic><tp:taxon-name><tp:taxon-name-part taxon-name-part-type="genus">Valenciennius</tp:taxon-name-part></tp:taxon-name></italic>. Malacologia 9(2): 313–325.</mixed-citation></ref><ref id="B91"><mixed-citation xmlns:xlink="http://www.w3.org/1999/xlink" xlink:type="simple">Popov SV, Golovina LA, Palcu DV, Goncharova IA, Pinchuk TN, Rostovtseva YV, Akhmetiev MA, Aleksandrova GN, Zaporozhets NI, Bannikov AF, Bylinskaya ME, Lazarev SY (2022) Neogene Regional Scale of the Eastern Paratethys, Stratigraphy and Paleontological Basis. Paleontological Journal 56: 1557–1720. <ext-link xlink:href="10.1134/S0031030122120024" ext-link-type="doi" xlink:type="simple">https://doi.org/10.1134/S0031030122120024</ext-link></mixed-citation></ref></ref-list></tp:taxon-treatment>
