# Supplementary material for: Deep-water lymnaeid gastropods (Hygrophila) of Lake Pannon (Late Miocene, Central Europe): taxonomy and biostratigraphic significance
Source: Zookeys. 2026 Jun 12;1282:75–138. doi: 10.3897/zookeys.1282.186967 (PMC13282623; doi:10.3897/zookeys.1282.186967)
Supplement: XML Treatment for Undulotheca [file zookeys.1282.186967-treatment6.xml]

<!DOCTYPE tp:taxon-treatment
  PUBLIC "-//TaxonX//DTD Taxonomic Treatment Publishing DTD v0 20100105//EN" "tax-treatment-NSO.dtd">
<tp:taxon-treatment xmlns:tp="http://www.plazi.org/taxpub"><tp:treatment-meta><kwd-group><label>Taxon classification</label><kwd>
                  <named-content content-type="kingdom">Animalia</named-content>
                </kwd><kwd>
                  <named-content content-type="order">Lymnaeida</named-content>
                </kwd><kwd>
                  <named-content content-type="family">Lymnaeidae</named-content>
                </kwd></kwd-group><mixed-citation publication-type="journal"><person-group><name><surname>Botka</surname><given-names>Dániel</given-names></name><name><surname>Magyar</surname><given-names>Imre</given-names></name></person-group><article-title>Deep-water lymnaeid gastropods (Hygrophila) of Lake Pannon (Late Miocene, Central Europe): taxonomy and biostratigraphic significance</article-title><source>Zookeys</source><day>12</day><month>06</month><year>2026</year><volume>1282</volume><fpage>75</fpage><lpage>138</lpage><pub-id pub-id-type="doi">10.3897/zookeys.1282.186967</pub-id></mixed-citation></tp:treatment-meta><tp:nomenclature><label>Genus</label><tp:taxon-name><object-id xmlns:xlink="http://www.w3.org/1999/xlink" content-type="arpha" xlink:type="simple">4DAB69F5-4A52-5959-8842-35885619200C</object-id>
                        		<tp:taxon-name-part taxon-name-part-type="genus" reg="Undulotheca">Undulotheca</tp:taxon-name-part>
                        	</tp:taxon-name><tp:taxon-authority>Gorjanović-Kramberger, 1923</tp:taxon-authority></tp:nomenclature><tp:treatment-sec sec-type="Type species"><title>Type species.</title><p><italic><tp:taxon-name><tp:taxon-name-part taxon-name-part-type="genus" reg="Undulotheca">Undulotheca</tp:taxon-name-part> <tp:taxon-name-part taxon-name-part-type="species" reg="nobilis">nobilis</tp:taxon-name-part></tp:taxon-name></italic> (Reuss, 1868); subsequent designation.</p></tp:treatment-sec><tp:treatment-sec sec-type="Original description"><title>Original description.</title><p>“This genus possesses thin, large, smooth, or somewhat inflated, rounded to oval shells with strong, concentric, undulated ribs, apart from the posterior edge. Body whorl is always widened and covers the spire. The spire consists of a few whorls reaching beyond the posterior edge of the shell, where the peristome – beside the spire – partially turns back and can create a columellar lip. The shell is dextral or sinistral coiled. The shell is evolute leaving behind a suture edge, which can be observed at the provalencienniids and valencienniids as well. The undulated ribs are starting to bend in on the right side of the shell, which is the first proof of the future siphonal canal observed at the provalencienniids” (in German in <xref ref-type="bibr" rid="B31">Gorjanović-Kramberger 1923</xref>, translated by D. Botka).</p></tp:treatment-sec><tp:treatment-sec sec-type="Emended diagnosis"><title>Emended diagnosis.</title><p>Shell thin, smooth, convex, and globose with dense, concentric, and undulated ribs. Furrows and growth lines can be observed between ribs. Specimens preserved with their original shell show a reddish-brown colour. Dextral shell coiling, two curved whorls rapidly increasing in width and a very strongly widened inflated body whorl with an oval and rimmed aperture. Whorls divided by wide and deep, channel-like sutures. Body whorl fully covers previous whorl and protoconch of spire (convolute shell). Apertural edge sharp. Umbo closed in adult specimens. Protoconch could be observed only in well-preserved laterally compacted specimens, it is simple and smooth.</p></tp:treatment-sec><ref-list><ref id="B31"><mixed-citation xmlns:xlink="http://www.w3.org/1999/xlink" xlink:type="simple">Gorjanović-Kramberger K (1923) Über die Bedeutung der Valenciennesiiden in stratigraphischer und genetischer Hinsicht. Paläontologische Zeitschrift 5(3): 339–344. <ext-link xlink:href="10.1007/bf03160382" ext-link-type="doi" xlink:type="simple">https://doi.org/10.1007/bf03160382</ext-link></mixed-citation></ref></ref-list></tp:taxon-treatment>
