# Supplementary material for: Deep-water lymnaeid gastropods (Hygrophila) of Lake Pannon (Late Miocene, Central Europe): taxonomy and biostratigraphic significance
Source: Zookeys. 2026 Jun 12;1282:75–138. doi: 10.3897/zookeys.1282.186967 (PMC13282623; doi:10.3897/zookeys.1282.186967)
Supplement: XML Treatment for Undulotheca nobilis [file zookeys.1282.186967-treatment7.xml]

<!DOCTYPE tp:taxon-treatment
  PUBLIC "-//TaxonX//DTD Taxonomic Treatment Publishing DTD v0 20100105//EN" "tax-treatment-NSO.dtd">
<tp:taxon-treatment xmlns:tp="http://www.plazi.org/taxpub"><tp:treatment-meta><kwd-group><label>Taxon classification</label><kwd>
                  <named-content content-type="kingdom">Animalia</named-content>
                </kwd><kwd>
                  <named-content content-type="order">Lymnaeida</named-content>
                </kwd><kwd>
                  <named-content content-type="family">Lymnaeidae</named-content>
                </kwd></kwd-group><mixed-citation publication-type="journal"><person-group><name><surname>Botka</surname><given-names>Dániel</given-names></name><name><surname>Magyar</surname><given-names>Imre</given-names></name></person-group><article-title>Deep-water lymnaeid gastropods (Hygrophila) of Lake Pannon (Late Miocene, Central Europe): taxonomy and biostratigraphic significance</article-title><source>Zookeys</source><day>12</day><month>06</month><year>2026</year><volume>1282</volume><fpage>75</fpage><lpage>138</lpage><pub-id pub-id-type="doi">10.3897/zookeys.1282.186967</pub-id></mixed-citation></tp:treatment-meta><tp:nomenclature><tp:taxon-name><object-id xmlns:xlink="http://www.w3.org/1999/xlink" content-type="arpha" xlink:type="simple">FDEA229E-5371-552A-98A3-56F3A01B7B2E</object-id>
                        		<tp:taxon-name-part taxon-name-part-type="genus" reg="Undulotheca">Undulotheca</tp:taxon-name-part> <tp:taxon-name-part taxon-name-part-type="species" reg="nobilis">nobilis</tp:taxon-name-part>
                        	</tp:taxon-name><tp:taxon-authority>(Reuss, 1868)</tp:taxon-authority><xref ref-type="fig" rid="F5">Fig. 5A–J</xref><tp:nomenclature-citation-list><tp:nomenclature-citation><tp:taxon-name><tp:taxon-name-part taxon-name-part-type="genus" reg="Limnaeus"/> <tp:taxon-name-part taxon-name-part-type="species" reg="nobilis"/></tp:taxon-name><comment> v *1868 <tp:taxon-name><tp:taxon-name-part taxon-name-part-type="genus" reg="Limnaeus">Limnaeus</tp:taxon-name-part> <tp:taxon-name-part taxon-name-part-type="species" reg="nobilis">nobilis</tp:taxon-name-part></tp:taxon-name> n. sp. – Reuss, pp. 85–87, pl. II, figs 1a–2b.</comment></tp:nomenclature-citation><tp:nomenclature-citation><tp:taxon-name><tp:taxon-name-part taxon-name-part-type="genus" reg="Limnaeus"/> <tp:taxon-name-part taxon-name-part-type="species" reg="nobilis"/></tp:taxon-name><comment> 1899 (?) <tp:taxon-name><tp:taxon-name-part taxon-name-part-type="genus" reg="Limnaeus">Limnaeus</tp:taxon-name-part> <tp:taxon-name-part taxon-name-part-type="species" reg="nobilis">nobilis</tp:taxon-name-part></tp:taxon-name> Reuss – Gorjanović-Kramberger, p. 127, pl. V, fig. 2.</comment></tp:nomenclature-citation><tp:nomenclature-citation><tp:taxon-name><tp:taxon-name-part taxon-name-part-type="genus" reg="Limnaea"/> <tp:taxon-name-part taxon-name-part-type="species" reg="undulata"/></tp:taxon-name><comment> ? v 1901 <tp:taxon-name><tp:taxon-name-part taxon-name-part-type="genus" reg="Limnaea">Limnaea</tp:taxon-name-part> <tp:taxon-name-part taxon-name-part-type="species" reg="undulata">undulata</tp:taxon-name-part></tp:taxon-name> Kramb. Gorj. – Gorjanović-Kramberger, p. 136, pl. X, fig. 12. [syn. nov.?]</comment></tp:nomenclature-citation><tp:nomenclature-citation><tp:taxon-name><tp:taxon-name-part taxon-name-part-type="genus" reg="Limnaeus"/> <tp:taxon-name-part taxon-name-part-type="species" reg="nobilis"/></tp:taxon-name><comment> v <italic>1904 <tp:taxon-name><tp:taxon-name-part taxon-name-part-type="genus" reg="Limnaeus">Limnaeus</tp:taxon-name-part> <tp:taxon-name-part taxon-name-part-type="species" reg="nobilis">nobilis</tp:taxon-name-part></tp:taxon-name></italic> Reuss – Halaváts, p. 114.</comment></tp:nomenclature-citation><tp:nomenclature-citation><tp:taxon-name>
                    <tp:taxon-name-part taxon-name-part-type="genus" reg="Limnaeus"/>
                  </tp:taxon-name><comment> ? <italic>1904 <tp:taxon-name><tp:taxon-name-part taxon-name-part-type="genus" reg="Limnaeus">Limnaeus</tp:taxon-name-part></tp:taxon-name> undulatus</italic> Kramberger-Gorjanović – Halaváts, p. 115.</comment></tp:nomenclature-citation><tp:nomenclature-citation><tp:taxon-name><tp:taxon-name-part taxon-name-part-type="genus" reg="Velutinopsis"/> <tp:taxon-name-part taxon-name-part-type="species" reg="nobilis"/></tp:taxon-name><comment><italic>1923 <tp:taxon-name><tp:taxon-name-part taxon-name-part-type="genus" reg="Velutinopsis">Velutinopsis</tp:taxon-name-part> <tp:taxon-name-part taxon-name-part-type="species" reg="nobilis">nobilis</tp:taxon-name-part></tp:taxon-name></italic> (Reuss) – Wenz, p. 1324. (cum syn.)</comment></tp:nomenclature-citation><tp:nomenclature-citation><tp:taxon-name>
                    <tp:taxon-name-part taxon-name-part-type="genus" reg="Velutinopsis"/>
                  </tp:taxon-name><comment> ? <italic>1923 <tp:taxon-name><tp:taxon-name-part taxon-name-part-type="genus" reg="Velutinopsis">Velutinopsis</tp:taxon-name-part></tp:taxon-name> undulata</italic> (Gorjanović-Kramberger) – Wenz, p. 1325. (cum syn.)</comment></tp:nomenclature-citation><tp:nomenclature-citation><tp:taxon-name><tp:taxon-name-part taxon-name-part-type="genus" reg="Hiscerus"/> <tp:taxon-name-part taxon-name-part-type="species" reg="undulatus"/></tp:taxon-name><comment> ? v 1923 <tp:taxon-name><tp:taxon-name-part taxon-name-part-type="genus" reg="Hiscerus">Hiscerus</tp:taxon-name-part> <tp:taxon-name-part taxon-name-part-type="species" reg="undulatus">undulatus</tp:taxon-name-part></tp:taxon-name> Kramb. Gorj. – Gorjanović-Kramberger, p. 113, fig. 4.</comment></tp:nomenclature-citation><tp:nomenclature-citation><tp:taxon-name>
                    <tp:taxon-name-part taxon-name-part-type="genus" reg="Velutinopsis"/>
                  </tp:taxon-name><comment> v 1944 <tp:taxon-name><tp:taxon-name-part taxon-name-part-type="genus" reg="Velutinopsis">Velutinopsis</tp:taxon-name-part></tp:taxon-name> conf. <italic>nobilis</italic> Reuss – Moos, pp. 352–353, pl. XXI, fig. 7.</comment></tp:nomenclature-citation><tp:nomenclature-citation><tp:taxon-name><tp:taxon-name-part taxon-name-part-type="genus" reg="Velutinopsis"/> <tp:taxon-name-part taxon-name-part-type="species" reg="transiens"/></tp:taxon-name><comment> v 1944 <tp:taxon-name><tp:taxon-name-part taxon-name-part-type="genus" reg="Velutinopsis">Velutinopsis</tp:taxon-name-part> <tp:taxon-name-part taxon-name-part-type="species" reg="transiens">transiens</tp:taxon-name-part></tp:taxon-name> n. sp. – Moos, pp. 353–355, pl. XXII, figs 10–10a. [syn. nov.]</comment></tp:nomenclature-citation><tp:nomenclature-citation><tp:taxon-name><tp:taxon-name-part taxon-name-part-type="genus" reg="Hiscerus"/> <tp:taxon-name-part taxon-name-part-type="subgenus" reg="Velutinopsis"/> <tp:taxon-name-part taxon-name-part-type="species" reg="undulatus"/></tp:taxon-name><comment> ? v 1944 <tp:taxon-name><tp:taxon-name-part taxon-name-part-type="genus" reg="Hiscerus">Hiscerus</tp:taxon-name-part> (<tp:taxon-name-part taxon-name-part-type="subgenus" reg="Velutinopsis">Velutinopsis</tp:taxon-name-part>) <tp:taxon-name-part taxon-name-part-type="species" reg="undulatus">undulatus</tp:taxon-name-part></tp:taxon-name> Kr.-G. – Moos, pp. 373–374, pl. XXV, fig. 25.</comment></tp:nomenclature-citation><tp:nomenclature-citation><tp:taxon-name><tp:taxon-name-part taxon-name-part-type="genus" reg="Velutinopsis"/> <tp:taxon-name-part taxon-name-part-type="species" reg="nobilis"/></tp:taxon-name><comment> v 1967 <tp:taxon-name><tp:taxon-name-part taxon-name-part-type="genus" reg="Velutinopsis">Velutinopsis</tp:taxon-name-part> <tp:taxon-name-part taxon-name-part-type="species" reg="nobilis">nobilis</tp:taxon-name-part></tp:taxon-name> (Reuss) – Taktakishvili, text-fig. 8a–b. [cop. <xref ref-type="bibr" rid="B93">Reuss 1868</xref>]</comment></tp:nomenclature-citation><tp:nomenclature-citation><tp:taxon-name><tp:taxon-name-part taxon-name-part-type="genus" reg="Velutinellus"/> <tp:taxon-name-part taxon-name-part-type="species" reg="transiens"/></tp:taxon-name><comment> 1969 <tp:taxon-name><tp:taxon-name-part taxon-name-part-type="genus" reg="Velutinellus">Velutinellus</tp:taxon-name-part> <tp:taxon-name-part taxon-name-part-type="species" reg="transiens">transiens</tp:taxon-name-part></tp:taxon-name> (Moos) g. n. – Marinescu, pp. 317, 323–325.</comment></tp:nomenclature-citation><tp:nomenclature-citation><tp:taxon-name><tp:taxon-name-part taxon-name-part-type="genus" reg="Hiscerus"/> <tp:taxon-name-part taxon-name-part-type="species" reg="undulatus"/></tp:taxon-name><comment> ? v <italic>1974 <tp:taxon-name><tp:taxon-name-part taxon-name-part-type="genus" reg="Hiscerus">Hiscerus</tp:taxon-name-part> <tp:taxon-name-part taxon-name-part-type="species" reg="undulatus">undulatus</tp:taxon-name-part></tp:taxon-name></italic> (Gorjanović-Kramberger) – Milan et al., p. 74.</comment></tp:nomenclature-citation><tp:nomenclature-citation><tp:taxon-name><tp:taxon-name-part taxon-name-part-type="genus" reg="Velutinopsis"/> <tp:taxon-name-part taxon-name-part-type="species" reg="transiens"/></tp:taxon-name><comment> v <italic>1974 <tp:taxon-name><tp:taxon-name-part taxon-name-part-type="genus" reg="Velutinopsis">Velutinopsis</tp:taxon-name-part> <tp:taxon-name-part taxon-name-part-type="species" reg="transiens">transiens</tp:taxon-name-part></tp:taxon-name></italic> Moos – Milan et al., p. 146.</comment></tp:nomenclature-citation><tp:nomenclature-citation><tp:taxon-name>
                    <tp:taxon-name-part taxon-name-part-type="genus" reg="Undulotheca"/>
                  </tp:taxon-name><comment> 1975 <tp:taxon-name><tp:taxon-name-part taxon-name-part-type="genus" reg="Undulotheca">Undulotheca</tp:taxon-name-part></tp:taxon-name> sp. – Pană, pp. 226–227, pl. IV, fig. 12.</comment></tp:nomenclature-citation><tp:nomenclature-citation><tp:taxon-name><tp:taxon-name-part taxon-name-part-type="genus" reg="Neodelminiella"/> <tp:taxon-name-part taxon-name-part-type="species" reg="venusta"/></tp:taxon-name><comment> v 1976 <tp:taxon-name><tp:taxon-name-part taxon-name-part-type="genus" reg="Neodelminiella">Neodelminiella</tp:taxon-name-part> <tp:taxon-name-part taxon-name-part-type="species" reg="venusta">venusta</tp:taxon-name-part></tp:taxon-name> n. gen., n. sp. – Kochansky-Devidé and Pikija, pp. 401, 405–406, pl. I, fig. 4a–b. [syn. nov.]</comment></tp:nomenclature-citation><tp:nomenclature-citation><tp:taxon-name><tp:taxon-name-part taxon-name-part-type="genus" reg="Undulotheca"/> <tp:taxon-name-part taxon-name-part-type="species" reg="pancici"/> <tp:taxon-name-part taxon-name-part-type="subspecies" reg="pancici"/></tp:taxon-name><comment> 1977 <tp:taxon-name><tp:taxon-name-part taxon-name-part-type="genus" reg="Undulotheca">Undulotheca</tp:taxon-name-part> <tp:taxon-name-part taxon-name-part-type="species" reg="pancici">pancici</tp:taxon-name-part> <tp:taxon-name-part taxon-name-part-type="subspecies" reg="pancici">pancici</tp:taxon-name-part></tp:taxon-name> (Brusina) – Lubenescu and Lubenescu, pl. II, figs 12–13.</comment></tp:nomenclature-citation><tp:nomenclature-citation><tp:taxon-name><tp:taxon-name-part taxon-name-part-type="genus" reg="Neodelminiella"/> <tp:taxon-name-part taxon-name-part-type="species" reg="venusta"/></tp:taxon-name><comment> v 1981 <tp:taxon-name><tp:taxon-name-part taxon-name-part-type="genus" reg="Neodelminiella">Neodelminiella</tp:taxon-name-part> <tp:taxon-name-part taxon-name-part-type="species" reg="venusta">venusta</tp:taxon-name-part></tp:taxon-name> Kochansky-Devide and Pikija – Sremac, pp. 115–116, 121, pl. I, figs 23–25.</comment></tp:nomenclature-citation><tp:nomenclature-citation><tp:taxon-name><tp:taxon-name-part taxon-name-part-type="genus" reg="Undulotheca"/> <tp:taxon-name-part taxon-name-part-type="species" reg="pancici"/></tp:taxon-name><comment> 1981 <tp:taxon-name><tp:taxon-name-part taxon-name-part-type="genus" reg="Undulotheca">Undulotheca</tp:taxon-name-part> <tp:taxon-name-part taxon-name-part-type="species" reg="pancici">pancici</tp:taxon-name-part></tp:taxon-name> (Brusina, 1892) – Lubenescu, p. 182, pl. XIV, figs 1–3.</comment></tp:nomenclature-citation><tp:nomenclature-citation><tp:taxon-name><tp:taxon-name-part taxon-name-part-type="genus" reg="Undulotheca"/> <tp:taxon-name-part taxon-name-part-type="species" reg="pancici"/></tp:taxon-name><comment> 2011 <tp:taxon-name><tp:taxon-name-part taxon-name-part-type="genus" reg="Undulotheca">Undulotheca</tp:taxon-name-part> <tp:taxon-name-part taxon-name-part-type="species" reg="pancici">pancici</tp:taxon-name-part></tp:taxon-name> – Rundić et al., fig. 8B.</comment></tp:nomenclature-citation><tp:nomenclature-citation><tp:taxon-name><tp:taxon-name-part taxon-name-part-type="genus" reg="Undulotheca"/> <tp:taxon-name-part taxon-name-part-type="species" reg="nobilis"/></tp:taxon-name><comment> non v 2019 <tp:taxon-name><tp:taxon-name-part taxon-name-part-type="genus" reg="Undulotheca">Undulotheca</tp:taxon-name-part> <tp:taxon-name-part taxon-name-part-type="species" reg="nobilis">nobilis</tp:taxon-name-part></tp:taxon-name> (Reuss, 1868) – Botka et al., fig. 3h. [= <tp:taxon-name><tp:taxon-name-part taxon-name-part-type="genus" reg="Velutinopsis">Velutinopsis</tp:taxon-name-part> <tp:taxon-name-part taxon-name-part-type="species" reg="rugosa">rugosa</tp:taxon-name-part></tp:taxon-name> Gorjanović-Kramberger]</comment></tp:nomenclature-citation><tp:nomenclature-citation><tp:taxon-name><tp:taxon-name-part taxon-name-part-type="genus" reg="Undulotheca"/> <tp:taxon-name-part taxon-name-part-type="species" reg="nobilis"/></tp:taxon-name><comment> v 2019 <tp:taxon-name><tp:taxon-name-part taxon-name-part-type="genus" reg="Undulotheca">Undulotheca</tp:taxon-name-part> <tp:taxon-name-part taxon-name-part-type="species" reg="nobilis">nobilis</tp:taxon-name-part></tp:taxon-name> (Reuss, 1868) – Botka et al., fig. 3: i.</comment></tp:nomenclature-citation></tp:nomenclature-citation-list></tp:nomenclature><tp:treatment-sec sec-type="Type locality"><title>Type locality.</title><p>Şura Mare/Nagycsűr–Hamba/Kakasfalva/Hahnbach, Transylvanian Basin, Central Romania (<xref ref-type="bibr" rid="B93">Reuss 1868</xref>). Originally, four specimens were collected by <xref ref-type="bibr" rid="B93">Reuss (1868)</xref> from the quarry of Hamba/Kakasfalva/Hahnbach, between Sibiu/Nagyszeben/Hermannstadt and Mediaș/Medgyes/Mediasch, south of Agârbiciu/Szászegerbegy/Arbegen.</p></tp:treatment-sec><tp:treatment-sec sec-type="Type material"><title>Type material.</title><p>Lectotype: 1 specimen, <abbrev xmlns:xlink="http://www.w3.org/1999/xlink" xlink:title="GeoSphere Austria, Vienna, Austria" xlink:type="simple">GS</abbrev> 1868/005/0001/1. Originally, <xref ref-type="bibr" rid="B93">Reuss (1868)</xref> described <italic><tp:taxon-name><tp:taxon-name-part taxon-name-part-type="genus" reg="Limnaeus">Limnaeus</tp:taxon-name-part> <tp:taxon-name-part taxon-name-part-type="species" reg="nobilis">nobilis</tp:taxon-name-part></tp:taxon-name></italic> based on four specimens, but two steinkerns represent <italic><tp:taxon-name><tp:taxon-name-part taxon-name-part-type="genus" reg="Velutinopsis">Velutinopsis</tp:taxon-name-part> <tp:taxon-name-part taxon-name-part-type="species" reg="velutina">velutina</tp:taxon-name-part></tp:taxon-name></italic> (paralectotypes, <abbrev xmlns:xlink="http://www.w3.org/1999/xlink" xlink:title="GeoSphere Austria, Vienna, Austria" xlink:type="simple">GS</abbrev> 1868/005/0001), since they do not have undulated ribs but smooth shell surface. He collected and figured two <italic><tp:taxon-name><tp:taxon-name-part taxon-name-part-type="genus" reg="Undulotheca">Undulotheca</tp:taxon-name-part> <tp:taxon-name-part taxon-name-part-type="species" reg="nobilis">nobilis</tp:taxon-name-part></tp:taxon-name></italic> specimens as well, but one of them is missing from the collection. The remaining specimen was designated as a lectotype.</p></tp:treatment-sec><tp:treatment-sec sec-type="Material examined"><title>Material examined.</title><p>(88 specimens) <bold><italic>Lectotype</italic></bold>. Romania • 1 spec., lectotype; Şura Mare/Nagycsűr–Hamba/Kakasfalva/Hahnbach, Transylvanian Basin, Central Romania; <abbrev xmlns:xlink="http://www.w3.org/1999/xlink" xlink:title="GeoSphere Austria, Vienna, Austria" xlink:type="simple">GS</abbrev> 1868/005/0001/1. <bold><italic>Holotype</italic></bold>. Croatia • 1 spec., holotype+genotype (by monotypy) of <italic><tp:taxon-name><tp:taxon-name-part taxon-name-part-type="genus" reg="Hiscerus">Hiscerus</tp:taxon-name-part> <tp:taxon-name-part taxon-name-part-type="species" reg="undulatus">undulatus</tp:taxon-name-part></tp:taxon-name></italic>; Novi Marof, Zagorje Basin, N Croatia; <abbrev xmlns:xlink="http://www.w3.org/1999/xlink" content-type="institution" xlink:title="Croatian Natural History Museum/Hrvatski prirodoslovni muzej, Zagreb, Croatia" xlink:type="simple">CNHM</abbrev> 5348-501. • 1 spec., holotype+genotype of <italic><tp:taxon-name><tp:taxon-name-part taxon-name-part-type="genus" reg="Neodelminiella">Neodelminiella</tp:taxon-name-part> <tp:taxon-name-part taxon-name-part-type="species" reg="venusta">venusta</tp:taxon-name-part></tp:taxon-name></italic>; Zagreb–Vugrovec, Medvednica Mts., N Croatia; <abbrev xmlns:xlink="http://www.w3.org/1999/xlink" content-type="institution" xlink:title="Croatian Natural History Museum/Hrvatski prirodoslovni muzej, Zagreb, Croatia" xlink:type="simple">CNHM</abbrev> 983. • 1 spec., holotype (by monotypy) of <italic><tp:taxon-name><tp:taxon-name-part taxon-name-part-type="genus" reg="Velutinopsis">Velutinopsis</tp:taxon-name-part> <tp:taxon-name-part taxon-name-part-type="species" reg="transiens">transiens</tp:taxon-name-part></tp:taxon-name></italic>; Grubišno Polje-1 borehole, Sava Basin, N Croatia; <abbrev xmlns:xlink="http://www.w3.org/1999/xlink" content-type="institution" xlink:title="Croatian Natural History Museum/Hrvatski prirodoslovni muzej, Zagreb, Croatia" xlink:type="simple">CNHM</abbrev> 12.</p></tp:treatment-sec><tp:treatment-sec sec-type="Other material"><title>Other material.</title><p>Romania • 11 specs; Slimnic/Szelindek, Transylvanian Basin, Central Romania; <abbrev xmlns:xlink="http://www.w3.org/1999/xlink" content-type="institution" xlink:title="Department of Collections, Supervisory Authority for Regulatory Affairs/Szabályozott Tevékenységek Felügyeleti Hatósága, Budapest, Hungary" xlink:type="simple">SARA</abbrev> Pl.1800, Pl.1881. • 8 specs; Axente Sever/Asszonyfalva, Transylvanian Basin, Central Romania; <abbrev xmlns:xlink="http://www.w3.org/1999/xlink" content-type="institution" xlink:title="Department of Collections, Supervisory Authority for Regulatory Affairs/Szabályozott Tevékenységek Felügyeleti Hatósága, Budapest, Hungary" xlink:type="simple">SARA</abbrev> Pl.1811, Pl.2024.203.1, Pl.2024.204.1, Pl.2024.214.1, Pl.2024.215.1, Pl.2024.216.1, Pl.2024.226.1, Pl.2024.230.1. • 2 specs; Meșcreac/Meggykerék, Transylvanian Basin, Central Romania; <abbrev xmlns:xlink="http://www.w3.org/1999/xlink" content-type="institution" xlink:title="Department of Collections, Supervisory Authority for Regulatory Affairs/Szabályozott Tevékenységek Felügyeleti Hatósága, Budapest, Hungary" xlink:type="simple">SARA</abbrev> Pl.2024.468.1, Pl.2024.469.1. • 1 spec.; Șona/Szépmező, Transylvanian Basin, Central Romania; <abbrev xmlns:xlink="http://www.w3.org/1999/xlink" content-type="institution" xlink:title="Department of Collections, Supervisory Authority for Regulatory Affairs/Szabályozott Tevékenységek Felügyeleti Hatósága, Budapest, Hungary" xlink:type="simple">SARA</abbrev> Pl.2024.365.1. • 1 spec.; Galda de Jos/Alsógáld, Transylvanian Basin, Central Romania; <abbrev xmlns:xlink="http://www.w3.org/1999/xlink" content-type="institution" xlink:title="Department of Collections, Supervisory Authority for Regulatory Affairs/Szabályozott Tevékenységek Felügyeleti Hatósága, Budapest, Hungary" xlink:type="simple">SARA</abbrev> Pl.2024.591.1. • 1 spec.; Corund/Korond, Transylvanian Basin, Central Romania; <abbrev xmlns:xlink="http://www.w3.org/1999/xlink" content-type="institution" xlink:title="Babeş-Bolyai University, Cluj-Napoca/Kolozsvár, Romania" xlink:type="simple">BBU</abbrev> 2123. • 2 specs; Gușterița/Szenterzsébet/Hammersdorf, Transylvanian Basin, Central Romania; <abbrev xmlns:xlink="http://www.w3.org/1999/xlink" content-type="institution" xlink:title="Brukenthal Museum, Sibiu/Nagyszeben/Hermannstadt, Romania" xlink:type="simple">BM</abbrev><named-content xmlns:xlink="http://www.w3.org/1999/xlink" content-type="dwc:verbatimCoordinates" xlink:type="simple">49.403, 49.431</named-content>. • 16 specs; Mihalț/Mihálcfalva, Transylvanian Basin, Central Romania; <named-content xmlns:xlink="http://www.w3.org/1999/xlink" content-type="dwc:institutional_code" xlink:title="Hungarian Natural History Museum (Termeszettudomanyi Muzeum)" xlink:href="https://scientific-collections.gbif.org/institution/15fec633-d734-4ce6-90ae-63dcc71accf7" xlink:type="simple">HNHM</named-content> INV 2025.233. • 25 specs; Tău/Székástóhát, Transylvanian Basin, Central Romania; <named-content xmlns:xlink="http://www.w3.org/1999/xlink" content-type="dwc:institutional_code" xlink:title="Hungarian Natural History Museum (Termeszettudomanyi Muzeum)" xlink:href="https://scientific-collections.gbif.org/institution/15fec633-d734-4ce6-90ae-63dcc71accf7" xlink:type="simple">HNHM</named-content> INV 2025.231. • 1 spec.; Daia Română/Oláhdálya, Transylvanian Basin, Central Romania; <named-content xmlns:xlink="http://www.w3.org/1999/xlink" content-type="dwc:institutional_code" xlink:title="Hungarian Natural History Museum (Termeszettudomanyi Muzeum)" xlink:href="https://scientific-collections.gbif.org/institution/15fec633-d734-4ce6-90ae-63dcc71accf7" xlink:type="simple">HNHM</named-content> INV 2025.260. • 1 spec.; Agârbiciu/Szászegerbegy, Transylvanian Basin, Central Romania; <named-content xmlns:xlink="http://www.w3.org/1999/xlink" content-type="dwc:institutional_code" xlink:title="Hungarian Natural History Museum (Termeszettudomanyi Muzeum)" xlink:href="https://scientific-collections.gbif.org/institution/15fec633-d734-4ce6-90ae-63dcc71accf7" xlink:type="simple">HNHM</named-content> INV 2025.235. • 1 spec.; Oarba de Mureș/Marosorbó, Transylvanian Basin, Central Romania; <named-content xmlns:xlink="http://www.w3.org/1999/xlink" content-type="dwc:institutional_code" xlink:title="Hungarian Natural History Museum (Termeszettudomanyi Muzeum)" xlink:href="https://scientific-collections.gbif.org/institution/15fec633-d734-4ce6-90ae-63dcc71accf7" xlink:type="simple">HNHM</named-content> INV 2025.228. Serbia • 1 spec.; Beočin/Beocsin/Belcsény, Fruška Gora, N Serbia; <abbrev xmlns:xlink="http://www.w3.org/1999/xlink" content-type="institution" xlink:title="Department of Collections, Supervisory Authority for Regulatory Affairs/Szabályozott Tevékenységek Felügyeleti Hatósága, Budapest, Hungary" xlink:type="simple">SARA</abbrev> Pl.2498. Croatia • 1 spec.; Zagreb–Vugrovec, Medvednica Mts., N Croatia; <abbrev xmlns:xlink="http://www.w3.org/1999/xlink" content-type="institution" xlink:title="Croatian Natural History Museum/Hrvatski prirodoslovni muzej, Zagreb, Croatia" xlink:type="simple">CNHM</abbrev> 1159. • 2 specs; Zagreb–Čučerje, Medvednica Mts., N Croatia; <abbrev xmlns:xlink="http://www.w3.org/1999/xlink" content-type="institution" xlink:title="Croatian Natural History Museum/Hrvatski prirodoslovni muzej, Zagreb, Croatia" xlink:type="simple">CNHM</abbrev> 984a. • 2 specs; Brodski Zdenci, Dilj Mts., N Croatia; <abbrev xmlns:xlink="http://www.w3.org/1999/xlink" content-type="institution" xlink:title="Croatian Natural History Museum/Hrvatski prirodoslovni muzej, Zagreb, Croatia" xlink:type="simple">CNHM</abbrev> 1162. • 2 specs; Gojlo-25 and Osekovo-1 boreholes, Sava Basin, N Croatia; <abbrev xmlns:xlink="http://www.w3.org/1999/xlink" content-type="institution" xlink:title="Croatian Natural History Museum/Hrvatski prirodoslovni muzej, Zagreb, Croatia" xlink:type="simple">CNHM</abbrev> 13, Moos-52. • 1 juvenile spec.; Gojlo-4 borehole, Sava Basin, N Croatia; <abbrev xmlns:xlink="http://www.w3.org/1999/xlink" content-type="institution" xlink:title="Croatian Natural History Museum/Hrvatski prirodoslovni muzej, Zagreb, Croatia" xlink:type="simple">CNHM</abbrev> 14. • 4 specs; Našice/Nekcse, Krndija Mts., N Croatia; <named-content xmlns:xlink="http://www.w3.org/1999/xlink" content-type="dwc:institutional_code" xlink:title="Hungarian Natural History Museum (Termeszettudomanyi Muzeum)" xlink:href="https://scientific-collections.gbif.org/institution/15fec633-d734-4ce6-90ae-63dcc71accf7" xlink:type="simple">HNHM</named-content> INV 2025.213, INV 2025.219. Hungary • 1 spec., MOL drillcore collection; Zákány-2 borehole, Drava Basin, W Hungary; <abbrev xmlns:xlink="http://www.w3.org/1999/xlink" content-type="institution" xlink:title="Department of Collections, Supervisory Authority for Regulatory Affairs/Szabályozott Tevékenységek Felügyeleti Hatósága, Budapest, Hungary" xlink:type="simple">SARA</abbrev> Pl.2024.45.1.</p></tp:treatment-sec><tp:treatment-sec sec-type="Note"><title>Note.</title><p>For collectors and specimen-related information see Suppl. material <xref ref-type="supplementary-material" rid="S1">1</xref>.</p></tp:treatment-sec><tp:treatment-sec sec-type="Description"><title>Description.</title><p>Shell thin, smooth, convex, and globose with dense, concentric, and undulated ribs. Furrows and growth lines can be observed between ribs. Specimens preserved with their original shell show a reddish-brown colour. Dextral shell coiling, two curved whorls rapidly increasing in width and a very strongly widened inflated body whorl with an oval and rimmed aperture. Whorls divided by wide and deep, channel-like sutures. Body whorl fully covers previous whorl and protoconch of spire, it is ~ 8× larger than previous whorl. Apertural edge sharp. Umbo closed in adult specimens. Protoconch could be observed only in well-preserved laterally compacted specimens, it is simple and smooth. This species is sometimes confused with <italic><tp:taxon-name><tp:taxon-name-part taxon-name-part-type="genus" reg="Undulotheca">U.</tp:taxon-name-part> <tp:taxon-name-part taxon-name-part-type="species" reg="pancici">pancici</tp:taxon-name-part></tp:taxon-name></italic>. One might think that <italic><tp:taxon-name><tp:taxon-name-part taxon-name-part-type="genus" reg="Undulotheca">U.</tp:taxon-name-part> <tp:taxon-name-part taxon-name-part-type="species" reg="nobilis">nobilis</tp:taxon-name-part></tp:taxon-name></italic> specimens are juvenile specimens of <italic><tp:taxon-name><tp:taxon-name-part taxon-name-part-type="genus" reg="Undulotheca">U.</tp:taxon-name-part> <tp:taxon-name-part taxon-name-part-type="species" reg="pancici">pancici</tp:taxon-name-part></tp:taxon-name></italic>, but latter species bears wider ribs, and its larger shell has a more rounded outline (see <abbrev xmlns:xlink="http://www.w3.org/1999/xlink" xlink:title="length/width ratio" xlink:type="simple">L/W</abbrev> ratios). They do not always occur at the same localities or layers as well. Size parameters: <abbrev xmlns:xlink="http://www.w3.org/1999/xlink" xlink:title="length" xlink:type="simple">L</abbrev> = 20.5–42 mm, <abbrev xmlns:xlink="http://www.w3.org/1999/xlink" xlink:title="width" xlink:type="simple">W</abbrev> = 14.5–34 mm, <abbrev xmlns:xlink="http://www.w3.org/1999/xlink" xlink:title="length/width ratio" xlink:type="simple">L/W</abbrev> = 0.95–1.8, <abbrev xmlns:xlink="http://www.w3.org/1999/xlink" xlink:title="number of ribs" xlink:type="simple">NR</abbrev> = 17–23, <abbrev xmlns:xlink="http://www.w3.org/1999/xlink" xlink:title="width of ribs" xlink:type="simple">WR</abbrev> = 0.5–1.5 mm, <abbrev xmlns:xlink="http://www.w3.org/1999/xlink" xlink:title="width of the space between ribs" xlink:type="simple">WSR</abbrev> = 0.5–1.0 mm.</p></tp:treatment-sec><tp:treatment-sec sec-type="Distribution and stratigraphic range"><title>Distribution and stratigraphic range.</title><p>This species was described and mentioned from old Pannonian offshore (sublittoral and profundal) marls all over the Pannonian Basin: Şura Mare/Nagycsűr–Hamba/Kakasfalva/Hahnbach (<xref ref-type="bibr" rid="B93">Reuss 1868</xref>); Slimnic/Szelindek (<xref ref-type="bibr" rid="B37">Halaváts 1912</xref>); Meșcreac/Meggykerék, Galda de Jos/Alsógáld, Șona/Szépmező, and Axente Sever/Asszonyfalva (<xref ref-type="bibr" rid="B117">Telegdi-Roth 1903</xref>, <xref ref-type="bibr" rid="B118">1907</xref>, <xref ref-type="bibr" rid="B119">1909</xref>; this study); Bisericani/Székelyszentlélek (<xref ref-type="bibr" rid="B84">Pană 1975</xref>); Valea Rodului and Amnaș-Aciliu (<xref ref-type="bibr" rid="B59">Lubenescu and Lubenescu 1977</xref>; <xref ref-type="bibr" rid="B57">Lubenescu 1981</xref>); Gușterița/Szenterzsébet/Hammersdorf (<xref ref-type="bibr" rid="B59">Lubenescu and Lubenescu 1977</xref>; <xref ref-type="bibr" rid="B57">Lubenescu 1981</xref>; <xref ref-type="bibr" rid="B6">Botka et al. 2019</xref>); Corund/Korond, Mihalț/Mihálcfalva, Tău/Székástóhát, Daia Română/Oláhdálya, Agârbiciu/Szászegerbegy, and Oarba de Mureș/Marosorbó (this study), Transylvanian Basin, Central Romania; Beočin/Beocsin/Belcsény, Fruška Gora, N Serbia (<xref ref-type="bibr" rid="B51">Koch 1902</xref>); PdUS-7 borehole in Belgrade, Šumadija Hills, Central Serbia (<xref ref-type="bibr" rid="B95">Rundić et al. 2011</xref>); Novi Marof, Zagorje Basin (<xref ref-type="bibr" rid="B29">Gorjanović-Kramberger 1901</xref>); Londžica/Babindol, Krndija Mts. (<xref ref-type="bibr" rid="B28">Gorjanović-Kramberger 1899</xref>); Grubišno Polje-1, Osekovo-1, Gojlo-4, and Gojlo-25 boreholes, Sava Basin (<xref ref-type="bibr" rid="B74">Moos 1944</xref>); Zagreb–Vugrovec and Zagreb–Čučerje, Medvednica Mts. (<xref ref-type="bibr" rid="B53">Kochansky-Devidé and Pikija 1976</xref>; <xref ref-type="bibr" rid="B112">Sremac 1981</xref>); Brodski Zdenci, Dilj Mts. (<xref ref-type="bibr" rid="B112">Sremac 1981</xref>); Našice/Nekcse, Krndija Mts., N Croatia (this study); Zákány-2 borehole, Drava Basin, W Hungary (this study). It is a common member of the <italic><tp:taxon-name><tp:taxon-name-part taxon-name-part-type="genus" reg="Congeria">Congeria</tp:taxon-name-part> <tp:taxon-name-part taxon-name-part-type="species" reg="banatica">banatica</tp:taxon-name-part></tp:taxon-name></italic> mollusc fauna. Based on the <abbrev xmlns:xlink="http://www.w3.org/1999/xlink" xlink:title="first appearance datum" xlink:type="simple">FAD</abbrev> of <italic><tp:taxon-name><tp:taxon-name-part taxon-name-part-type="genus" reg="Undulotheca">U.</tp:taxon-name-part> <tp:taxon-name-part taxon-name-part-type="species" reg="nobilis">nobilis</tp:taxon-name-part></tp:taxon-name></italic> and co-occurrence with <italic><tp:taxon-name><tp:taxon-name-part taxon-name-part-type="genus" reg="Velutinopsis">V.</tp:taxon-name-part> <tp:taxon-name-part taxon-name-part-type="species" reg="velutina">velutina</tp:taxon-name-part></tp:taxon-name></italic>, <italic><tp:taxon-name><tp:taxon-name-part taxon-name-part-type="genus" reg="Velutinopsis">V.</tp:taxon-name-part> <tp:taxon-name-part taxon-name-part-type="species" reg="rugosa">rugosa</tp:taxon-name-part></tp:taxon-name></italic>, and <italic><tp:taxon-name><tp:taxon-name-part taxon-name-part-type="genus" reg="Undulotheca">U.</tp:taxon-name-part> <tp:taxon-name-part taxon-name-part-type="species" reg="pancici">pancici</tp:taxon-name-part></tp:taxon-name></italic>, an <italic><tp:taxon-name><tp:taxon-name-part taxon-name-part-type="genus" reg="Undulotheca">Undulotheca</tp:taxon-name-part></tp:taxon-name></italic> lineage zone is proposed (ca 11.2–10.5 Ma). <abbrev xmlns:xlink="http://www.w3.org/1999/xlink" xlink:title="last appearance datum" xlink:type="simple">LAD</abbrev> of this species is ca 10.5 Ma.</p></tp:treatment-sec><tp:treatment-sec sec-type="Remarks"><title>Remarks.</title><p><italic><tp:taxon-name><tp:taxon-name-part taxon-name-part-type="genus" reg="Lymnaea">Lymnaea</tp:taxon-name-part> <tp:taxon-name-part taxon-name-part-type="species" reg="undulata">undulata</tp:taxon-name-part></tp:taxon-name></italic> described by <xref ref-type="bibr" rid="B29">Gorjanović-Kramberger (1901)</xref> is probably a junior synonym of <italic><tp:taxon-name><tp:taxon-name-part taxon-name-part-type="genus" reg="Undulotheca">Undulotheca</tp:taxon-name-part> <tp:taxon-name-part taxon-name-part-type="species" reg="nobilis">nobilis</tp:taxon-name-part></tp:taxon-name></italic> based on the characteristics of the holotype material. It is a poorly preserved specimen, with a missing protoconch (Fig. <xref ref-type="fig" rid="F5">5E</xref>). Later, it was assigned into the genus <italic><tp:taxon-name><tp:taxon-name-part taxon-name-part-type="genus" reg="Hiscerus">Hiscerus</tp:taxon-name-part></tp:taxon-name></italic> (<xref ref-type="bibr" rid="B31">Gorjanović-Kramberger 1923</xref>), but still based on this single, broken specimen. <xref ref-type="bibr" rid="B74">Moos (1944)</xref> also found a similar specimen, but he mentioned in his description that it could be a juvenile of a more developed valencienniid. <italic><tp:taxon-name><tp:taxon-name-part taxon-name-part-type="genus" reg="Velutinopsis">Velutinopsis</tp:taxon-name-part> <tp:taxon-name-part taxon-name-part-type="species" reg="transiens">transiens</tp:taxon-name-part></tp:taxon-name></italic> described by <xref ref-type="bibr" rid="B74">Moos (1944)</xref> is also a junior synonym of <italic><tp:taxon-name><tp:taxon-name-part taxon-name-part-type="genus" reg="Undulotheca">U.</tp:taxon-name-part> <tp:taxon-name-part taxon-name-part-type="species" reg="nobilis">nobilis</tp:taxon-name-part></tp:taxon-name></italic> based on the studied holotype material. It is a poorly preserved and poorly prepared specimen (Fig. <xref ref-type="fig" rid="F5">5D</xref>). <xref ref-type="bibr" rid="B74">Moos (1944)</xref> classified it as a new transitional species between <italic><tp:taxon-name><tp:taxon-name-part taxon-name-part-type="genus" reg="Velutinopsis">Velutinopsis</tp:taxon-name-part></tp:taxon-name></italic> and <italic><tp:taxon-name><tp:taxon-name-part taxon-name-part-type="genus" reg="Undulotheca">Undulotheca</tp:taxon-name-part></tp:taxon-name></italic> based on its undulated ribs. <xref ref-type="bibr" rid="B68">Marinescu (1969)</xref> placed this species into the genus <italic><tp:taxon-name><tp:taxon-name-part taxon-name-part-type="genus" reg="Velutinellus">Velutinellus</tp:taxon-name-part></tp:taxon-name></italic> based on the reduced spire and the expanded peristome. These characteristics, however, are typical for all the species belonging to the genera <italic><tp:taxon-name><tp:taxon-name-part taxon-name-part-type="genus" reg="Velutinopsis">Velutinopsis</tp:taxon-name-part></tp:taxon-name></italic> and <italic><tp:taxon-name><tp:taxon-name-part taxon-name-part-type="genus" reg="Undulotheca">Undulotheca</tp:taxon-name-part></tp:taxon-name></italic>. <italic><tp:taxon-name><tp:taxon-name-part taxon-name-part-type="genus" reg="Neodelminiella">Neodelminiella</tp:taxon-name-part> <tp:taxon-name-part taxon-name-part-type="species" reg="venusta">venusta</tp:taxon-name-part></tp:taxon-name></italic> described by <xref ref-type="bibr" rid="B53">Kochansky-Devidé and Pikija (1976)</xref> can be identified with <italic><tp:taxon-name><tp:taxon-name-part taxon-name-part-type="genus" reg="Undulotheca">U.</tp:taxon-name-part> <tp:taxon-name-part taxon-name-part-type="species" reg="nobilis">nobilis</tp:taxon-name-part></tp:taxon-name></italic> based on their shell’s characteristics (Fig. <xref ref-type="fig" rid="F5">5H</xref>). They introduced a new genus (<italic><tp:taxon-name><tp:taxon-name-part taxon-name-part-type="genus" reg="Neodelminiella">Neodelminiella</tp:taxon-name-part></tp:taxon-name></italic>) based on the similarities to the Middle Miocene <italic><tp:taxon-name><tp:taxon-name-part taxon-name-part-type="genus" reg="Delminiella">Delminiella</tp:taxon-name-part></tp:taxon-name></italic>. <xref ref-type="bibr" rid="B59">Lubenescu and Lubenescu (1977)</xref> and <xref ref-type="bibr" rid="B57">Lubenescu (1981)</xref> described the old Pannonian mollusc fauna of the Transylvanian Basin and consistently used the name <italic><tp:taxon-name><tp:taxon-name-part taxon-name-part-type="genus" reg="Undulotheca">U.</tp:taxon-name-part> <tp:taxon-name-part taxon-name-part-type="species" reg="pancici">pancici</tp:taxon-name-part></tp:taxon-name></italic> for <italic><tp:taxon-name><tp:taxon-name-part taxon-name-part-type="genus" reg="Undulotheca">U.</tp:taxon-name-part> <tp:taxon-name-part taxon-name-part-type="species" reg="nobilis">nobilis</tp:taxon-name-part></tp:taxon-name></italic>, however, <italic><tp:taxon-name><tp:taxon-name-part taxon-name-part-type="genus" reg="Undulotheca">U.</tp:taxon-name-part> <tp:taxon-name-part taxon-name-part-type="species" reg="pancici">pancici</tp:taxon-name-part></tp:taxon-name></italic> is a more developed form and only present at some localities in the Transylvanian Basin. A specimen described and figured from the middle part of the Gușterița clay pit sequence by <xref ref-type="bibr" rid="B6">Botka et al. (2019</xref>: fig. 3h) represents a poorly preserved <italic><tp:taxon-name><tp:taxon-name-part taxon-name-part-type="genus" reg="Velutinopsis">V.</tp:taxon-name-part> <tp:taxon-name-part taxon-name-part-type="species" reg="rugosa">rugosa</tp:taxon-name-part></tp:taxon-name></italic>.</p><fig id="F5" position="float" orientation="portrait"><object-id xmlns:xlink="http://www.w3.org/1999/xlink" content-type="doi" xlink:type="simple">10.3897/zookeys.1282.186967.figure5</object-id><object-id xmlns:xlink="http://www.w3.org/1999/xlink" content-type="arpha" xlink:type="simple">330D48EC-D344-59DB-8341-3975AD789EC8</object-id><label>Figure 5.</label><caption><p><italic><tp:taxon-name><tp:taxon-name-part taxon-name-part-type="genus" reg="Undulotheca">Undulotheca</tp:taxon-name-part> <tp:taxon-name-part taxon-name-part-type="species" reg="nobilis">nobilis</tp:taxon-name-part></tp:taxon-name></italic> (Reuss, 1868). <bold>A–C</bold>. Lectotype specimen, Şura Mare/Nagycsűr–Hamba/Kakasfalva/Hahnbach, <abbrev xmlns:xlink="http://www.w3.org/1999/xlink" xlink:title="GeoSphere Austria, Vienna, Austria" xlink:type="simple">GS</abbrev> 1868/005/0001/1, photo: Lajos Katona; <bold>D</bold>. Holotype specimen of <italic><tp:taxon-name><tp:taxon-name-part taxon-name-part-type="genus" reg="Velutinopsis">Velutinopsis</tp:taxon-name-part> <tp:taxon-name-part taxon-name-part-type="species" reg="transiens">transiens</tp:taxon-name-part></tp:taxon-name></italic> Moos, 1944, Grubišno Polje-1 borehole, <abbrev xmlns:xlink="http://www.w3.org/1999/xlink" content-type="institution" xlink:title="Croatian Natural History Museum/Hrvatski prirodoslovni muzej, Zagreb, Croatia" xlink:type="simple">CNHM</abbrev> 12, photo: Nives Borčić; <bold>E</bold>. holotype+genotype specimen of <italic><tp:taxon-name><tp:taxon-name-part taxon-name-part-type="genus" reg="Hiscerus">Hiscerus</tp:taxon-name-part> <tp:taxon-name-part taxon-name-part-type="species" reg="undulatus">undulatus</tp:taxon-name-part></tp:taxon-name></italic> (Gorjanović-Kramberger, 1901), Novi Marof, <abbrev xmlns:xlink="http://www.w3.org/1999/xlink" content-type="institution" xlink:title="Croatian Natural History Museum/Hrvatski prirodoslovni muzej, Zagreb, Croatia" xlink:type="simple">CNHM</abbrev> 5348-501, photo: Nives Borčić; <bold>F, G</bold>. Axente Sever/Asszonyfalva, <abbrev xmlns:xlink="http://www.w3.org/1999/xlink" content-type="institution" xlink:title="Department of Collections, Supervisory Authority for Regulatory Affairs/Szabályozott Tevékenységek Felügyeleti Hatósága, Budapest, Hungary" xlink:type="simple">SARA</abbrev> Pl.1811; <bold>H</bold>. Juvenile holotype+genotype specimen of <italic><tp:taxon-name><tp:taxon-name-part taxon-name-part-type="genus" reg="Neodelminiella">Neodelminiella</tp:taxon-name-part> <tp:taxon-name-part taxon-name-part-type="species" reg="venusta">venusta</tp:taxon-name-part></tp:taxon-name></italic> Kochansky-Devidé &amp; Pikija, 1976, Zagreb–Vugrovec, <abbrev xmlns:xlink="http://www.w3.org/1999/xlink" content-type="institution" xlink:title="Croatian Natural History Museum/Hrvatski prirodoslovni muzej, Zagreb, Croatia" xlink:type="simple">CNHM</abbrev> 983, photo: Nives Borčić; <bold>I</bold>. Slimnic/Szelindek, <abbrev xmlns:xlink="http://www.w3.org/1999/xlink" content-type="institution" xlink:title="Department of Collections, Supervisory Authority for Regulatory Affairs/Szabályozott Tevékenységek Felügyeleti Hatósága, Budapest, Hungary" xlink:type="simple">SARA</abbrev> Pl.1800. J: Oarba de Mureș/Marosorbó, <named-content xmlns:xlink="http://www.w3.org/1999/xlink" content-type="dwc:institutional_code" xlink:title="Hungarian Natural History Museum (Termeszettudomanyi Muzeum)" xlink:href="https://scientific-collections.gbif.org/institution/15fec633-d734-4ce6-90ae-63dcc71accf7" xlink:type="simple">HNHM</named-content> INV 2025.228. Scale bars: 1 cm.</p></caption><graphic xmlns:xlink="http://www.w3.org/1999/xlink" xlink:href="zookeys-1282-075_article-186967__-g005.jpg" id="oo_1676955.jpg" position="float" orientation="portrait" xlink:type="simple"><uri content-type="original_file" xlink:type="simple">https://binary.pensoft.net/fig/1676955</uri></graphic></fig></tp:treatment-sec><tp:treatment-sec><!--Section generated to contain objects referenced in tp:taxon-treatment.--><supplementary-material xmlns:xlink="http://www.w3.org/1999/xlink" id="S1" position="float" orientation="portrait" xlink:type="simple"><object-id content-type="doi" xlink:type="simple">10.3897/zookeys.1282.186967.suppl1</object-id><object-id content-type="arpha" xlink:type="simple">813E4979-52F9-5BDF-8BC7-BF8CDDAFE6A4</object-id><label>Supplementary material 1</label><caption><p>Supplementary table</p></caption><statement content-type="dataType"><label>Data type</label><p>xlsx</p></statement><media xlink:href="zookeys-1282-075_article-186967__-s001.xlsx" mimetype="application" mime-subtype="vnd.openxmlformats-officedocument.spreadsheetml.sheet" position="float" orientation="portrait" id="oo_1676967.xlsx" xlink:type="simple"><uri content-type="original_file" xlink:type="simple">https://binary.pensoft.net/file/1676967</uri></media><permissions><license xlink:type="simple"><license-p>This dataset is made available under the Open Database License (<ext-link ext-link-type="uri" xlink:href="http://opendatacommons.org/licenses/odbl/1.0/" xlink:type="simple">http://opendatacommons.org/licenses/odbl/1.0/</ext-link>). The Open Database License (ODbL) is a license agreement intended to allow users to freely share, modify, and use this Dataset while maintaining this same freedom for others, provided that the original source and author(s) are credited.</license-p></license></permissions><attrib specific-use="authors"> Dániel Botka, Imre Magyar</attrib></supplementary-material></tp:treatment-sec><ref-list><ref id="B93"><mixed-citation xmlns:xlink="http://www.w3.org/1999/xlink" xlink:type="simple">Reuss AE (1868) Paläontologische Beiträge (Zweite Folge). Sitzungsberichte der mathematisch-naturwissenschaftlichen Klasse der kaiserlichen Akademie der Wissenschaften in Wien 57(1): 79–109.</mixed-citation></ref><ref id="B37"><mixed-citation xmlns:xlink="http://www.w3.org/1999/xlink" xlink:type="simple">Halaváts Gy (1912) Szelindek környékének földtani alkotása [Geological structure of the Szelindek region]. A Magyar Királyi Földtani Intézet évi jelentése 1910-ről: 159–164. [in Hungarian]</mixed-citation></ref><ref id="B117"><mixed-citation xmlns:xlink="http://www.w3.org/1999/xlink" xlink:type="simple">Telegdi-Roth L (1903) Az erdélyrészi Érczhegység K-i széle Csáklyánál és a Maros mentén K-felé csatlakozó terület [Eastern margin of the Apuseni Mountains at Csáklya and the connecting area eastward along the Maros River]. A Magyar Királyi Földtani Intézet évi jelentése 1902-ről: 50–52. [in Hungarian]</mixed-citation></ref><ref id="B118"><mixed-citation xmlns:xlink="http://www.w3.org/1999/xlink" xlink:type="simple">Telegdi-Roth L (1907) Az erdélyrészi medencze geologiai alkotása Balázsfalva környékén [Geological structure of the Transylvanian Basin in the Balázsfalva region]. A Magyar Királyi Földtani Intézet évi jelentése 1906-ról: 126–130. [in Hungarian]</mixed-citation></ref><ref id="B119"><mixed-citation xmlns:xlink="http://www.w3.org/1999/xlink" xlink:type="simple">Telegdi-Roth L (1909) Az erdélyrészi medencze geologiai alkotása Zsidve, Felsőbajom és Asszonyfalva környékén [Geological structure of the Transylvanian Basin in the Zsidve, Felsőbajom, and Asszonyfalva region]. A Magyar Királyi Földtani Intézet évi jelentése 1907-ről: 93–99. [in Hungarian]</mixed-citation></ref><ref id="B84"><mixed-citation xmlns:xlink="http://www.w3.org/1999/xlink" xlink:type="simple">Pană I (1975) Fauna Pliocena din regiunea Odorheiu Secuiesc (SE-ul Bazinului Transilvaniei) [Pliocene fauna of the Odorheiu Secuiesc area (south-east of the Transylvania Basin)]. Anuarul Institutului de Geologie şi Geofizicâ 47: 213–265. [in Romanian with English abstract]</mixed-citation></ref><ref id="B59"><mixed-citation xmlns:xlink="http://www.w3.org/1999/xlink" xlink:type="simple">Lubenescu V, Lubenescu D (1977) Observaţii biostratigrafice asupra Pannonianului de la Lopadea Veche (Depresiunea Transilvaniei) [Biostratigraphic observations on the Lopadea Veche Pannonian (Transylvania Depression)]. Dări de seamă ale şedinţelor 63(4): 57–64. [in Romanian with English abstract]</mixed-citation></ref><ref id="B57"><mixed-citation xmlns:xlink="http://www.w3.org/1999/xlink" xlink:type="simple">Lubenescu V (1981) Studiul biostratigrafic al Neogenului superior din sud-vestul Transilvaniei [Biostratigraphic study of the Upper Neogene in the south-west of Transylvania]. Anuarul Institutului de Geologie şi Geofizicâ Bucuresti 58: 123–202. [in Romanian and French with English abstract]</mixed-citation></ref><ref id="B6"><mixed-citation xmlns:xlink="http://www.w3.org/1999/xlink" xlink:type="simple">Botka D, Magyar I, Csoma V, Tóth E, Šujan M, Ruszkiczay-Rüdiger Zs, Chyba A, Braucher R, Sant K, Ćorić S, Baranyi V, Bakrač K, Krizmanić K, Bartha IR, Szabó M, Silye L (2019) Integrated stratigraphy of the Guşteriţa clay pit: a key section for the early Pannonian (late Miocene) of the Transylvanian Basin (Romania). Austrian Journal of Earth Sciences 112(2): 221–247. <ext-link xlink:href="10.17738/ajes.2019.0013" ext-link-type="doi" xlink:type="simple">https://doi.org/10.17738/ajes.2019.0013</ext-link></mixed-citation></ref><ref id="B51"><mixed-citation xmlns:xlink="http://www.w3.org/1999/xlink" xlink:type="simple">Koch A (1902) Neuere Beiträge zu den geo-palaeontologischen Verhältnissen des beočiner Cementmergels. Földtani Közlöny 32(7–9): 311–322.</mixed-citation></ref><ref id="B95"><mixed-citation xmlns:xlink="http://www.w3.org/1999/xlink" xlink:type="simple">Rundić Lj, Ganić M, Knežević Sl, Soliman A (2011) Upper Miocene Pannonian sediments from Belgrade (Serbia): new evidence and paleoenvironmental considerations. Geologica Carpathica 62: 267–278. <ext-link xlink:href="10.2478/v10096-011-0021-z" ext-link-type="doi" xlink:type="simple">https://doi.org/10.2478/v10096-011-0021-z</ext-link></mixed-citation></ref><ref id="B29"><mixed-citation xmlns:xlink="http://www.w3.org/1999/xlink" xlink:type="simple">Gorjanović-Kramberger K (1901) Über die Gattung <italic><tp:taxon-name><tp:taxon-name-part taxon-name-part-type="genus">Valenciennesia</tp:taxon-name-part></tp:taxon-name></italic> und einige unterpontische Limnaeen. Beiträge zur Paläontologie Österreich-Ungarns und des Orients 13(3): 121–140.</mixed-citation></ref><ref id="B28"><mixed-citation xmlns:xlink="http://www.w3.org/1999/xlink" xlink:type="simple">Gorjanović-Kramberger K (1899) Die Fauna der unterpontischen Bildungen um Londjica in Slavonien. Jahrbuch der kaiserlich-königlichen Geologischen Reichsanstalt 49: 125–134.</mixed-citation></ref><ref id="B74"><mixed-citation xmlns:xlink="http://www.w3.org/1999/xlink" xlink:type="simple">Moos A (1944) Neue Funde von Lymnaeiden, insbesondere von Valenciennesiiden im Pannon Kroatiens. Geološki vjesnik 2: 343–390.</mixed-citation></ref><ref id="B53"><mixed-citation xmlns:xlink="http://www.w3.org/1999/xlink" xlink:type="simple">Kochansky-Devidé V, Pikija M (1976) Panonske <tp:taxon-name><tp:taxon-name-part taxon-name-part-type="family">Clivunellidae</tp:taxon-name-part></tp:taxon-name> (<tp:taxon-name><tp:taxon-name-part taxon-name-part-type="class">Gastropoda</tp:taxon-name-part></tp:taxon-name>) sjeverne Hrvatske [Pannone Clivunelliden (<tp:taxon-name><tp:taxon-name-part taxon-name-part-type="class">Gastropoda</tp:taxon-name-part></tp:taxon-name>) Nordkroatiens]. Geološki vjesnik 29: 397–408. [in Croatian and German]</mixed-citation></ref><ref id="B112"><mixed-citation xmlns:xlink="http://www.w3.org/1999/xlink" xlink:type="simple">Sremac J (1981) Some new and less known species of molluscs of the Croatica-beds and Banatica-beds in Northern Croatia. Geološki vjesnik 33: 107–121.</mixed-citation></ref><ref id="B31"><mixed-citation xmlns:xlink="http://www.w3.org/1999/xlink" xlink:type="simple">Gorjanović-Kramberger K (1923) Über die Bedeutung der Valenciennesiiden in stratigraphischer und genetischer Hinsicht. Paläontologische Zeitschrift 5(3): 339–344. <ext-link xlink:href="10.1007/bf03160382" ext-link-type="doi" xlink:type="simple">https://doi.org/10.1007/bf03160382</ext-link></mixed-citation></ref><ref id="B68"><mixed-citation xmlns:xlink="http://www.w3.org/1999/xlink" xlink:type="simple">Marinescu F (1969) <italic><tp:taxon-name><tp:taxon-name-part taxon-name-part-type="genus">Velutinellus</tp:taxon-name-part></tp:taxon-name></italic>, nouveau genre fossile de la famille des <tp:taxon-name><tp:taxon-name-part taxon-name-part-type="family">Lymneidae</tp:taxon-name-part></tp:taxon-name>, et ses relations avec <italic><tp:taxon-name><tp:taxon-name-part taxon-name-part-type="genus">Velutinopsis</tp:taxon-name-part></tp:taxon-name></italic> et <italic><tp:taxon-name><tp:taxon-name-part taxon-name-part-type="genus">Valenciennius</tp:taxon-name-part></tp:taxon-name></italic>. Malacologia 9(2): 313–325.</mixed-citation></ref></ref-list></tp:taxon-treatment>
