# Supplementary material for: Deep-water lymnaeid gastropods (Hygrophila) of Lake Pannon (Late Miocene, Central Europe): taxonomy and biostratigraphic significance
Source: Zookeys. 2026 Jun 12;1282:75–138. doi: 10.3897/zookeys.1282.186967 (PMC13282623; doi:10.3897/zookeys.1282.186967)
Supplement: XML Treatment for Undulotheca pancici [file zookeys.1282.186967-treatment8.xml]

<!DOCTYPE tp:taxon-treatment
  PUBLIC "-//TaxonX//DTD Taxonomic Treatment Publishing DTD v0 20100105//EN" "tax-treatment-NSO.dtd">
<tp:taxon-treatment xmlns:tp="http://www.plazi.org/taxpub"><tp:treatment-meta><kwd-group><label>Taxon classification</label><kwd>
                  <named-content content-type="kingdom">Animalia</named-content>
                </kwd><kwd>
                  <named-content content-type="order">Lymnaeida</named-content>
                </kwd><kwd>
                  <named-content content-type="family">Lymnaeidae</named-content>
                </kwd></kwd-group><mixed-citation publication-type="journal"><person-group><name><surname>Botka</surname><given-names>Dániel</given-names></name><name><surname>Magyar</surname><given-names>Imre</given-names></name></person-group><article-title>Deep-water lymnaeid gastropods (Hygrophila) of Lake Pannon (Late Miocene, Central Europe): taxonomy and biostratigraphic significance</article-title><source>Zookeys</source><day>12</day><month>06</month><year>2026</year><volume>1282</volume><fpage>75</fpage><lpage>138</lpage><pub-id pub-id-type="doi">10.3897/zookeys.1282.186967</pub-id></mixed-citation></tp:treatment-meta><tp:nomenclature><tp:taxon-name><object-id xmlns:xlink="http://www.w3.org/1999/xlink" content-type="arpha" xlink:type="simple">C4F42262-7803-54C8-97EC-B1ADB75F368C</object-id>
                        		<tp:taxon-name-part taxon-name-part-type="genus" reg="Undulotheca">Undulotheca</tp:taxon-name-part> <tp:taxon-name-part taxon-name-part-type="species" reg="pancici">pancici</tp:taxon-name-part>
                        	</tp:taxon-name><tp:taxon-authority>(Brusina, 1893)</tp:taxon-authority><xref ref-type="fig" rid="F6">Fig. 6A–L</xref><tp:nomenclature-citation-list><tp:nomenclature-citation><tp:taxon-name>
                    <tp:taxon-name-part taxon-name-part-type="genus" reg="Limnaea"/>
                  </tp:taxon-name><comment> v *1893 <italic><tp:taxon-name><tp:taxon-name-part taxon-name-part-type="genus" reg="Limnaea">Limnaea</tp:taxon-name-part></tp:taxon-name> Pančići</italic> Brusina – Brusina, pp. 43–44.</comment></tp:nomenclature-citation><tp:nomenclature-citation><tp:taxon-name>
                    <tp:taxon-name-part taxon-name-part-type="genus" reg="Limnaea"/>
                  </tp:taxon-name><comment> v 1901 <italic><tp:taxon-name><tp:taxon-name-part taxon-name-part-type="genus" reg="Limnaea">Limnaea</tp:taxon-name-part></tp:taxon-name> Pančići</italic> Brusina – Gorjanović-Kramberger, pp. 136–137, pl. X, figs 9–10.</comment></tp:nomenclature-citation><tp:nomenclature-citation><tp:taxon-name>
                    <tp:taxon-name-part taxon-name-part-type="genus" reg="Limnaea"/>
                  </tp:taxon-name><comment> v 1901 <italic><tp:taxon-name><tp:taxon-name-part taxon-name-part-type="genus" reg="Limnaea">Limnaea</tp:taxon-name-part></tp:taxon-name> Halavátsi</italic> Kramb. Gorj. – Gorjanović-Kramberger, pp. 137–138, pl. X, fig. 11. [syn. nov.]</comment></tp:nomenclature-citation><tp:nomenclature-citation><tp:taxon-name>
                    <tp:taxon-name-part taxon-name-part-type="genus" reg="Velutinopsis"/>
                  </tp:taxon-name><comment> v 1902 <italic><tp:taxon-name><tp:taxon-name-part taxon-name-part-type="genus" reg="Velutinopsis">Velutinopsis</tp:taxon-name-part></tp:taxon-name> Pančići</italic> Brus. – Brusina, pl. I, figs 28–29.</comment></tp:nomenclature-citation><tp:nomenclature-citation><tp:taxon-name>
                    <tp:taxon-name-part taxon-name-part-type="genus" reg="Limnaeus"/>
                  </tp:taxon-name><comment><italic>1904 <tp:taxon-name><tp:taxon-name-part taxon-name-part-type="genus" reg="Limnaeus">Limnaeus</tp:taxon-name-part></tp:taxon-name> Halavátsi</italic> Kramberger-Gorjanović – Halaváts, p. 113.</comment></tp:nomenclature-citation><tp:nomenclature-citation><tp:taxon-name>
                    <tp:taxon-name-part taxon-name-part-type="genus" reg="Limnaeus"/>
                  </tp:taxon-name><comment><italic>1904 <tp:taxon-name><tp:taxon-name-part taxon-name-part-type="genus" reg="Limnaeus">Limnaeus</tp:taxon-name-part></tp:taxon-name> Panćići</italic> [sic!] Kramberger-Gorjanović – Halaváts, p. 114.</comment></tp:nomenclature-citation><tp:nomenclature-citation><tp:taxon-name>
                    <tp:taxon-name-part taxon-name-part-type="genus" reg="Velutinopsis"/>
                  </tp:taxon-name><comment><italic>1923 <tp:taxon-name><tp:taxon-name-part taxon-name-part-type="genus" reg="Velutinopsis">Velutinopsis</tp:taxon-name-part></tp:taxon-name> halavátsi</italic> (Gorjanović-Kramberger) – Wenz, p. 1324. (cum syn.)</comment></tp:nomenclature-citation><tp:nomenclature-citation><tp:taxon-name>
                    <tp:taxon-name-part taxon-name-part-type="genus" reg="Velutinopsis"/>
                  </tp:taxon-name><comment><italic>1923 <tp:taxon-name><tp:taxon-name-part taxon-name-part-type="genus" reg="Velutinopsis">Velutinopsis</tp:taxon-name-part></tp:taxon-name> pančiči</italic> [sic!] Brusina – Wenz, p. 1325. (cum syn.)</comment></tp:nomenclature-citation><tp:nomenclature-citation><tp:taxon-name>
                    <tp:taxon-name-part taxon-name-part-type="genus" reg="Undulotheca"/>
                  </tp:taxon-name><comment> v 1923 <italic><tp:taxon-name><tp:taxon-name-part taxon-name-part-type="genus" reg="Undulotheca">Undulotheca</tp:taxon-name-part></tp:taxon-name> Pančići</italic> Brus. sp. – Gorjanović-Kramberger, p. 97, text-fig. 4a.</comment></tp:nomenclature-citation><tp:nomenclature-citation><tp:taxon-name>
                    <tp:taxon-name-part taxon-name-part-type="genus" reg="Undulotheca"/>
                  </tp:taxon-name><comment> v 1923 <italic><tp:taxon-name><tp:taxon-name-part taxon-name-part-type="genus" reg="Undulotheca">Undulotheca</tp:taxon-name-part></tp:taxon-name> Halavátsi</italic> Kramb. Gorj. – Gorjanović-Kramberger, pp. 97–98, text-fig. 4b.</comment></tp:nomenclature-citation><tp:nomenclature-citation><tp:taxon-name><tp:taxon-name-part taxon-name-part-type="genus" reg="Undulotheca"/> <tp:taxon-name-part taxon-name-part-type="species" reg="rotundata"/></tp:taxon-name><comment> v 1923 <tp:taxon-name><tp:taxon-name-part taxon-name-part-type="genus" reg="Undulotheca">Undulotheca</tp:taxon-name-part> <tp:taxon-name-part taxon-name-part-type="species" reg="rotundata">rotundata</tp:taxon-name-part></tp:taxon-name> Kramb. Gorj. – Gorjanović-Kramberger, p. 98, text-fig. 4d. [syn. nov.]</comment></tp:nomenclature-citation><tp:nomenclature-citation><tp:taxon-name>
                    <tp:taxon-name-part taxon-name-part-type="genus" reg="Undulotheca"/>
                  </tp:taxon-name><comment> v 1923 <italic><tp:taxon-name><tp:taxon-name-part taxon-name-part-type="genus" reg="Undulotheca">Undulotheca</tp:taxon-name-part></tp:taxon-name> Kochi</italic> Kramb. Gorj. – Gorjanović-Kramberger, p. 98, text-fig. 4c, fig. 1. [syn. nov.]</comment></tp:nomenclature-citation><tp:nomenclature-citation><tp:taxon-name><tp:taxon-name-part taxon-name-part-type="genus" reg="Undulotheca"/> <tp:taxon-name-part taxon-name-part-type="species" reg="gojlo"/></tp:taxon-name><comment> v 1944 <tp:taxon-name><tp:taxon-name-part taxon-name-part-type="genus" reg="Undulotheca">Undulotheca</tp:taxon-name-part> <tp:taxon-name-part taxon-name-part-type="species" reg="gojlo">gojlo</tp:taxon-name-part></tp:taxon-name> n. sp. – Moos, pp. 348–350, pl. XXI, figs 8–8a. [syn. nov.]</comment></tp:nomenclature-citation><tp:nomenclature-citation><tp:taxon-name><tp:taxon-name-part taxon-name-part-type="genus" reg="Undulotheca"/> <tp:taxon-name-part taxon-name-part-type="species" reg="rotundata"/></tp:taxon-name><comment> v 1944 <tp:taxon-name><tp:taxon-name-part taxon-name-part-type="genus" reg="Undulotheca">Undulotheca</tp:taxon-name-part> <tp:taxon-name-part taxon-name-part-type="species" reg="rotundata">rotundata</tp:taxon-name-part></tp:taxon-name> Kr.-G. – Moos, pp. 350–352, pl. XXI, figs 9–9a.</comment></tp:nomenclature-citation><tp:nomenclature-citation><tp:taxon-name>
                    <tp:taxon-name-part taxon-name-part-type="genus" reg="Valenciennius"/>
                  </tp:taxon-name><comment> v 1959 <tp:taxon-name><tp:taxon-name-part taxon-name-part-type="genus" reg="Valenciennius">Valenciennius</tp:taxon-name-part> (<tp:taxon-name-part taxon-name-part-type="subgenus" reg="Undulotheca">Undulotheca</tp:taxon-name-part>) <tp:taxon-name-part taxon-name-part-type="species" reg="pančići">pančići</tp:taxon-name-part></tp:taxon-name> (Brusina) – Wenz, p. 96, text-fig. 308. [cop. <xref ref-type="bibr" rid="B15">Brusina 1902</xref>]</comment></tp:nomenclature-citation><tp:nomenclature-citation><tp:taxon-name>
                    <tp:taxon-name-part taxon-name-part-type="genus" reg="Undulotheca"/>
                  </tp:taxon-name><comment> v 1967 <italic><tp:taxon-name><tp:taxon-name-part taxon-name-part-type="genus" reg="Undulotheca">Undulotheca</tp:taxon-name-part></tp:taxon-name> pančiči</italic> [sic!] (Brusina) – Taktakishvili, p. 15, text-fig. 10a, pl. I, figs 1–2. [cop. <xref ref-type="bibr" rid="B15">Brusina 1902</xref>]</comment></tp:nomenclature-citation><tp:nomenclature-citation><tp:taxon-name><tp:taxon-name-part taxon-name-part-type="genus" reg="Undulotheca"/> <tp:taxon-name-part taxon-name-part-type="species" reg="halavátsi"/></tp:taxon-name><comment> v 1967 <tp:taxon-name><tp:taxon-name-part taxon-name-part-type="genus" reg="Undulotheca">Undulotheca</tp:taxon-name-part> <tp:taxon-name-part taxon-name-part-type="species" reg="halavátsi">halavátsi</tp:taxon-name-part></tp:taxon-name> Gorjanović-Kramberger – Taktakishvili, p. 16, text-fig. 10b, pl. I, fig. 3. [cop. <xref ref-type="bibr" rid="B29">Gorjanović-Kramberger 1901</xref>]</comment></tp:nomenclature-citation><tp:nomenclature-citation><tp:taxon-name><tp:taxon-name-part taxon-name-part-type="genus" reg="Undulotheca"/> <tp:taxon-name-part taxon-name-part-type="species" reg="kochi"/></tp:taxon-name><comment> v 1967 <tp:taxon-name><tp:taxon-name-part taxon-name-part-type="genus" reg="Undulotheca">Undulotheca</tp:taxon-name-part> <tp:taxon-name-part taxon-name-part-type="species" reg="kochi">kochi</tp:taxon-name-part></tp:taxon-name> Gorjanović-Kramberger – Taktakishvili, p. 16, text-fig. 10c, pl. I, fig. 4. [cop. <xref ref-type="bibr" rid="B31">Gorjanović-Kramberger 1923</xref>]</comment></tp:nomenclature-citation><tp:nomenclature-citation><tp:taxon-name><tp:taxon-name-part taxon-name-part-type="genus" reg="Undulotheca"/> <tp:taxon-name-part taxon-name-part-type="species" reg="rotundata"/></tp:taxon-name><comment> v 1967 <tp:taxon-name><tp:taxon-name-part taxon-name-part-type="genus" reg="Undulotheca">Undulotheca</tp:taxon-name-part> <tp:taxon-name-part taxon-name-part-type="species" reg="rotundata">rotundata</tp:taxon-name-part></tp:taxon-name> Gorjanović-Kramberger – Taktakishvili, p. 17, text-fig. 10d, pl. I, figs 5–6. [cop. <xref ref-type="bibr" rid="B29">Gorjanović-Kramberger 1901</xref>]</comment></tp:nomenclature-citation><tp:nomenclature-citation><tp:taxon-name>
                    <tp:taxon-name-part taxon-name-part-type="genus" reg="Undulotheca"/>
                  </tp:taxon-name><comment> v 1967 <italic>Udulotheca</italic> [sic!] <tp:taxon-name><tp:taxon-name-part taxon-name-part-type="genus" reg="Undulotheca"/><tp:taxon-name-part taxon-name-part-type="species">gojlo</tp:taxon-name-part></tp:taxon-name> Moos – Taktakishvili, pp. 17–19, pl. II, fig. 1. [cop. <xref ref-type="bibr" rid="B74">Moos 1944</xref>]</comment></tp:nomenclature-citation><tp:nomenclature-citation><tp:taxon-name><tp:taxon-name-part taxon-name-part-type="genus" reg="Undulotheca"/> <tp:taxon-name-part taxon-name-part-type="species" reg="gojlo"/></tp:taxon-name><comment> v <italic>1974 <tp:taxon-name><tp:taxon-name-part taxon-name-part-type="genus" reg="Undulotheca">Undulotheca</tp:taxon-name-part> <tp:taxon-name-part taxon-name-part-type="species" reg="gojlo">gojlo</tp:taxon-name-part></tp:taxon-name></italic> Moos – Milan et al., p. 139.</comment></tp:nomenclature-citation><tp:nomenclature-citation><tp:taxon-name><tp:taxon-name-part taxon-name-part-type="genus" reg="Undulotheca"/> <tp:taxon-name-part taxon-name-part-type="species" reg="kochi"/></tp:taxon-name><comment> v <italic>1974 <tp:taxon-name><tp:taxon-name-part taxon-name-part-type="genus" reg="Undulotheca">Undulotheca</tp:taxon-name-part> <tp:taxon-name-part taxon-name-part-type="species" reg="kochi">kochi</tp:taxon-name-part></tp:taxon-name></italic> Gorjanović-Kramberger – Milan et al., p. 139.</comment></tp:nomenclature-citation><tp:nomenclature-citation><tp:taxon-name>
                    <tp:taxon-name-part taxon-name-part-type="genus" reg="Undulotheca"/>
                  </tp:taxon-name><comment> v <italic>1974 Udulotheca</italic> [sic!] <tp:taxon-name><tp:taxon-name-part taxon-name-part-type="genus" reg="Undulotheca"/><tp:taxon-name-part taxon-name-part-type="species">pancici</tp:taxon-name-part></tp:taxon-name> (Brusina) – Milan et al., p. 146.</comment></tp:nomenclature-citation><tp:nomenclature-citation><tp:taxon-name>
                    <tp:taxon-name-part taxon-name-part-type="genus" reg="Undulotheca"/>
                  </tp:taxon-name><comment> 1975 <tp:taxon-name><tp:taxon-name-part taxon-name-part-type="genus" reg="Undulotheca">Undulotheca</tp:taxon-name-part></tp:taxon-name> sp. – Pană, pp. 226–227, pl. IV, fig. 14.</comment></tp:nomenclature-citation><tp:nomenclature-citation><tp:taxon-name><tp:taxon-name-part taxon-name-part-type="genus" reg="Neodelminiella"/> <tp:taxon-name-part taxon-name-part-type="species" reg="lucinoides"/></tp:taxon-name><comment> v 1976 <tp:taxon-name><tp:taxon-name-part taxon-name-part-type="genus" reg="Neodelminiella">Neodelminiella</tp:taxon-name-part> <tp:taxon-name-part taxon-name-part-type="species" reg="lucinoides">lucinoides</tp:taxon-name-part></tp:taxon-name> n. gen., n. sp. – Kochansky-Devidé and Pikija, pp. 402, 406, pl. I, fig. 3a–b. [syn. nov.]</comment></tp:nomenclature-citation><tp:nomenclature-citation><tp:taxon-name><tp:taxon-name-part taxon-name-part-type="genus" reg="Undulotheca"/> <tp:taxon-name-part taxon-name-part-type="species" reg="pancici"/> <tp:taxon-name-part taxon-name-part-type="subspecies" reg="pancici"/></tp:taxon-name><comment> non 1977 <tp:taxon-name><tp:taxon-name-part taxon-name-part-type="genus" reg="Undulotheca">Undulotheca</tp:taxon-name-part> <tp:taxon-name-part taxon-name-part-type="species" reg="pancici">pancici</tp:taxon-name-part> <tp:taxon-name-part taxon-name-part-type="subspecies" reg="pancici">pancici</tp:taxon-name-part></tp:taxon-name> (Brusina) – Lubenescu and Lubenescu, pl. II, figs 12–13. [= <tp:taxon-name><tp:taxon-name-part taxon-name-part-type="genus" reg="Undulotheca">Undulotheca</tp:taxon-name-part> <tp:taxon-name-part taxon-name-part-type="species" reg="nobilis">nobilis</tp:taxon-name-part></tp:taxon-name> (Reuss)]</comment></tp:nomenclature-citation><tp:nomenclature-citation><tp:taxon-name>
                    <tp:taxon-name-part taxon-name-part-type="genus" reg="Undulotheca"/>
                  </tp:taxon-name><comment> 1978 <tp:taxon-name><tp:taxon-name-part taxon-name-part-type="genus" reg="Undulotheca">Undulotheca</tp:taxon-name-part> <tp:taxon-name-part taxon-name-part-type="species" reg="pančići">pančići</tp:taxon-name-part></tp:taxon-name> (Brus.) – Stevanović, pp. 328–330, pl. VI, figs 1–4.</comment></tp:nomenclature-citation><tp:nomenclature-citation><tp:taxon-name><tp:taxon-name-part taxon-name-part-type="genus" reg="Undulotheca"/> <tp:taxon-name-part taxon-name-part-type="species" reg="rotundata"/></tp:taxon-name><comment> 1981 <tp:taxon-name><tp:taxon-name-part taxon-name-part-type="genus" reg="Undulotheca">Undulotheca</tp:taxon-name-part> <tp:taxon-name-part taxon-name-part-type="species" reg="rotundata">rotundata</tp:taxon-name-part></tp:taxon-name> (Gorjanović-Kramberger, 1901) – Lubenescu, p. 182.</comment></tp:nomenclature-citation><tp:nomenclature-citation><tp:taxon-name><tp:taxon-name-part taxon-name-part-type="genus" reg="Undulotheca"/> <tp:taxon-name-part taxon-name-part-type="species" reg="pancici"/></tp:taxon-name><comment> non 1981 <tp:taxon-name><tp:taxon-name-part taxon-name-part-type="genus" reg="Undulotheca">Undulotheca</tp:taxon-name-part> <tp:taxon-name-part taxon-name-part-type="species" reg="pancici">pancici</tp:taxon-name-part></tp:taxon-name> (Brusina, 1892) – Lubenescu, p. 182, pl. XIV, figs 1–3. [= <tp:taxon-name><tp:taxon-name-part taxon-name-part-type="genus" reg="Undulotheca">Undulotheca</tp:taxon-name-part> <tp:taxon-name-part taxon-name-part-type="species" reg="nobilis">nobilis</tp:taxon-name-part></tp:taxon-name> (Reuss)]</comment></tp:nomenclature-citation><tp:nomenclature-citation><tp:taxon-name><tp:taxon-name-part taxon-name-part-type="genus" reg="Undulotheca"/> <tp:taxon-name-part taxon-name-part-type="uncertainty-rank"/> <tp:taxon-name-part taxon-name-part-type="species" reg="gojlo"/></tp:taxon-name><comment> ? v 1981 <tp:taxon-name><tp:taxon-name-part taxon-name-part-type="genus" reg="Undulotheca">Undulotheca</tp:taxon-name-part> <tp:taxon-name-part taxon-name-part-type="uncertainty-rank">cf.</tp:taxon-name-part> <tp:taxon-name-part taxon-name-part-type="species" reg="gojlo">gojlo</tp:taxon-name-part></tp:taxon-name> Moos – Sremac, pp. 114–115, 120, pl. I, fig. 20.</comment></tp:nomenclature-citation><tp:nomenclature-citation><tp:taxon-name><tp:taxon-name-part taxon-name-part-type="genus" reg="Neodelminiella"/> <tp:taxon-name-part taxon-name-part-type="species" reg="lucinoides"/></tp:taxon-name><comment> v 1981 <tp:taxon-name><tp:taxon-name-part taxon-name-part-type="genus" reg="Neodelminiella">Neodelminiella</tp:taxon-name-part> <tp:taxon-name-part taxon-name-part-type="species" reg="lucinoides">lucinoides</tp:taxon-name-part></tp:taxon-name> Kochansky-Devide and Pikija – Sremac, pp. 115, 120–121, pl. I, figs 21–22.</comment></tp:nomenclature-citation><tp:nomenclature-citation><tp:taxon-name><tp:taxon-name-part taxon-name-part-type="genus" reg="Undulotheca"/> <tp:taxon-name-part taxon-name-part-type="species" reg="halavatsi"/></tp:taxon-name><comment> 1985 <tp:taxon-name><tp:taxon-name-part taxon-name-part-type="genus" reg="Undulotheca">Undulotheca</tp:taxon-name-part> <tp:taxon-name-part taxon-name-part-type="species" reg="halavatsi">halavatsi</tp:taxon-name-part></tp:taxon-name> Koch [sic!] – Stevanović and Papp, pl. 27, fig. 12.</comment></tp:nomenclature-citation><tp:nomenclature-citation><tp:taxon-name><tp:taxon-name-part taxon-name-part-type="genus" reg="Undulotheca"/> <tp:taxon-name-part taxon-name-part-type="species" reg="pancici"/></tp:taxon-name><comment> non 2011 <tp:taxon-name><tp:taxon-name-part taxon-name-part-type="genus" reg="Undulotheca">Undulotheca</tp:taxon-name-part> <tp:taxon-name-part taxon-name-part-type="species" reg="pancici">pancici</tp:taxon-name-part></tp:taxon-name> – Rundić et al., fig. 8: B. [= <tp:taxon-name><tp:taxon-name-part taxon-name-part-type="genus" reg="Undulotheca">Undulotheca</tp:taxon-name-part> <tp:taxon-name-part taxon-name-part-type="species" reg="nobilis">nobilis</tp:taxon-name-part></tp:taxon-name> (Reuss)]</comment></tp:nomenclature-citation><tp:nomenclature-citation><tp:taxon-name><tp:taxon-name-part taxon-name-part-type="genus" reg="Undulotheca"/> <tp:taxon-name-part taxon-name-part-type="species" reg="halavaci"/></tp:taxon-name><comment> 2013 <tp:taxon-name><tp:taxon-name-part taxon-name-part-type="genus" reg="Undulotheca">Undulotheca</tp:taxon-name-part> <tp:taxon-name-part taxon-name-part-type="species" reg="halavaci">halavaci</tp:taxon-name-part></tp:taxon-name> [sic!] Koch [sic!] – ter Borgh et al., fig. 9: 15.</comment></tp:nomenclature-citation><tp:nomenclature-citation><tp:taxon-name>
                    <tp:taxon-name-part taxon-name-part-type="genus" reg="Provalenciennesia"/>
                  </tp:taxon-name><comment> 2013 <tp:taxon-name><tp:taxon-name-part taxon-name-part-type="genus" reg="Provalenciennesia">Provalenciennesia</tp:taxon-name-part></tp:taxon-name> sp. – ter Borgh et al., fig. 9: 16.</comment></tp:nomenclature-citation><tp:nomenclature-citation><tp:taxon-name><tp:taxon-name-part taxon-name-part-type="genus" reg="Undulotheca"/> <tp:taxon-name-part taxon-name-part-type="species" reg="halavatsi"/></tp:taxon-name><comment> v 2019 <tp:taxon-name><tp:taxon-name-part taxon-name-part-type="genus" reg="Undulotheca">Undulotheca</tp:taxon-name-part> <tp:taxon-name-part taxon-name-part-type="species" reg="halavatsi">halavatsi</tp:taxon-name-part></tp:taxon-name> Gorjanović-Kramberger, 1901 – Botka et al., fig. 3: j.</comment></tp:nomenclature-citation><tp:nomenclature-citation><tp:taxon-name><tp:taxon-name-part taxon-name-part-type="genus" reg="Undulotheca"/> <tp:taxon-name-part taxon-name-part-type="species" reg="halavatsi"/></tp:taxon-name><comment> 2021 <tp:taxon-name><tp:taxon-name-part taxon-name-part-type="genus" reg="Undulotheca">Undulotheca</tp:taxon-name-part> <tp:taxon-name-part taxon-name-part-type="species" reg="halavatsi">halavatsi</tp:taxon-name-part></tp:taxon-name> Gorjanović-Kramberger, 1901 – Chira et al., fig. 5: j–k.</comment></tp:nomenclature-citation><tp:nomenclature-citation><tp:taxon-name><tp:taxon-name-part taxon-name-part-type="genus" reg="Undulotheca"/> <tp:taxon-name-part taxon-name-part-type="species" reg="halavatsi"/></tp:taxon-name><comment> v 2023 <tp:taxon-name><tp:taxon-name-part taxon-name-part-type="genus" reg="Undulotheca">Undulotheca</tp:taxon-name-part> <tp:taxon-name-part taxon-name-part-type="species" reg="halavatsi">halavatsi</tp:taxon-name-part></tp:taxon-name> (Gorjanović-Kramberger, 1901) – Neubauer, fig. 6.7: a [cop. <xref ref-type="bibr" rid="B6">Botka et al. 2019</xref>]</comment></tp:nomenclature-citation></tp:nomenclature-citation-list></tp:nomenclature><tp:treatment-sec sec-type="Type locality"><title>Type locality.</title><p>Jantalova pećina, Zagreb–Markuševec, Medvednica Mts., N Croatia (<xref ref-type="bibr" rid="B13">Brusina 1893</xref>).</p></tp:treatment-sec><tp:treatment-sec sec-type="Type material"><title>Type material.</title><p>Holotype (by monotypy): <abbrev xmlns:xlink="http://www.w3.org/1999/xlink" content-type="institution" xlink:title="Croatian Natural History Museum/Hrvatski prirodoslovni muzej, Zagreb, Croatia" xlink:type="simple">CNHM</abbrev> 5771-921.</p></tp:treatment-sec><tp:treatment-sec sec-type="Material examined"><title>Material examined.</title><p>(62 specimens) <bold><italic>Holotype</italic></bold>. Croatia • 1 spec., holotype of <italic><tp:taxon-name><tp:taxon-name-part taxon-name-part-type="genus" reg="Undulotheca">Undulotheca</tp:taxon-name-part> <tp:taxon-name-part taxon-name-part-type="species" reg="pancici">pancici</tp:taxon-name-part></tp:taxon-name></italic>; Zagreb–Markuševec, Medvednica Mts., N Croatia; <abbrev xmlns:xlink="http://www.w3.org/1999/xlink" content-type="institution" xlink:title="Croatian Natural History Museum/Hrvatski prirodoslovni muzej, Zagreb, Croatia" xlink:type="simple">CNHM</abbrev> 5771-921. • 1 spec., holotype (by monotypy) of <italic><tp:taxon-name><tp:taxon-name-part taxon-name-part-type="genus" reg="Undulotheca">Undulotheca</tp:taxon-name-part> <tp:taxon-name-part taxon-name-part-type="species" reg="kochi">kochi</tp:taxon-name-part></tp:taxon-name></italic>; Bektež, Krndija Mts., N Croatia; <abbrev xmlns:xlink="http://www.w3.org/1999/xlink" content-type="institution" xlink:title="Croatian Natural History Museum/Hrvatski prirodoslovni muzej, Zagreb, Croatia" xlink:type="simple">CNHM</abbrev> 5776-926. • 2 specs, holotype (by monotypy) of <italic><tp:taxon-name><tp:taxon-name-part taxon-name-part-type="genus" reg="Undulotheca">Undulotheca</tp:taxon-name-part> <tp:taxon-name-part taxon-name-part-type="species" reg="gojlo">gojlo</tp:taxon-name-part></tp:taxon-name></italic>; Gojlo-4 borehole, Sava Basin, N Croatia; <abbrev xmlns:xlink="http://www.w3.org/1999/xlink" content-type="institution" xlink:title="Croatian Natural History Museum/Hrvatski prirodoslovni muzej, Zagreb, Croatia" xlink:type="simple">CNHM</abbrev> 18/1-2. • 1 spec., holotype of <italic><tp:taxon-name><tp:taxon-name-part taxon-name-part-type="genus" reg="Neodelminiella">Neodelminiella</tp:taxon-name-part> <tp:taxon-name-part taxon-name-part-type="species" reg="lucinoides">lucinoides</tp:taxon-name-part></tp:taxon-name></italic>; Voćarica, Sava Basin, N Croatia; <abbrev xmlns:xlink="http://www.w3.org/1999/xlink" content-type="institution" xlink:title="Croatian Natural History Museum/Hrvatski prirodoslovni muzej, Zagreb, Croatia" xlink:type="simple">CNHM</abbrev> 984. Romania • 1 spec., holotype (by monotypy) of <italic><tp:taxon-name><tp:taxon-name-part taxon-name-part-type="genus" reg="Undulotheca">Undulotheca</tp:taxon-name-part> <tp:taxon-name-part taxon-name-part-type="species" reg="halavatsi">halavatsi</tp:taxon-name-part></tp:taxon-name></italic>; Vârciorova/Varcsaró, Godjan Mts., W Romania; <abbrev xmlns:xlink="http://www.w3.org/1999/xlink" content-type="institution" xlink:title="Department of Collections, Supervisory Authority for Regulatory Affairs/Szabályozott Tevékenységek Felügyeleti Hatósága, Budapest, Hungary" xlink:type="simple">SARA</abbrev> Pl.128.</p></tp:treatment-sec><tp:treatment-sec sec-type="Other material"><title>Other material.</title><p>Romania • 6 specs; Vârciorova/Varcsaró, Godjan Mts., W Romania; <abbrev xmlns:xlink="http://www.w3.org/1999/xlink" content-type="institution" xlink:title="Department of Collections, Supervisory Authority for Regulatory Affairs/Szabályozott Tevékenységek Felügyeleti Hatósága, Budapest, Hungary" xlink:type="simple">SARA</abbrev> Pl.91, Pl.1869, Pl.6370, Pl.2024.123.1, Pl.2024.124.1, Pl.5760. • 2 specs; Chelința/Kelence, Şimleu Basin, NW Romania; <abbrev xmlns:xlink="http://www.w3.org/1999/xlink" content-type="institution" xlink:title="Department of Collections, Supervisory Authority for Regulatory Affairs/Szabályozott Tevékenységek Felügyeleti Hatósága, Budapest, Hungary" xlink:type="simple">SARA</abbrev> Pl.2211. • 1 spec.; Șeica Mare–Calvasăr/Nagyselyk–Hidegvíz, Transylvanian Basin, Central Romania; <abbrev xmlns:xlink="http://www.w3.org/1999/xlink" content-type="institution" xlink:title="Department of Collections, Supervisory Authority for Regulatory Affairs/Szabályozott Tevékenységek Felügyeleti Hatósága, Budapest, Hungary" xlink:type="simple">SARA</abbrev> Pl.2024.177.1. • 11 specs; Gușterița/Szenterzsébet/Hammersdorf, Transylvanian Basin, Central Romania; <abbrev xmlns:xlink="http://www.w3.org/1999/xlink" content-type="institution" xlink:title="Babeş-Bolyai University, Cluj-Napoca/Kolozsvár, Romania" xlink:type="simple">BBU</abbrev> 7645, 7653/1, 7653/2; <abbrev xmlns:xlink="http://www.w3.org/1999/xlink" content-type="institution" xlink:title="Brukenthal Museum, Sibiu/Nagyszeben/Hermannstadt, Romania" xlink:type="simple">BM</abbrev><named-content xmlns:xlink="http://www.w3.org/1999/xlink" content-type="dwc:verbatimCoordinates" xlink:type="simple">49.373, 49.382</named-content>, <named-content xmlns:xlink="http://www.w3.org/1999/xlink" content-type="dwc:verbatimCoordinates" xlink:type="simple">49.383, 49.384</named-content>, <named-content xmlns:xlink="http://www.w3.org/1999/xlink" content-type="dwc:verbatimCoordinates" xlink:type="simple">49.445, 49.448</named-content>, <named-content xmlns:xlink="http://www.w3.org/1999/xlink" content-type="dwc:verbatimCoordinates" xlink:type="simple">49.449, 49.450</named-content>, 49.638. • 16 specs; Gușterița/Szenterzsébet/Hammersdorf, Transylvanian Basin, Central Romania; <named-content xmlns:xlink="http://www.w3.org/1999/xlink" content-type="dwc:institutional_code" xlink:title="Hungarian Natural History Museum (Termeszettudomanyi Muzeum)" xlink:href="https://scientific-collections.gbif.org/institution/15fec633-d734-4ce6-90ae-63dcc71accf7" xlink:type="simple">HNHM</named-content> INV 2025.238 to INV 2025.243, INV 2025.251. Croatia • 1 spec.; Zagreb–Vugrovec, Medvednica Mts., N Croatia; <abbrev xmlns:xlink="http://www.w3.org/1999/xlink" content-type="institution" xlink:title="Croatian Natural History Museum/Hrvatski prirodoslovni muzej, Zagreb, Croatia" xlink:type="simple">CNHM</abbrev> 1167. • 4 specs; Zagreb–Borčec, Medvednica Mts., N Croatia; <abbrev xmlns:xlink="http://www.w3.org/1999/xlink" content-type="institution" xlink:title="Croatian Natural History Museum/Hrvatski prirodoslovni muzej, Zagreb, Croatia" xlink:type="simple">CNHM</abbrev> 5772-922/1-4. • 1 spec.; Vojnovec Kalnički, Kalnik Mts., N Croatia; <abbrev xmlns:xlink="http://www.w3.org/1999/xlink" content-type="institution" xlink:title="Croatian Natural History Museum/Hrvatski prirodoslovni muzej, Zagreb, Croatia" xlink:type="simple">CNHM</abbrev> 5775-925. • 1 spec.; Hrkanovci Đakovački, N Croatia; <abbrev xmlns:xlink="http://www.w3.org/1999/xlink" content-type="institution" xlink:title="Croatian Natural History Museum/Hrvatski prirodoslovni muzej, Zagreb, Croatia" xlink:type="simple">CNHM</abbrev> 5773-923. • 1 spec.; Slavonski Brod–Duboki potok, Dilj Mts., N Croatia; <abbrev xmlns:xlink="http://www.w3.org/1999/xlink" content-type="institution" xlink:title="Croatian Natural History Museum/Hrvatski prirodoslovni muzej, Zagreb, Croatia" xlink:type="simple">CNHM</abbrev> 16. • 4 specs; Našice/Nekcse, Krndija Mts., N Croatia; <named-content xmlns:xlink="http://www.w3.org/1999/xlink" content-type="dwc:institutional_code" xlink:title="Hungarian Natural History Museum (Termeszettudomanyi Muzeum)" xlink:href="https://scientific-collections.gbif.org/institution/15fec633-d734-4ce6-90ae-63dcc71accf7" xlink:type="simple">HNHM</named-content> INV 2025.221, INV 2025.222, INV 2025.224. Serbia • 6 specs; Beočin/Beocsin/Belcsény, Fruška Gora, N Serbia; <abbrev xmlns:xlink="http://www.w3.org/1999/xlink" content-type="institution" xlink:title="Croatian Natural History Museum/Hrvatski prirodoslovni muzej, Zagreb, Croatia" xlink:type="simple">CNHM</abbrev> 15, 17/1-3; <abbrev xmlns:xlink="http://www.w3.org/1999/xlink" content-type="institution" xlink:title="Department of Collections, Supervisory Authority for Regulatory Affairs/Szabályozott Tevékenységek Felügyeleti Hatósága, Budapest, Hungary" xlink:type="simple">SARA</abbrev> Pl.2024.118.1; <abbrev xmlns:xlink="http://www.w3.org/1999/xlink" content-type="institution" xlink:title="Natural History Museum Belgrade/Prirodnjački muzej Beograd, Belgrade, Serbia" xlink:type="simple">NHMB</abbrev> 1762. HUNGARY • 2 specs, MOL drillcore collection; Bajánsenye-1 borehole, Zala Basin, W Hungary; <abbrev xmlns:xlink="http://www.w3.org/1999/xlink" content-type="institution" xlink:title="Department of Collections, Supervisory Authority for Regulatory Affairs/Szabályozott Tevékenységek Felügyeleti Hatósága, Budapest, Hungary" xlink:type="simple">SARA</abbrev> Pl.2024.2.1. • 1 spec., MOL drillcore collection; Tura-3 borehole, Zagyva Basin, N Hungary; <abbrev xmlns:xlink="http://www.w3.org/1999/xlink" content-type="institution" xlink:title="Department of Collections, Supervisory Authority for Regulatory Affairs/Szabályozott Tevékenységek Felügyeleti Hatósága, Budapest, Hungary" xlink:type="simple">SARA</abbrev> Pl.2024.61.1.</p></tp:treatment-sec><tp:treatment-sec sec-type="Note"><title>Note.</title><p>For collectors and specimen-related information see Suppl. material <xref ref-type="supplementary-material" rid="S1">1</xref>.</p></tp:treatment-sec><tp:treatment-sec sec-type="Description"><title>Description.</title><p>Shell thin, smooth, convex, and globose with dense, concentric, undulated, and strong ribs. These ribs become narrower towards edges of shell. On posterior edge of shell, ribs extend at a steep to vertical angle, while on anterior part of shell, they bend back in a curved shape towards protoconch. Furrows and growth lines can be observed between ribs. Specimens preserved with their original shell show a reddish-brown colour. Dextral shell coiling, two curved whorls rapidly increasing in width and a very strongly widened inflated body whorl with an oval and rimmed aperture. Apertural rim wide and flat and can be followed around entire aperture. Whorls divided by wide and deep, channel-like sutures. Body whorl fully covers previous whorl and protoconch of spire, it is ~ 8–10× larger than previous whorl. Umbo closed in adult specimens. Protoconch could be observed only in well-preserved laterally compacted specimens, it is simple and smooth. This species is sometimes confused with <italic><tp:taxon-name><tp:taxon-name-part taxon-name-part-type="genus" reg="Undulotheca">U.</tp:taxon-name-part> <tp:taxon-name-part taxon-name-part-type="species" reg="nobilis">nobilis</tp:taxon-name-part></tp:taxon-name></italic>. Latter species bears narrower ribs, and its shell has a less rounded and more elongated outline (see <abbrev xmlns:xlink="http://www.w3.org/1999/xlink" xlink:title="length/width ratio" xlink:type="simple">L/W</abbrev> ratios). Juvenile specimens are difficult to classify as <italic><tp:taxon-name><tp:taxon-name-part taxon-name-part-type="genus" reg="Undulotheca">U.</tp:taxon-name-part> <tp:taxon-name-part taxon-name-part-type="species" reg="nobilis">nobilis</tp:taxon-name-part></tp:taxon-name></italic> or <italic><tp:taxon-name><tp:taxon-name-part taxon-name-part-type="genus" reg="Undulotheca">U.</tp:taxon-name-part> <tp:taxon-name-part taxon-name-part-type="species" reg="pancici">pancici</tp:taxon-name-part></tp:taxon-name></italic>, since they do not wear adequate characters, they do not have developed shell outline nor ribs. Size parameters: <abbrev xmlns:xlink="http://www.w3.org/1999/xlink" xlink:title="length" xlink:type="simple">L</abbrev> = 25.5–70 mm, <abbrev xmlns:xlink="http://www.w3.org/1999/xlink" xlink:title="width" xlink:type="simple">W</abbrev> = 24.5–73 mm, <abbrev xmlns:xlink="http://www.w3.org/1999/xlink" xlink:title="length/width ratio" xlink:type="simple">L/W</abbrev> = 0.8–1.25, <abbrev xmlns:xlink="http://www.w3.org/1999/xlink" xlink:title="number of ribs" xlink:type="simple">NR</abbrev> = 16–29, <abbrev xmlns:xlink="http://www.w3.org/1999/xlink" xlink:title="width of ribs" xlink:type="simple">WR</abbrev> = 1.0–2.6 mm, <abbrev xmlns:xlink="http://www.w3.org/1999/xlink" xlink:title="width of the space between ribs" xlink:type="simple">WSR</abbrev> = 1.0–2.5 mm.</p></tp:treatment-sec><tp:treatment-sec sec-type="Distribution and stratigraphic range"><title>Distribution and stratigraphic range.</title><p>This species was described and mentioned from old Pannonian offshore (sublittoral and profundal) marls all over the Pannonian Basin: Gârbova/Szászorbó, Valea Rodului, Măgură Copacului, Sibiu–Turnișor/Nagyszeben–Kistorony (<xref ref-type="bibr" rid="B57">Lubenescu 1981</xref>); Șeica Mare–Calvasăr/Nagyselyk–Hidegvíz (<xref ref-type="bibr" rid="B120">Telegdi-Roth 1910</xref>; this study); Bisericani/Székelyszentlélek (<xref ref-type="bibr" rid="B84">Pană 1975</xref>); Gușterița/Szenterzsébet/Hammersdorf (<xref ref-type="bibr" rid="B57">Lubenescu 1981</xref>; <xref ref-type="bibr" rid="B6">Botka et al. 2019</xref>; <xref ref-type="bibr" rid="B17">Chira et al. 2021</xref>; this study), Transylvanian Basin, Central Romania; Belgrade–Lomina (<xref ref-type="bibr" rid="B13">Brusina 1893</xref>); Belgrade–Terazije, Šumadija Hills, Central Serbia (<xref ref-type="bibr" rid="B102">Stevanović 1978</xref>); Beočin/Beocsin/Belcsény, Fruška Gora, N Serbia (<xref ref-type="bibr" rid="B51">Koch 1902</xref>; <xref ref-type="bibr" rid="B74">Moos 1944</xref>; <xref ref-type="bibr" rid="B109">Stevanović and Papp 1985</xref>; <xref ref-type="bibr" rid="B121">ter Borgh et al. 2013</xref>; this study); Zagreb–Borčec (<xref ref-type="bibr" rid="B29">Gorjanović-Kramberger 1901</xref>, <xref ref-type="bibr" rid="B31">1923</xref>); Zagreb–Markuševec (<xref ref-type="bibr" rid="B13">Brusina 1893</xref>, <xref ref-type="bibr" rid="B15">1902</xref>); Zagreb–Vugrovec (<xref ref-type="bibr" rid="B112">Sremac 1981</xref>), Medvednica Mts.; Gojlo-4 borehole (<xref ref-type="bibr" rid="B74">Moos 1944</xref>) and Voćarica, Sava Basin (<xref ref-type="bibr" rid="B53">Kochansky-Devidé and Pikija 1976</xref>); Vojnovec Kalnički, Kalnik Mts. (<xref ref-type="bibr" rid="B31">Gorjanović-Kramberger 1923</xref>); Busnovi, Požeška Gora (<xref ref-type="bibr" rid="B112">Sremac 1981</xref>); Slavonski Brod­–Duboki potok (<xref ref-type="bibr" rid="B74">Moos 1944</xref>) and Hrkanovci Đakovački, Dilj Mts. (<xref ref-type="bibr" rid="B31">Gorjanović-Kramberger 1923</xref>); Bektež (<xref ref-type="bibr" rid="B31">Gorjanović-Kramberger 1923</xref>) and Našice/Nekcse, Krndija Mts., N Croatia (this study); Vârciorova/Varcsaró, Godjan Mts., W Romania (<xref ref-type="bibr" rid="B29">Gorjanović-Kramberger 1901</xref>, <xref ref-type="bibr" rid="B31">1923</xref>); Chelința/Kelence, Şimleu Basin, NW Romania (this study); Bajánsenye-1 borehole, Zala Basin, W Hungary (this study); Tura-3 borehole, Zagyva Basin, N Hungary (this study). It is a common member of the <italic><tp:taxon-name><tp:taxon-name-part taxon-name-part-type="genus" reg="Undulotheca">Undulotheca</tp:taxon-name-part></tp:taxon-name></italic> lineage zone (ca 11.2–10.5 Ma). <abbrev xmlns:xlink="http://www.w3.org/1999/xlink" xlink:title="first appearance datum" xlink:type="simple">FAD</abbrev> of this species is ca 10.7 Ma, while its <abbrev xmlns:xlink="http://www.w3.org/1999/xlink" xlink:title="last appearance datum" xlink:type="simple">LAD</abbrev> is ca 10.5 Ma.</p></tp:treatment-sec><tp:treatment-sec sec-type="Remarks"><title>Remarks.</title><p><italic><tp:taxon-name><tp:taxon-name-part taxon-name-part-type="genus" reg="Undulotheca">Undulotheca</tp:taxon-name-part> <tp:taxon-name-part taxon-name-part-type="species" reg="halavatsi">halavatsi</tp:taxon-name-part></tp:taxon-name></italic> described by <xref ref-type="bibr" rid="B29">Gorjanović-Kramberger (1901)</xref> is a sinistrally (Fig. <xref ref-type="fig" rid="F6">6G</xref>) coiled and poorly preserved specimen showing the inner side of the shell, which is obviously identical with <italic><tp:taxon-name><tp:taxon-name-part taxon-name-part-type="genus" reg="Undulotheca">Undulotheca</tp:taxon-name-part> <tp:taxon-name-part taxon-name-part-type="species" reg="pancici">pancici</tp:taxon-name-part></tp:taxon-name></italic>, since it bears the same characteristics. <xref ref-type="bibr" rid="B31">Gorjanović-Kramberger (1923)</xref> defined <italic><tp:taxon-name><tp:taxon-name-part taxon-name-part-type="genus" reg="Undulotheca">Undulotheca</tp:taxon-name-part> <tp:taxon-name-part taxon-name-part-type="species" reg="rotundata">rotundata</tp:taxon-name-part></tp:taxon-name></italic> as a transitional form between <italic><tp:taxon-name><tp:taxon-name-part taxon-name-part-type="genus" reg="Undulotheca">U.</tp:taxon-name-part> <tp:taxon-name-part taxon-name-part-type="species" reg="pancici">pancici</tp:taxon-name-part></tp:taxon-name></italic> and <italic><tp:taxon-name><tp:taxon-name-part taxon-name-part-type="genus" reg="Provalenciennesia">Provalenciennesia</tp:taxon-name-part> <tp:taxon-name-part taxon-name-part-type="species" reg="limnaeoidea">limnaeoidea</tp:taxon-name-part></tp:taxon-name></italic> based on the location of its spire and shell outline. He noted that it was interesting to find different evolutionary stages of forms in the same stratigraphic horizon. A slightly laterally compacted specimen was described as <italic><tp:taxon-name><tp:taxon-name-part taxon-name-part-type="genus" reg="Undulotheca">Undulotheca</tp:taxon-name-part> <tp:taxon-name-part taxon-name-part-type="species" reg="kochi">kochi</tp:taxon-name-part></tp:taxon-name></italic> by <xref ref-type="bibr" rid="B31">Gorjanović-Kramberger (1923)</xref> based on its elongated outline, number of ribs, and the location of its spire. <xref ref-type="bibr" rid="B74">Moos (1944)</xref> described <italic><tp:taxon-name><tp:taxon-name-part taxon-name-part-type="genus" reg="Undulotheca">Undulotheca</tp:taxon-name-part> <tp:taxon-name-part taxon-name-part-type="species" reg="gojlo">gojlo</tp:taxon-name-part></tp:taxon-name></italic> from a drillcore (Gojlo-4 borehole) based on its elongated outline and low number (12) of ribs compared to other <italic><tp:taxon-name><tp:taxon-name-part taxon-name-part-type="genus" reg="Undulotheca">Undulotheca</tp:taxon-name-part></tp:taxon-name></italic> species (Fig. <xref ref-type="fig" rid="F6">6D, E</xref>). He hypothesised that it is the most primitive form of <italic><tp:taxon-name><tp:taxon-name-part taxon-name-part-type="genus" reg="Undulotheca">Undulotheca</tp:taxon-name-part></tp:taxon-name></italic> genus, however, such an interpretation is hardly supported by a single, poorly preserved (laterally compressed and incomplete) specimen. <xref ref-type="bibr" rid="B53">Kochansky-Devidé and Pikija (1976)</xref> created a new genus for cap-like snails of Lake Pannon, <italic><tp:taxon-name><tp:taxon-name-part taxon-name-part-type="genus" reg="Neodelminiella">Neodelminiella</tp:taxon-name-part></tp:taxon-name></italic>, because of its relation to the Middle Miocene <italic><tp:taxon-name><tp:taxon-name-part taxon-name-part-type="genus" reg="Delminiella">Delminiella</tp:taxon-name-part></tp:taxon-name></italic> genus known from the Dinaride Lake System (<xref ref-type="bibr" rid="B52">Kochansky-Devidé and Slišković 1972</xref>; <xref ref-type="bibr" rid="B38">Harzhauser et al. 2016</xref>). Their Pannonian species, however, are identical with the earlier described <italic><tp:taxon-name><tp:taxon-name-part taxon-name-part-type="genus" reg="Undulotheca">Undulotheca</tp:taxon-name-part></tp:taxon-name></italic> species (Fig. <xref ref-type="fig" rid="F6">6F</xref>). <xref ref-type="bibr" rid="B112">Sremac (1981)</xref> separated a poorly preserved specimen as <italic><tp:taxon-name><tp:taxon-name-part taxon-name-part-type="genus" reg="Undulotheca">U.</tp:taxon-name-part> <tp:taxon-name-part taxon-name-part-type="uncertainty-rank">cf.</tp:taxon-name-part> <tp:taxon-name-part taxon-name-part-type="species" reg="gojlo">gojlo</tp:taxon-name-part></tp:taxon-name></italic>. <xref ref-type="bibr" rid="B59">Lubenescu and Lubenescu (1977)</xref> and <xref ref-type="bibr" rid="B57">Lubenescu (1981)</xref> recognised two <italic><tp:taxon-name><tp:taxon-name-part taxon-name-part-type="genus" reg="Undulotheca">Undulotheca</tp:taxon-name-part></tp:taxon-name></italic> species in the Transylvanian Basin; they used <italic><tp:taxon-name><tp:taxon-name-part taxon-name-part-type="genus" reg="Undulotheca">U.</tp:taxon-name-part> <tp:taxon-name-part taxon-name-part-type="species" reg="pancici">pancici</tp:taxon-name-part></tp:taxon-name></italic> for the smaller and <italic><tp:taxon-name><tp:taxon-name-part taxon-name-part-type="genus" reg="Undulotheca">U.</tp:taxon-name-part> <tp:taxon-name-part taxon-name-part-type="species" reg="rotundata">rotundata</tp:taxon-name-part></tp:taxon-name></italic> for the larger <italic><tp:taxon-name><tp:taxon-name-part taxon-name-part-type="genus" reg="Undulotheca">Undulotheca</tp:taxon-name-part></tp:taxon-name></italic> species. <italic><tp:taxon-name><tp:taxon-name-part taxon-name-part-type="genus" reg="Provalenciennesia">Provalenciennesia</tp:taxon-name-part></tp:taxon-name></italic> sp. depicted by ter <xref ref-type="bibr" rid="B121">Borgh et al. (201</xref>3: fig. 9: 16) is an <italic><tp:taxon-name><tp:taxon-name-part taxon-name-part-type="genus" reg="Undulotheca">Undulotheca</tp:taxon-name-part></tp:taxon-name></italic> specimen since its spire is located on the rim of the shell.</p><fig id="F6" position="float" orientation="portrait"><object-id xmlns:xlink="http://www.w3.org/1999/xlink" content-type="doi" xlink:type="simple">10.3897/zookeys.1282.186967.figure6</object-id><object-id xmlns:xlink="http://www.w3.org/1999/xlink" content-type="arpha" xlink:type="simple">7E1DA960-E96E-5058-B685-E1E61C246BCA</object-id><label>Figure 6.</label><caption><p><italic><tp:taxon-name><tp:taxon-name-part taxon-name-part-type="genus" reg="Undulotheca">Undulotheca</tp:taxon-name-part> <tp:taxon-name-part taxon-name-part-type="species" reg="pancici">pancici</tp:taxon-name-part></tp:taxon-name></italic> (Brusina, 1893). <bold>A–C</bold>. holotype specimen of <italic><tp:taxon-name><tp:taxon-name-part taxon-name-part-type="genus" reg="Undulotheca">Undulotheca</tp:taxon-name-part> <tp:taxon-name-part taxon-name-part-type="species" reg="pancici">pancici</tp:taxon-name-part></tp:taxon-name></italic> (Brusina, 1893), Zagreb–Markuševec, <abbrev xmlns:xlink="http://www.w3.org/1999/xlink" content-type="institution" xlink:title="Croatian Natural History Museum/Hrvatski prirodoslovni muzej, Zagreb, Croatia" xlink:type="simple">CNHM</abbrev> 5771-921, photo: Nives Borčić; <bold>D, E</bold>. Holotype specimen of <italic><tp:taxon-name><tp:taxon-name-part taxon-name-part-type="genus" reg="Undulotheca">Undulotheca</tp:taxon-name-part> <tp:taxon-name-part taxon-name-part-type="species" reg="gojlo">gojlo</tp:taxon-name-part></tp:taxon-name></italic> Moos, 1944, Gojlo-4 borehole, <abbrev xmlns:xlink="http://www.w3.org/1999/xlink" content-type="institution" xlink:title="Croatian Natural History Museum/Hrvatski prirodoslovni muzej, Zagreb, Croatia" xlink:type="simple">CNHM</abbrev> 18/1-2, photo: Nives Borčić; <bold>F</bold>. Juvenile holotype specimen of <italic><tp:taxon-name><tp:taxon-name-part taxon-name-part-type="genus" reg="Neodelminiella">Neodelminiella</tp:taxon-name-part> <tp:taxon-name-part taxon-name-part-type="species" reg="lucinoides">lucinoides</tp:taxon-name-part></tp:taxon-name></italic> Kochansky-Devidé &amp; Pikija, 1976, Voćarica, <abbrev xmlns:xlink="http://www.w3.org/1999/xlink" content-type="institution" xlink:title="Croatian Natural History Museum/Hrvatski prirodoslovni muzej, Zagreb, Croatia" xlink:type="simple">CNHM</abbrev> 984, photo: Nives Borčić; <bold>G</bold>. Holotype specimen of <italic><tp:taxon-name><tp:taxon-name-part taxon-name-part-type="genus" reg="Undulotheca">Undulotheca</tp:taxon-name-part> <tp:taxon-name-part taxon-name-part-type="species" reg="halavatsi">halavatsi</tp:taxon-name-part></tp:taxon-name></italic> (Gorjanović-Kramberger, 1901), Vârciorova/Varcsaró, <abbrev xmlns:xlink="http://www.w3.org/1999/xlink" content-type="institution" xlink:title="Department of Collections, Supervisory Authority for Regulatory Affairs/Szabályozott Tevékenységek Felügyeleti Hatósága, Budapest, Hungary" xlink:type="simple">SARA</abbrev> Pl.128; <bold>H–J</bold>. holotype specimen of <italic><tp:taxon-name><tp:taxon-name-part taxon-name-part-type="genus" reg="Undulotheca">Undulotheca</tp:taxon-name-part> <tp:taxon-name-part taxon-name-part-type="species" reg="kochi">kochi</tp:taxon-name-part></tp:taxon-name></italic> Gorjanović-Kramberger, 1923, Bektež, <abbrev xmlns:xlink="http://www.w3.org/1999/xlink" content-type="institution" xlink:title="Croatian Natural History Museum/Hrvatski prirodoslovni muzej, Zagreb, Croatia" xlink:type="simple">CNHM</abbrev> 5776-926, photo: Nives Borčić; <bold>K–L</bold>. Vârciorova/Varcsaró, <abbrev xmlns:xlink="http://www.w3.org/1999/xlink" content-type="institution" xlink:title="Department of Collections, Supervisory Authority for Regulatory Affairs/Szabályozott Tevékenységek Felügyeleti Hatósága, Budapest, Hungary" xlink:type="simple">SARA</abbrev> Pl.91, <abbrev xmlns:xlink="http://www.w3.org/1999/xlink" content-type="institution" xlink:title="Department of Collections, Supervisory Authority for Regulatory Affairs/Szabályozott Tevékenységek Felügyeleti Hatósága, Budapest, Hungary" xlink:type="simple">SARA</abbrev> Pl.6370. Scale bars: 5 cm (<bold>A–E, G–L</bold>), 2 cm (<bold>F</bold>).</p></caption><graphic xmlns:xlink="http://www.w3.org/1999/xlink" xlink:href="zookeys-1282-075_article-186967__-g006.jpg" id="oo_1676956.jpg" position="float" orientation="portrait" xlink:type="simple"><uri content-type="original_file" xlink:type="simple">https://binary.pensoft.net/fig/1676956</uri></graphic></fig></tp:treatment-sec><tp:treatment-sec><!--Section generated to contain objects referenced in tp:taxon-treatment.--><supplementary-material xmlns:xlink="http://www.w3.org/1999/xlink" id="S1" position="float" orientation="portrait" xlink:type="simple"><object-id content-type="doi" xlink:type="simple">10.3897/zookeys.1282.186967.suppl1</object-id><object-id content-type="arpha" xlink:type="simple">813E4979-52F9-5BDF-8BC7-BF8CDDAFE6A4</object-id><label>Supplementary material 1</label><caption><p>Supplementary table</p></caption><statement content-type="dataType"><label>Data type</label><p>xlsx</p></statement><media xlink:href="zookeys-1282-075_article-186967__-s001.xlsx" mimetype="application" mime-subtype="vnd.openxmlformats-officedocument.spreadsheetml.sheet" position="float" orientation="portrait" id="oo_1676967.xlsx" xlink:type="simple"><uri content-type="original_file" xlink:type="simple">https://binary.pensoft.net/file/1676967</uri></media><permissions><license xlink:type="simple"><license-p>This dataset is made available under the Open Database License (<ext-link ext-link-type="uri" xlink:href="http://opendatacommons.org/licenses/odbl/1.0/" xlink:type="simple">http://opendatacommons.org/licenses/odbl/1.0/</ext-link>). The Open Database License (ODbL) is a license agreement intended to allow users to freely share, modify, and use this Dataset while maintaining this same freedom for others, provided that the original source and author(s) are credited.</license-p></license></permissions><attrib specific-use="authors"> Dániel Botka, Imre Magyar</attrib></supplementary-material></tp:treatment-sec><ref-list><ref id="B15"><mixed-citation xmlns:xlink="http://www.w3.org/1999/xlink" xlink:type="simple">Brusina S (1902) Iconographia Molluscorum Fossilium in tellure tertiaria Hungariae, Croatiae, Slavoniae, Dalmatiae, Bosniae, Herzegovinae, Serbiae et Bulgariae inventorum. Officina Soc. Typographicae, Zagreb, Atlas II, pls 1–30.</mixed-citation></ref><ref id="B29"><mixed-citation xmlns:xlink="http://www.w3.org/1999/xlink" xlink:type="simple">Gorjanović-Kramberger K (1901) Über die Gattung <italic><tp:taxon-name><tp:taxon-name-part taxon-name-part-type="genus">Valenciennesia</tp:taxon-name-part></tp:taxon-name></italic> und einige unterpontische Limnaeen. Beiträge zur Paläontologie Österreich-Ungarns und des Orients 13(3): 121–140.</mixed-citation></ref><ref id="B31"><mixed-citation xmlns:xlink="http://www.w3.org/1999/xlink" xlink:type="simple">Gorjanović-Kramberger K (1923) Über die Bedeutung der Valenciennesiiden in stratigraphischer und genetischer Hinsicht. Paläontologische Zeitschrift 5(3): 339–344. <ext-link xlink:href="10.1007/bf03160382" ext-link-type="doi" xlink:type="simple">https://doi.org/10.1007/bf03160382</ext-link></mixed-citation></ref><ref id="B74"><mixed-citation xmlns:xlink="http://www.w3.org/1999/xlink" xlink:type="simple">Moos A (1944) Neue Funde von Lymnaeiden, insbesondere von Valenciennesiiden im Pannon Kroatiens. Geološki vjesnik 2: 343–390.</mixed-citation></ref><ref id="B6"><mixed-citation xmlns:xlink="http://www.w3.org/1999/xlink" xlink:type="simple">Botka D, Magyar I, Csoma V, Tóth E, Šujan M, Ruszkiczay-Rüdiger Zs, Chyba A, Braucher R, Sant K, Ćorić S, Baranyi V, Bakrač K, Krizmanić K, Bartha IR, Szabó M, Silye L (2019) Integrated stratigraphy of the Guşteriţa clay pit: a key section for the early Pannonian (late Miocene) of the Transylvanian Basin (Romania). Austrian Journal of Earth Sciences 112(2): 221–247. <ext-link xlink:href="10.17738/ajes.2019.0013" ext-link-type="doi" xlink:type="simple">https://doi.org/10.17738/ajes.2019.0013</ext-link></mixed-citation></ref><ref id="B13"><mixed-citation xmlns:xlink="http://www.w3.org/1999/xlink" xlink:type="simple">Brusina S (1893) Frammenti di malacologia terziaria Serba. Kraljevska-srpska državna štamparija, 25–74.</mixed-citation></ref><ref id="B57"><mixed-citation xmlns:xlink="http://www.w3.org/1999/xlink" xlink:type="simple">Lubenescu V (1981) Studiul biostratigrafic al Neogenului superior din sud-vestul Transilvaniei [Biostratigraphic study of the Upper Neogene in the south-west of Transylvania]. Anuarul Institutului de Geologie şi Geofizicâ Bucuresti 58: 123–202. [in Romanian and French with English abstract]</mixed-citation></ref><ref id="B120"><mixed-citation xmlns:xlink="http://www.w3.org/1999/xlink" xlink:type="simple">Telegdi-Roth L (1910) Az erdélyrészi medencze földtani alkotása Baromlaka, Nagyselyk és Veresegyháza környékén [Geological structure of the Transylvanian Basin in the Baromlaka, Nagyselyk, and Veresegyháza region]. A Magyar Királyi Földtani Intézet évi jelentése 1908-ról: 81–86. [in Hungarian]</mixed-citation></ref><ref id="B84"><mixed-citation xmlns:xlink="http://www.w3.org/1999/xlink" xlink:type="simple">Pană I (1975) Fauna Pliocena din regiunea Odorheiu Secuiesc (SE-ul Bazinului Transilvaniei) [Pliocene fauna of the Odorheiu Secuiesc area (south-east of the Transylvania Basin)]. Anuarul Institutului de Geologie şi Geofizicâ 47: 213–265. [in Romanian with English abstract]</mixed-citation></ref><ref id="B17"><mixed-citation xmlns:xlink="http://www.w3.org/1999/xlink" xlink:type="simple">Chira CM, Aroldi C, Popa MV, Şerban S-N, Suciu T-I, Bindiu-Haitonic R (2021) Biostratigraphy (calcareous nannofossils and molluscs) of the Pannonian deposits from Transylvania, Romania (Guşteriţa quarry – Sibiu). Acta Palaeontologica Romaniae 17(2): 63–73. <ext-link xlink:href="10.35463/j.apr.2021.02.04" ext-link-type="doi" xlink:type="simple">https://doi.org/10.35463/j.apr.2021.02.04</ext-link></mixed-citation></ref><ref id="B102"><mixed-citation xmlns:xlink="http://www.w3.org/1999/xlink" xlink:type="simple">Stevanović PM (1978) Neue Pannon-Pontische Molluskenarten aus Serbien. Annales Géologiques de la Péninsule Balkanique 42: 315–344.</mixed-citation></ref><ref id="B51"><mixed-citation xmlns:xlink="http://www.w3.org/1999/xlink" xlink:type="simple">Koch A (1902) Neuere Beiträge zu den geo-palaeontologischen Verhältnissen des beočiner Cementmergels. Földtani Közlöny 32(7–9): 311–322.</mixed-citation></ref><ref id="B109"><mixed-citation xmlns:xlink="http://www.w3.org/1999/xlink" xlink:type="simple">Stevanović P, Papp A (1985) Beočin, Syrmien (Jugoslawien). In: Papp A, Jámbor Á, Steininger FF (Eds) Chronostratigraphie und Neostratotypen. Miozän der Zentralen Paratethys VII, M6, Pannonien. Akadémiai Kiadó, Budapest, 250–255.</mixed-citation></ref><ref id="B121"><mixed-citation xmlns:xlink="http://www.w3.org/1999/xlink" xlink:type="simple">ter Borgh M, Vasiliev I, Stoica M, Knežević S, Maţenco L, Krijgsman W, Rundić Lj, Cloetingh S (2013) The isolation of the Pannonian basin (Central Paratethys): new constraints from magnetostratigraphy and biostratigraphy. Global and Planetary Change 103: 99–118. <ext-link xlink:href="10.1016/j.gloplacha.2012.10.001" ext-link-type="doi" xlink:type="simple">https://doi.org/10.1016/j.gloplacha.2012.10.001</ext-link></mixed-citation></ref><ref id="B112"><mixed-citation xmlns:xlink="http://www.w3.org/1999/xlink" xlink:type="simple">Sremac J (1981) Some new and less known species of molluscs of the Croatica-beds and Banatica-beds in Northern Croatia. Geološki vjesnik 33: 107–121.</mixed-citation></ref><ref id="B53"><mixed-citation xmlns:xlink="http://www.w3.org/1999/xlink" xlink:type="simple">Kochansky-Devidé V, Pikija M (1976) Panonske <tp:taxon-name><tp:taxon-name-part taxon-name-part-type="family">Clivunellidae</tp:taxon-name-part></tp:taxon-name> (<tp:taxon-name><tp:taxon-name-part taxon-name-part-type="class">Gastropoda</tp:taxon-name-part></tp:taxon-name>) sjeverne Hrvatske [Pannone Clivunelliden (<tp:taxon-name><tp:taxon-name-part taxon-name-part-type="class">Gastropoda</tp:taxon-name-part></tp:taxon-name>) Nordkroatiens]. Geološki vjesnik 29: 397–408. [in Croatian and German]</mixed-citation></ref><ref id="B52"><mixed-citation xmlns:xlink="http://www.w3.org/1999/xlink" xlink:type="simple">Kochansky-Devidé V, Slišković T (1972) Revizija roda <italic><tp:taxon-name><tp:taxon-name-part taxon-name-part-type="genus">Clivunella</tp:taxon-name-part></tp:taxon-name></italic> Katzer, 1918 i <italic><tp:taxon-name><tp:taxon-name-part taxon-name-part-type="genus">Delminiella</tp:taxon-name-part></tp:taxon-name></italic> n. gen. (<tp:taxon-name><tp:taxon-name-part taxon-name-part-type="class">Gastropoda</tp:taxon-name-part></tp:taxon-name>) [Revision der Gattung <italic><tp:taxon-name><tp:taxon-name-part taxon-name-part-type="genus">Clivunella</tp:taxon-name-part></tp:taxon-name></italic> Katzer, 1918 und <italic><tp:taxon-name><tp:taxon-name-part taxon-name-part-type="genus">Delminiella</tp:taxon-name-part></tp:taxon-name></italic> n. gen. (<tp:taxon-name><tp:taxon-name-part taxon-name-part-type="class">Gastropoda</tp:taxon-name-part></tp:taxon-name>)]. Geološki glasnik 16: 47–70. [in Croatian and German]</mixed-citation></ref><ref id="B38"><mixed-citation xmlns:xlink="http://www.w3.org/1999/xlink" xlink:type="simple">Harzhauser M, Mandic O, Neubauer TA, Georgopoulou E, Hassler A (2016) Disjunct distribution of the Miocene limpet-like freshwater gastropod genus <italic><tp:taxon-name><tp:taxon-name-part taxon-name-part-type="genus">Delminiella</tp:taxon-name-part></tp:taxon-name></italic>. Journal of Molluscan Studies 82(1): 129–136. <ext-link xlink:href="10.1093/mollus/eyv040" ext-link-type="doi" xlink:type="simple">https://doi.org/10.1093/mollus/eyv040</ext-link></mixed-citation></ref><ref id="B59"><mixed-citation xmlns:xlink="http://www.w3.org/1999/xlink" xlink:type="simple">Lubenescu V, Lubenescu D (1977) Observaţii biostratigrafice asupra Pannonianului de la Lopadea Veche (Depresiunea Transilvaniei) [Biostratigraphic observations on the Lopadea Veche Pannonian (Transylvania Depression)]. Dări de seamă ale şedinţelor 63(4): 57–64. [in Romanian with English abstract]</mixed-citation></ref></ref-list></tp:taxon-treatment>
