# Supplementary material for: Deep-water lymnaeid gastropods (Hygrophila) of Lake Pannon (Late Miocene, Central Europe): taxonomy and biostratigraphic significance
Source: Zookeys. 2026 Jun 12;1282:75–138. doi: 10.3897/zookeys.1282.186967 (PMC13282623; doi:10.3897/zookeys.1282.186967)
Supplement: XML Treatment for Provalenciennesia [file zookeys.1282.186967-treatment9.xml]

<!DOCTYPE tp:taxon-treatment
  PUBLIC "-//TaxonX//DTD Taxonomic Treatment Publishing DTD v0 20100105//EN" "tax-treatment-NSO.dtd">
<tp:taxon-treatment xmlns:tp="http://www.plazi.org/taxpub"><tp:treatment-meta><kwd-group><label>Taxon classification</label><kwd>
                  <named-content content-type="kingdom">Animalia</named-content>
                </kwd><kwd>
                  <named-content content-type="order">Lymnaeida</named-content>
                </kwd><kwd>
                  <named-content content-type="family">Lymnaeidae</named-content>
                </kwd></kwd-group><mixed-citation publication-type="journal"><person-group><name><surname>Botka</surname><given-names>Dániel</given-names></name><name><surname>Magyar</surname><given-names>Imre</given-names></name></person-group><article-title>Deep-water lymnaeid gastropods (Hygrophila) of Lake Pannon (Late Miocene, Central Europe): taxonomy and biostratigraphic significance</article-title><source>Zookeys</source><day>12</day><month>06</month><year>2026</year><volume>1282</volume><fpage>75</fpage><lpage>138</lpage><pub-id pub-id-type="doi">10.3897/zookeys.1282.186967</pub-id></mixed-citation></tp:treatment-meta><tp:nomenclature><label>Genus</label><tp:taxon-name><object-id xmlns:xlink="http://www.w3.org/1999/xlink" content-type="arpha" xlink:type="simple">B37972DC-B98D-5ECA-88D2-5788ECB87C28</object-id>
                        		<tp:taxon-name-part taxon-name-part-type="genus" reg="Provalenciennesia">Provalenciennesia</tp:taxon-name-part>
                        	</tp:taxon-name><tp:taxon-authority>Gorjanović-Kramberger, 1923</tp:taxon-authority></tp:nomenclature><tp:treatment-sec sec-type="Synonym"><title>Synonym.</title><p><italic>Provalenciennius</italic> [sic!].</p></tp:treatment-sec><tp:treatment-sec sec-type="Type species"><title>Type species.</title><p><italic><tp:taxon-name><tp:taxon-name-part taxon-name-part-type="genus" reg="Provalenciennesia">Provalenciennesia</tp:taxon-name-part> <tp:taxon-name-part taxon-name-part-type="species" reg="pauli">pauli</tp:taxon-name-part></tp:taxon-name></italic> (R. Hörnes, 1875); subsequent designation.</p></tp:treatment-sec><tp:treatment-sec sec-type="Original description"><title>Original description.</title><p>“As already mentioned, the representatives of this subgenus developed from <italic><tp:taxon-name><tp:taxon-name-part taxon-name-part-type="genus" reg="Undulotheca">Undulotheca</tp:taxon-name-part></tp:taxon-name></italic> by the fact that the coiling gradually rose above the posterior margin of the shell gradually lifted and shifted forwards, whereby the posterior margin became free and elongated; at the same time the undulated ribs began to bend in slightly on the right side of the coiling. In front of this siphonal sinus, some rib bends are still visible on the posterior margin, which are to be regarded as the remains of the sutural edge of the last whorl” (in German in <xref ref-type="bibr" rid="B31">Gorjanović-Kramberger 1923</xref>, translated by D. Botka). [It was originally described as a subgenus].</p></tp:treatment-sec><tp:treatment-sec sec-type="Emended diagnosis"><title>Emended diagnosis.</title><p>Members of the genus <italic><tp:taxon-name><tp:taxon-name-part taxon-name-part-type="genus" reg="Provalenciennesia">Provalenciennesia</tp:taxon-name-part></tp:taxon-name></italic> are characterised by large size (≤10–15 cm in length and width), reduced coiling (2 whorls), wide oval or elongated outline and aperture, coiling present not on marginal part of shell, ornamentation with 2–3 mm wide, concentric, undulated, rounded or sharp ribs, an undulated pre-siphonal structure present instead of a siphonal canal.</p></tp:treatment-sec><ref-list><ref id="B31"><mixed-citation xmlns:xlink="http://www.w3.org/1999/xlink" xlink:type="simple">Gorjanović-Kramberger K (1923) Über die Bedeutung der Valenciennesiiden in stratigraphischer und genetischer Hinsicht. Paläontologische Zeitschrift 5(3): 339–344. <ext-link xlink:href="10.1007/bf03160382" ext-link-type="doi" xlink:type="simple">https://doi.org/10.1007/bf03160382</ext-link></mixed-citation></ref></ref-list></tp:taxon-treatment>
