# Supplementary material for: Deep-water lymnaeid gastropods (Hygrophila) of Lake Pannon (Late Miocene, Central Europe): taxonomy and biostratigraphic significance
Source: Zookeys. 2026 Jun 12;1282:75–138. doi: 10.3897/zookeys.1282.186967 (PMC13282623; doi:10.3897/zookeys.1282.186967)
Supplement: XML Treatment for Provalenciennesia limnaeoidea [file zookeys.1282.186967-treatment10.xml]

<!DOCTYPE tp:taxon-treatment
  PUBLIC "-//TaxonX//DTD Taxonomic Treatment Publishing DTD v0 20100105//EN" "tax-treatment-NSO.dtd">
<tp:taxon-treatment xmlns:tp="http://www.plazi.org/taxpub"><tp:treatment-meta><kwd-group><label>Taxon classification</label><kwd>
                  <named-content content-type="kingdom">Animalia</named-content>
                </kwd><kwd>
                  <named-content content-type="order">Lymnaeida</named-content>
                </kwd><kwd>
                  <named-content content-type="family">Lymnaeidae</named-content>
                </kwd></kwd-group><mixed-citation publication-type="journal"><person-group><name><surname>Botka</surname><given-names>Dániel</given-names></name><name><surname>Magyar</surname><given-names>Imre</given-names></name></person-group><article-title>Deep-water lymnaeid gastropods (Hygrophila) of Lake Pannon (Late Miocene, Central Europe): taxonomy and biostratigraphic significance</article-title><source>Zookeys</source><day>12</day><month>06</month><year>2026</year><volume>1282</volume><fpage>75</fpage><lpage>138</lpage><pub-id pub-id-type="doi">10.3897/zookeys.1282.186967</pub-id></mixed-citation></tp:treatment-meta><tp:nomenclature><tp:taxon-name><object-id xmlns:xlink="http://www.w3.org/1999/xlink" content-type="arpha" xlink:type="simple">C11B598A-7A52-5F96-8EF7-DF5DFF8E83D1</object-id>
                        		<tp:taxon-name-part taxon-name-part-type="genus" reg="Provalenciennesia">Provalenciennesia</tp:taxon-name-part> <tp:taxon-name-part taxon-name-part-type="species" reg="limnaeoidea">limnaeoidea</tp:taxon-name-part>
                        	</tp:taxon-name><tp:taxon-authority>(Gorjanović-Kramberger, 1901)</tp:taxon-authority><xref ref-type="fig" rid="F7">Fig. 7A–G</xref><tp:nomenclature-citation-list><tp:nomenclature-citation><tp:taxon-name><tp:taxon-name-part taxon-name-part-type="genus" reg="Valenciennesia"/> <tp:taxon-name-part taxon-name-part-type="species" reg="limnaeoidea"/></tp:taxon-name><comment> v *1901 <tp:taxon-name><tp:taxon-name-part taxon-name-part-type="genus" reg="Valenciennesia">Valenciennesia</tp:taxon-name-part> <tp:taxon-name-part taxon-name-part-type="species" reg="limnaeoidea">limnaeoidea</tp:taxon-name-part></tp:taxon-name> Kramb. Gorj. – Gorjanović-Kramberger, p. 135, text-fig. 3, pl. X, figs 5–7.</comment></tp:nomenclature-citation><tp:nomenclature-citation><tp:taxon-name><tp:taxon-name-part taxon-name-part-type="genus" reg="Valenciennesia"/> <tp:taxon-name-part taxon-name-part-type="species" reg="limnaeoidea"/></tp:taxon-name><comment><italic>1904 <tp:taxon-name><tp:taxon-name-part taxon-name-part-type="genus" reg="Valenciennesia">Valenciennesia</tp:taxon-name-part> <tp:taxon-name-part taxon-name-part-type="species" reg="limnaeoidea">limnaeoidea</tp:taxon-name-part></tp:taxon-name></italic> Kramberger-Gorjanović – Halaváts, p. 124.</comment></tp:nomenclature-citation><tp:nomenclature-citation><tp:taxon-name><tp:taxon-name-part taxon-name-part-type="genus" reg="Valenciennesia"/> <tp:taxon-name-part taxon-name-part-type="species" reg="limnaeoidea"/></tp:taxon-name><comment><italic>1923 <tp:taxon-name><tp:taxon-name-part taxon-name-part-type="genus" reg="Valenciennesia">Valenciennesia</tp:taxon-name-part> <tp:taxon-name-part taxon-name-part-type="species" reg="limnaeoidea">limnaeoidea</tp:taxon-name-part></tp:taxon-name></italic> Gorjanović-Kramberger – Wenz, p. 1332. (cum syn.)</comment></tp:nomenclature-citation><tp:nomenclature-citation><tp:taxon-name><tp:taxon-name-part taxon-name-part-type="genus" reg="Provalenciennesia"/> <tp:taxon-name-part taxon-name-part-type="species" reg="limnaeoidea"/></tp:taxon-name><comment> v 1923 <tp:taxon-name><tp:taxon-name-part taxon-name-part-type="genus" reg="Provalenciennesia">Provalenciennesia</tp:taxon-name-part> <tp:taxon-name-part taxon-name-part-type="species" reg="limnaeoidea">limnaeoidea</tp:taxon-name-part></tp:taxon-name> K. G. – Gorjanović-Kramberger, p. 99, text-fig. 1b.</comment></tp:nomenclature-citation><tp:nomenclature-citation><tp:taxon-name>
                    <tp:taxon-name-part taxon-name-part-type="genus" reg="Provalenciennesia"/>
                  </tp:taxon-name><comment> v 1923 <italic><tp:taxon-name><tp:taxon-name-part taxon-name-part-type="genus" reg="Provalenciennesia">Provalenciennesia</tp:taxon-name-part></tp:taxon-name> Poljaki</italic> Kramb. Gorj. – Gorjanović-Kramberger, pp. 100–101, fig. 2. [syn. nov.]</comment></tp:nomenclature-citation><tp:nomenclature-citation><tp:taxon-name><tp:taxon-name-part taxon-name-part-type="genus" reg="Provalenciennesia"/> <tp:taxon-name-part taxon-name-part-type="species" reg="limnaeoidea"/></tp:taxon-name><comment> v 1944 <tp:taxon-name><tp:taxon-name-part taxon-name-part-type="genus" reg="Provalenciennesia">Provalenciennesia</tp:taxon-name-part> <tp:taxon-name-part taxon-name-part-type="species" reg="limnaeoidea">limnaeoidea</tp:taxon-name-part></tp:taxon-name> Kr.-G. – Moos, p. 355, pl. XXII, fig. 11.</comment></tp:nomenclature-citation><tp:nomenclature-citation><tp:taxon-name><tp:taxon-name-part taxon-name-part-type="genus" reg="Provalenciennesia"/> <tp:taxon-name-part taxon-name-part-type="species" reg="poljaki"/></tp:taxon-name><comment> v 1967 <tp:taxon-name><tp:taxon-name-part taxon-name-part-type="genus" reg="Provalenciennesia">Provalenciennesia</tp:taxon-name-part> <tp:taxon-name-part taxon-name-part-type="species" reg="poljaki">poljaki</tp:taxon-name-part></tp:taxon-name> Gorjanović-Kramberger – Taktakishvili, pp. 21–22, pl. II, fig. 5. [cop. <xref ref-type="bibr" rid="B31">Gorjanović-Kramberger 1923</xref>]</comment></tp:nomenclature-citation><tp:nomenclature-citation><tp:taxon-name><tp:taxon-name-part taxon-name-part-type="genus" reg="Provalenciennesia"/> <tp:taxon-name-part taxon-name-part-type="species" reg="limnaeoidea"/></tp:taxon-name><comment> v 1967 <tp:taxon-name><tp:taxon-name-part taxon-name-part-type="genus" reg="Provalenciennesia">Provalenciennesia</tp:taxon-name-part> <tp:taxon-name-part taxon-name-part-type="species" reg="limnaeoidea">limnaeoidea</tp:taxon-name-part></tp:taxon-name> Gorjanović-Kramberger – Taktakishvili, pp. 24–25, pl. III, figs 4–6. [cop. <xref ref-type="bibr" rid="B29">Gorjanović-Kramberger 1901</xref>]</comment></tp:nomenclature-citation><tp:nomenclature-citation><tp:taxon-name><tp:taxon-name-part taxon-name-part-type="genus" reg="Provalenciennesia"/> <tp:taxon-name-part taxon-name-part-type="species" reg="limnaeoidea"/></tp:taxon-name><comment> v <italic>1974 <tp:taxon-name><tp:taxon-name-part taxon-name-part-type="genus" reg="Provalenciennesia">Provalenciennesia</tp:taxon-name-part> <tp:taxon-name-part taxon-name-part-type="species" reg="limnaeoidea">limnaeoidea</tp:taxon-name-part></tp:taxon-name></italic> (Gorjanović-Kramberger) – Milan et al., p. 130.</comment></tp:nomenclature-citation><tp:nomenclature-citation><tp:taxon-name><tp:taxon-name-part taxon-name-part-type="genus" reg="Provalenciennesia"/> <tp:taxon-name-part taxon-name-part-type="species" reg="poljaki"/></tp:taxon-name><comment> v <italic>1974 <tp:taxon-name><tp:taxon-name-part taxon-name-part-type="genus" reg="Provalenciennesia">Provalenciennesia</tp:taxon-name-part> <tp:taxon-name-part taxon-name-part-type="species" reg="poljaki">poljaki</tp:taxon-name-part></tp:taxon-name></italic> Gorjanović-Kramberger – Milan et al., p. 131.</comment></tp:nomenclature-citation></tp:nomenclature-citation-list></tp:nomenclature><tp:treatment-sec sec-type="Type locality"><title>Type locality.</title><p>Zagreb–Bačun (Borje), Medvednica Mts., N Croatia (<xref ref-type="bibr" rid="B29">Gorjanović-Kramberger 1901</xref>).</p></tp:treatment-sec><tp:treatment-sec sec-type="Type material"><title>Type material.</title><p>Lectotype: <abbrev xmlns:xlink="http://www.w3.org/1999/xlink" content-type="institution" xlink:title="Croatian Natural History Museum/Hrvatski prirodoslovni muzej, Zagreb, Croatia" xlink:type="simple">CNHM</abbrev> 5768-918 and paralectotype: <abbrev xmlns:xlink="http://www.w3.org/1999/xlink" content-type="institution" xlink:title="Croatian Natural History Museum/Hrvatski prirodoslovni muzej, Zagreb, Croatia" xlink:type="simple">CNHM</abbrev> 5767-917 (new designations). <xref ref-type="bibr" rid="B73">Milan et al. (1974)</xref> incorrectly designated the specimen <abbrev xmlns:xlink="http://www.w3.org/1999/xlink" content-type="institution" xlink:title="Croatian Natural History Museum/Hrvatski prirodoslovni muzej, Zagreb, Croatia" xlink:type="simple">CNHM</abbrev> 5767-917 as holotype of <italic><tp:taxon-name><tp:taxon-name-part taxon-name-part-type="genus" reg="Provalenciennesia">Provalenciennesia</tp:taxon-name-part> <tp:taxon-name-part taxon-name-part-type="species" reg="limnaeoidea">limnaeoidea</tp:taxon-name-part></tp:taxon-name></italic>; therefore, specimens <abbrev xmlns:xlink="http://www.w3.org/1999/xlink" content-type="institution" xlink:title="Croatian Natural History Museum/Hrvatski prirodoslovni muzej, Zagreb, Croatia" xlink:type="simple">CNHM</abbrev> 5767-917 and 5768-918 remained syntypes. Specimen <abbrev xmlns:xlink="http://www.w3.org/1999/xlink" content-type="institution" xlink:title="Croatian Natural History Museum/Hrvatski prirodoslovni muzej, Zagreb, Croatia" xlink:type="simple">CNHM</abbrev> 5768-918 has a well-preserved protoconch, therefore, here we designate it as lectotype.</p></tp:treatment-sec><tp:treatment-sec sec-type="Material examined"><title>Material examined.</title><p>(5 specimens) <bold><italic>Lectotype</italic></bold>. Croatia • 1 spec., lectotype; Zagreb–Bačun (Borje), Medvednica Mts., N Croatia; <abbrev xmlns:xlink="http://www.w3.org/1999/xlink" content-type="institution" xlink:title="Croatian Natural History Museum/Hrvatski prirodoslovni muzej, Zagreb, Croatia" xlink:type="simple">CNHM</abbrev> 5768-918. <bold><italic>Paralectotype</italic></bold>. Croatia • 1 spec., paralectotype; Zagreb–Bačun (Borje), Medvednica Mts., N Croatia; <abbrev xmlns:xlink="http://www.w3.org/1999/xlink" content-type="institution" xlink:title="Croatian Natural History Museum/Hrvatski prirodoslovni muzej, Zagreb, Croatia" xlink:type="simple">CNHM</abbrev> 5767-917. <bold><italic>Holotype</italic></bold>. Croatia • 1 spec., holotype (by monotypy) of <italic><tp:taxon-name><tp:taxon-name-part taxon-name-part-type="genus" reg="Provalenciennesia">Provalenciennesia</tp:taxon-name-part> <tp:taxon-name-part taxon-name-part-type="species" reg="poljaki">poljaki</tp:taxon-name-part></tp:taxon-name></italic>; Zagreb–Bačun (Borje), Medvednica Mts., N Croatia; <abbrev xmlns:xlink="http://www.w3.org/1999/xlink" content-type="institution" xlink:title="Croatian Natural History Museum/Hrvatski prirodoslovni muzej, Zagreb, Croatia" xlink:type="simple">CNHM</abbrev> 5770-920.</p></tp:treatment-sec><tp:treatment-sec sec-type="Other material"><title>Other material.</title><p>Croatia • 1 spec.; Daruvar/Daruvár, Papuk Mts., N Croatia; <abbrev xmlns:xlink="http://www.w3.org/1999/xlink" content-type="institution" xlink:title="Croatian Natural History Museum/Hrvatski prirodoslovni muzej, Zagreb, Croatia" xlink:type="simple">CNHM</abbrev> 5766-916. Serbia • 1 spec.; Beočin/Beocsin/Belcsény, Fruška Gora, N Serbia; <abbrev xmlns:xlink="http://www.w3.org/1999/xlink" content-type="institution" xlink:title="Palaeontological Collection of the Department of Palaeontology of the Eötvös Loránd University, Budapest, Hungary" xlink:type="simple">ELTE</abbrev> G-40.</p></tp:treatment-sec><tp:treatment-sec sec-type="Note"><title>Note.</title><p>For collectors and specimen-related information see Suppl. material <xref ref-type="supplementary-material" rid="S1">1</xref>.</p></tp:treatment-sec><tp:treatment-sec sec-type="Description"><title>Description.</title><p>Shell thin, smooth, convex, and flat with dense, concentric, undulated, and strong ribs. These ribs become narrower towards edges of shell. On posterior edge of shell, ribs extend at a steep to vertical angle, while on anterior part of shell, they bend back in a curved shape towards protoconch. Furrows and growth lines can be observed between ribs. Dextral shell coiling, two curved whorls rapidly increasing in width and a very strongly widened inflated body whorl with an oval and rimmed aperture. Apertural rim wide and flat and can be followed around the entire aperture. Whorls divided by wide and deep, channel-like sutures. Body whorl fully covers previous whorl and protoconch of spire, it is ~ 8–10× larger than previous whorl. Spire displaced from posterior edge towards centre of shell. Umbo closed in adult specimens. A slight folding of ribs can be observed on dextral side of shell, which is precursor of siphonal canal. Protoconch could be observed only in well-preserved laterally compacted specimens, it is simple and smooth. It is a transitional form between <italic><tp:taxon-name><tp:taxon-name-part taxon-name-part-type="genus" reg="Undulotheca">Undulotheca</tp:taxon-name-part> <tp:taxon-name-part taxon-name-part-type="species" reg="pancici">pancici</tp:taxon-name-part></tp:taxon-name></italic> and other <italic><tp:taxon-name><tp:taxon-name-part taxon-name-part-type="genus" reg="Provalenciennesia">Provalenciennesia</tp:taxon-name-part></tp:taxon-name></italic> species. Size parameters: <abbrev xmlns:xlink="http://www.w3.org/1999/xlink" xlink:title="length" xlink:type="simple">L</abbrev> = 66–72.5 mm, <abbrev xmlns:xlink="http://www.w3.org/1999/xlink" xlink:title="width" xlink:type="simple">W</abbrev> = 50–73 mm, <abbrev xmlns:xlink="http://www.w3.org/1999/xlink" xlink:title="length/width ratio" xlink:type="simple">L/W</abbrev> = 0.95–1.35, <abbrev xmlns:xlink="http://www.w3.org/1999/xlink" xlink:title="number of ribs" xlink:type="simple">NR</abbrev> = 24–31, <abbrev xmlns:xlink="http://www.w3.org/1999/xlink" xlink:title="width of ribs" xlink:type="simple">WR</abbrev> = 1.0–1.5 mm, <abbrev xmlns:xlink="http://www.w3.org/1999/xlink" xlink:title="width of the space between ribs" xlink:type="simple">WSR</abbrev> = 1.5–2.0 mm.</p></tp:treatment-sec><tp:treatment-sec sec-type="Distribution and stratigraphic range"><title>Distribution and stratigraphic range.</title><p>This species was described and mentioned from a few localities of old Pannonian offshore (sublittoral and profundal) marls of the Pannonian Basin: Zagreb–Bačun (Borje), Medvednica Mts. (<xref ref-type="bibr" rid="B29">Gorjanović-Kramberger 1901</xref>, <xref ref-type="bibr" rid="B31">1923</xref>); Daruvar/Daruvár, Papuk Mts. (this study); Bednja-5 borehole, Sava Basin, N Croatia (<xref ref-type="bibr" rid="B74">Moos 1944</xref>); Beočin/Beocsin/Belcsény, Fruška Gora, N Serbia (this study). It is a rare member of the <italic><tp:taxon-name><tp:taxon-name-part taxon-name-part-type="genus" reg="Congeria">Congeria</tp:taxon-name-part> <tp:taxon-name-part taxon-name-part-type="species" reg="banatica">banatica</tp:taxon-name-part></tp:taxon-name></italic> and the <italic><tp:taxon-name><tp:taxon-name-part taxon-name-part-type="genus" reg="Carinatocongeria">Carinatocongeria</tp:taxon-name-part> <tp:taxon-name-part taxon-name-part-type="species" reg="digitifera">digitifera</tp:taxon-name-part></tp:taxon-name></italic> deep-water mollusc fauna. Uppermost part of the <italic><tp:taxon-name><tp:taxon-name-part taxon-name-part-type="genus" reg="Congeria">Congeria</tp:taxon-name-part> <tp:taxon-name-part taxon-name-part-type="species" reg="banatica">banatica</tp:taxon-name-part></tp:taxon-name></italic> and lowermost part of the <italic><tp:taxon-name><tp:taxon-name-part taxon-name-part-type="genus" reg="Carinatocongeria">Carinatocongeria</tp:taxon-name-part> <tp:taxon-name-part taxon-name-part-type="species" reg="digitifera">digitifera</tp:taxon-name-part></tp:taxon-name></italic> mollusc biozone. <abbrev xmlns:xlink="http://www.w3.org/1999/xlink" xlink:title="first appearance datum" xlink:type="simple">FAD</abbrev> of this species is ca 10.5 Ma, while its <abbrev xmlns:xlink="http://www.w3.org/1999/xlink" xlink:title="last appearance datum" xlink:type="simple">LAD</abbrev> is ca 9.8 Ma. Based on the <abbrev xmlns:xlink="http://www.w3.org/1999/xlink" xlink:title="first appearance datum" xlink:type="simple">FAD</abbrev> of <italic><tp:taxon-name><tp:taxon-name-part taxon-name-part-type="genus" reg="Provalenciennesia">P.</tp:taxon-name-part> <tp:taxon-name-part taxon-name-part-type="species" reg="limnaeoidea">limnaeoidea</tp:taxon-name-part></tp:taxon-name></italic> and co-occurrence with <italic><tp:taxon-name><tp:taxon-name-part taxon-name-part-type="genus" reg="Undulotheca">U.</tp:taxon-name-part> <tp:taxon-name-part taxon-name-part-type="species" reg="pancici">pancici</tp:taxon-name-part></tp:taxon-name></italic> and other provalencienniids, <italic><tp:taxon-name><tp:taxon-name-part taxon-name-part-type="genus" reg="Provalenciennesia">Provalenciennesia</tp:taxon-name-part></tp:taxon-name></italic> lineage zone is proposed correlated to the uppermost part of <italic><tp:taxon-name><tp:taxon-name-part taxon-name-part-type="genus" reg="Congeria">C.</tp:taxon-name-part> <tp:taxon-name-part taxon-name-part-type="species" reg="banatica">banatica</tp:taxon-name-part></tp:taxon-name></italic> profundal mollusc biozone (ca 10.5–9.6 Ma).</p></tp:treatment-sec><tp:treatment-sec sec-type="Remarks"><title>Remarks.</title><p><xref ref-type="bibr" rid="B74">Moos (1944)</xref> reported a fragmentary specimen as <italic><tp:taxon-name><tp:taxon-name-part taxon-name-part-type="genus" reg="Provalenciennesia">Provalenciennesia</tp:taxon-name-part> <tp:taxon-name-part taxon-name-part-type="species" reg="limnaeoidea">limnaeoidea</tp:taxon-name-part></tp:taxon-name></italic> from Bednja-5 borehole, but that specimen does not wear adequate characters to classify it even as a <italic><tp:taxon-name><tp:taxon-name-part taxon-name-part-type="genus" reg="Provalenciennesia">Provalenciennesia</tp:taxon-name-part></tp:taxon-name></italic> species. <italic><tp:taxon-name><tp:taxon-name-part taxon-name-part-type="genus" reg="Provalenciennesia">Provalenciennesia</tp:taxon-name-part> <tp:taxon-name-part taxon-name-part-type="species" reg="poljaki">poljaki</tp:taxon-name-part></tp:taxon-name></italic> described by <xref ref-type="bibr" rid="B31">Gorjanović-Kramberger (1923)</xref> is a junior synonym (Fig. <xref ref-type="fig" rid="F7">7C–E</xref>) of <italic><tp:taxon-name><tp:taxon-name-part taxon-name-part-type="genus" reg="Provalenciennesia">P.</tp:taxon-name-part> <tp:taxon-name-part taxon-name-part-type="species" reg="limnaeoidea">limnaeoidea</tp:taxon-name-part></tp:taxon-name></italic> since its holotype bears the same characters and it is probably originated from the same locality as the lectotype of <italic><tp:taxon-name><tp:taxon-name-part taxon-name-part-type="genus" reg="Provalenciennesia">P.</tp:taxon-name-part> <tp:taxon-name-part taxon-name-part-type="species" reg="limnaeoidea">limnaeoidea</tp:taxon-name-part></tp:taxon-name></italic> (Fig. <xref ref-type="fig" rid="F7">7A, B</xref>). General shape is the only difference between the two holotype specimens, <italic><tp:taxon-name><tp:taxon-name-part taxon-name-part-type="genus" reg="Provalenciennesia">P.</tp:taxon-name-part> <tp:taxon-name-part taxon-name-part-type="species" reg="limnaeoidea">limnaeoidea</tp:taxon-name-part></tp:taxon-name></italic> being somewhat more elongated than <italic><tp:taxon-name><tp:taxon-name-part taxon-name-part-type="genus" reg="Provalenciennesia">P.</tp:taxon-name-part> <tp:taxon-name-part taxon-name-part-type="species" reg="poljaki">poljaki</tp:taxon-name-part></tp:taxon-name></italic>.</p><fig id="F7" position="float" orientation="portrait"><object-id xmlns:xlink="http://www.w3.org/1999/xlink" content-type="doi" xlink:type="simple">10.3897/zookeys.1282.186967.figure7</object-id><object-id xmlns:xlink="http://www.w3.org/1999/xlink" content-type="arpha" xlink:type="simple">82A40865-E8D8-5A62-81A2-28E1F1FFDA4F</object-id><label>Figure 7.</label><caption><p><italic><tp:taxon-name><tp:taxon-name-part taxon-name-part-type="genus" reg="Provalenciennesia">Provalenciennesia</tp:taxon-name-part> <tp:taxon-name-part taxon-name-part-type="species" reg="limnaeoidea">limnaeoidea</tp:taxon-name-part></tp:taxon-name></italic> (Gorjanović-Kramberger, 1901). <bold>A, B</bold>. Paralectotype specimen, Zagreb–Bačun (Borje), <abbrev xmlns:xlink="http://www.w3.org/1999/xlink" content-type="institution" xlink:title="Croatian Natural History Museum/Hrvatski prirodoslovni muzej, Zagreb, Croatia" xlink:type="simple">CNHM</abbrev> 5767-917, photo: Nives Borčić; <bold>C–E</bold>. Holotype of <italic><tp:taxon-name><tp:taxon-name-part taxon-name-part-type="genus" reg="Provalenciennesia">Provalenciennesia</tp:taxon-name-part> <tp:taxon-name-part taxon-name-part-type="species" reg="poljaki">poljaki</tp:taxon-name-part></tp:taxon-name></italic> Gorjanović-Kramberger, 1923, Zagreb–Bačun (Borje), <abbrev xmlns:xlink="http://www.w3.org/1999/xlink" content-type="institution" xlink:title="Croatian Natural History Museum/Hrvatski prirodoslovni muzej, Zagreb, Croatia" xlink:type="simple">CNHM</abbrev> 5770-920, photo: Nives Borčić; <bold>F</bold>. Daruvar/Daruvár, <abbrev xmlns:xlink="http://www.w3.org/1999/xlink" content-type="institution" xlink:title="Croatian Natural History Museum/Hrvatski prirodoslovni muzej, Zagreb, Croatia" xlink:type="simple">CNHM</abbrev> 5766-916, photo: Nives Borčić; <bold>G</bold>. Lectotype specimen, Zagreb–Bačun (Borje), <abbrev xmlns:xlink="http://www.w3.org/1999/xlink" content-type="institution" xlink:title="Croatian Natural History Museum/Hrvatski prirodoslovni muzej, Zagreb, Croatia" xlink:type="simple">CNHM</abbrev> 5768-918, photo: Nives Borčić. Scale bars: 5 cm.</p></caption><graphic xmlns:xlink="http://www.w3.org/1999/xlink" xlink:href="zookeys-1282-075_article-186967__-g007.jpg" id="oo_1676957.jpg" position="float" orientation="portrait" xlink:type="simple"><uri content-type="original_file" xlink:type="simple">https://binary.pensoft.net/fig/1676957</uri></graphic></fig></tp:treatment-sec><tp:treatment-sec><!--Section generated to contain objects referenced in tp:taxon-treatment.--><supplementary-material xmlns:xlink="http://www.w3.org/1999/xlink" id="S1" position="float" orientation="portrait" xlink:type="simple"><object-id content-type="doi" xlink:type="simple">10.3897/zookeys.1282.186967.suppl1</object-id><object-id content-type="arpha" xlink:type="simple">813E4979-52F9-5BDF-8BC7-BF8CDDAFE6A4</object-id><label>Supplementary material 1</label><caption><p>Supplementary table</p></caption><statement content-type="dataType"><label>Data type</label><p>xlsx</p></statement><media xlink:href="zookeys-1282-075_article-186967__-s001.xlsx" mimetype="application" mime-subtype="vnd.openxmlformats-officedocument.spreadsheetml.sheet" position="float" orientation="portrait" id="oo_1676967.xlsx" xlink:type="simple"><uri content-type="original_file" xlink:type="simple">https://binary.pensoft.net/file/1676967</uri></media><permissions><license xlink:type="simple"><license-p>This dataset is made available under the Open Database License (<ext-link ext-link-type="uri" xlink:href="http://opendatacommons.org/licenses/odbl/1.0/" xlink:type="simple">http://opendatacommons.org/licenses/odbl/1.0/</ext-link>). The Open Database License (ODbL) is a license agreement intended to allow users to freely share, modify, and use this Dataset while maintaining this same freedom for others, provided that the original source and author(s) are credited.</license-p></license></permissions><attrib specific-use="authors"> Dániel Botka, Imre Magyar</attrib></supplementary-material></tp:treatment-sec><ref-list><ref id="B31"><mixed-citation xmlns:xlink="http://www.w3.org/1999/xlink" xlink:type="simple">Gorjanović-Kramberger K (1923) Über die Bedeutung der Valenciennesiiden in stratigraphischer und genetischer Hinsicht. Paläontologische Zeitschrift 5(3): 339–344. <ext-link xlink:href="10.1007/bf03160382" ext-link-type="doi" xlink:type="simple">https://doi.org/10.1007/bf03160382</ext-link></mixed-citation></ref><ref id="B29"><mixed-citation xmlns:xlink="http://www.w3.org/1999/xlink" xlink:type="simple">Gorjanović-Kramberger K (1901) Über die Gattung <italic><tp:taxon-name><tp:taxon-name-part taxon-name-part-type="genus">Valenciennesia</tp:taxon-name-part></tp:taxon-name></italic> und einige unterpontische Limnaeen. Beiträge zur Paläontologie Österreich-Ungarns und des Orients 13(3): 121–140.</mixed-citation></ref><ref id="B73"><mixed-citation xmlns:xlink="http://www.w3.org/1999/xlink" xlink:type="simple">Milan A, Sakač K, Žagar-Sakač A (1974) Katalog originala tipova vrsta pohranjenih u geolosko-paleontoloskom muzeju u Zagrebu. Katalog der im Geologisch-paläontologischen Museum in Zagreb aufbewahrten Originale von Artentypen. Geološko-Paleontološki Muzej u Zagrebu, Zagreb, 186 pp. [in Croatian and German]</mixed-citation></ref><ref id="B74"><mixed-citation xmlns:xlink="http://www.w3.org/1999/xlink" xlink:type="simple">Moos A (1944) Neue Funde von Lymnaeiden, insbesondere von Valenciennesiiden im Pannon Kroatiens. Geološki vjesnik 2: 343–390.</mixed-citation></ref></ref-list></tp:taxon-treatment>
