# Supplementary material for: Deep-water lymnaeid gastropods (Hygrophila) of Lake Pannon (Late Miocene, Central Europe): taxonomy and biostratigraphic significance
Source: Zookeys. 2026 Jun 12;1282:75–138. doi: 10.3897/zookeys.1282.186967 (PMC13282623; doi:10.3897/zookeys.1282.186967)
Supplement: XML Treatment for Provalenciennesia arthaberi [file zookeys.1282.186967-treatment11.xml]

<!DOCTYPE tp:taxon-treatment
  PUBLIC "-//TaxonX//DTD Taxonomic Treatment Publishing DTD v0 20100105//EN" "tax-treatment-NSO.dtd">
<tp:taxon-treatment xmlns:tp="http://www.plazi.org/taxpub"><tp:treatment-meta><kwd-group><label>Taxon classification</label><kwd>
                  <named-content content-type="kingdom">Animalia</named-content>
                </kwd><kwd>
                  <named-content content-type="order">Lymnaeida</named-content>
                </kwd><kwd>
                  <named-content content-type="family">Lymnaeidae</named-content>
                </kwd></kwd-group><mixed-citation publication-type="journal"><person-group><name><surname>Botka</surname><given-names>Dániel</given-names></name><name><surname>Magyar</surname><given-names>Imre</given-names></name></person-group><article-title>Deep-water lymnaeid gastropods (Hygrophila) of Lake Pannon (Late Miocene, Central Europe): taxonomy and biostratigraphic significance</article-title><source>Zookeys</source><day>12</day><month>06</month><year>2026</year><volume>1282</volume><fpage>75</fpage><lpage>138</lpage><pub-id pub-id-type="doi">10.3897/zookeys.1282.186967</pub-id></mixed-citation></tp:treatment-meta><tp:nomenclature><tp:taxon-name><object-id xmlns:xlink="http://www.w3.org/1999/xlink" content-type="arpha" xlink:type="simple">6032CEE4-16C1-5B1B-B1E0-574FBD2EB402</object-id>
                        		<tp:taxon-name-part taxon-name-part-type="genus" reg="Provalenciennesia">Provalenciennesia</tp:taxon-name-part> <tp:taxon-name-part taxon-name-part-type="species" reg="arthaberi">arthaberi</tp:taxon-name-part>
                        	</tp:taxon-name><tp:taxon-authority>(Gorjanović-Kramberger, 1901)</tp:taxon-authority><xref ref-type="fig" rid="F8">Fig. 8A–N</xref><tp:nomenclature-citation-list><tp:nomenclature-citation><tp:taxon-name><tp:taxon-name-part taxon-name-part-type="genus" reg="Valenciennesia"/> <tp:taxon-name-part taxon-name-part-type="species" reg="annulata"/></tp:taxon-name><comment> 1868 <tp:taxon-name><tp:taxon-name-part taxon-name-part-type="genus" reg="Valenciennesia">Valenciennesia</tp:taxon-name-part> <tp:taxon-name-part taxon-name-part-type="species" reg="annulata">annulata</tp:taxon-name-part></tp:taxon-name> Rousseau – Reuss, pp. 92–101, pl. III, fig. 1.</comment></tp:nomenclature-citation><tp:nomenclature-citation><tp:taxon-name><tp:taxon-name-part taxon-name-part-type="genus" reg="Valenciennesia"/> <tp:taxon-name-part taxon-name-part-type="species" reg="annulata"/></tp:taxon-name><comment> v 1874 <tp:taxon-name><tp:taxon-name-part taxon-name-part-type="genus" reg="Valenciennesia">Valenciennesia</tp:taxon-name-part> <tp:taxon-name-part taxon-name-part-type="species" reg="annulata">annulata</tp:taxon-name-part></tp:taxon-name> Rouss. – R. Hörnes, p. 77, pl. III, figs 1–2.</comment></tp:nomenclature-citation><tp:nomenclature-citation><tp:taxon-name><tp:taxon-name-part taxon-name-part-type="genus" reg="Valenciennia"/> <tp:taxon-name-part taxon-name-part-type="species" reg="annulata"/></tp:taxon-name><comment> 1875 <tp:taxon-name><tp:taxon-name-part taxon-name-part-type="genus" reg="Valenciennia">Valenciennia</tp:taxon-name-part> <tp:taxon-name-part taxon-name-part-type="species" reg="annulata">annulata</tp:taxon-name-part></tp:taxon-name> Rousseau – Sandberger, p. 701, pl. XXXII, fig. 9a. [cop. <xref ref-type="bibr" rid="B93">Reuss 1868</xref>]</comment></tp:nomenclature-citation><tp:nomenclature-citation><tp:taxon-name>
                    <tp:taxon-name-part taxon-name-part-type="genus" reg="Valenciennesia"/>
                  </tp:taxon-name><comment> v *1901 <italic><tp:taxon-name><tp:taxon-name-part taxon-name-part-type="genus" reg="Valenciennesia">Valenciennesia</tp:taxon-name-part></tp:taxon-name> Arthaberi</italic> Kramb. Gorj. – Gorjanović-Kramberger, pp. 133–134, pl. IX, figs 3–4, 6.</comment></tp:nomenclature-citation><tp:nomenclature-citation><tp:taxon-name>
                    <tp:taxon-name-part taxon-name-part-type="genus" reg="Valenciennesia"/>
                  </tp:taxon-name><comment> v 1901 <italic><tp:taxon-name><tp:taxon-name-part taxon-name-part-type="genus" reg="Valenciennesia">Valenciennesia</tp:taxon-name-part></tp:taxon-name> Schafarziki</italic> Kramb. Gorj. – Gorjanović-Kramberger, p. 134, pl. IX, fig. 5. [syn. nov.]</comment></tp:nomenclature-citation><tp:nomenclature-citation><tp:taxon-name>
                    <tp:taxon-name-part taxon-name-part-type="genus" reg="Valenciennesia"/>
                  </tp:taxon-name><comment> v 1901 <tp:taxon-name><tp:taxon-name-part taxon-name-part-type="genus" reg="Valenciennesia">Valenciennesia</tp:taxon-name-part></tp:taxon-name> sp. n. (?) – Gorjanović-Kramberger, pl. IX, fig. 8.</comment></tp:nomenclature-citation><tp:nomenclature-citation><tp:taxon-name>
                    <tp:taxon-name-part taxon-name-part-type="genus" reg="Valenciennesia"/>
                  </tp:taxon-name><comment> v 1901 <italic><tp:taxon-name><tp:taxon-name-part taxon-name-part-type="genus" reg="Valenciennesia">Valenciennesia</tp:taxon-name-part></tp:taxon-name> Langhofferi</italic> Kramb. Gorj. – Gorjanović-Kramberger, pp. 134–135, text-fig. 7, pl. X, fig. 1. [syn. nov.]</comment></tp:nomenclature-citation><tp:nomenclature-citation><tp:taxon-name>
                    <tp:taxon-name-part taxon-name-part-type="genus" reg="Valenciennesia"/>
                  </tp:taxon-name><comment> v <italic>1904 <tp:taxon-name><tp:taxon-name-part taxon-name-part-type="genus" reg="Valenciennesia">Valenciennesia</tp:taxon-name-part></tp:taxon-name> Arthaberi</italic> Kramberger-Gorjanović – Halaváts, p. 123.</comment></tp:nomenclature-citation><tp:nomenclature-citation><tp:taxon-name>
                    <tp:taxon-name-part taxon-name-part-type="genus" reg="Valenciennesia"/>
                  </tp:taxon-name><comment><italic>1904 <tp:taxon-name><tp:taxon-name-part taxon-name-part-type="genus" reg="Valenciennesia">Valenciennesia</tp:taxon-name-part></tp:taxon-name> Langhofferi</italic> Kramberger-Gorjanović – Halaváts, p. 124.</comment></tp:nomenclature-citation><tp:nomenclature-citation><tp:taxon-name>
                    <tp:taxon-name-part taxon-name-part-type="genus" reg="Valenciennesia"/>
                  </tp:taxon-name><comment><italic>1904 <tp:taxon-name><tp:taxon-name-part taxon-name-part-type="genus" reg="Valenciennesia">Valenciennesia</tp:taxon-name-part></tp:taxon-name> Schafarziki</italic> Kramberger-Gorjanović – Halaváts, p. 125.</comment></tp:nomenclature-citation><tp:nomenclature-citation><tp:taxon-name>
                    <tp:taxon-name-part taxon-name-part-type="genus" reg="Valenciennesia"/>
                  </tp:taxon-name><comment><italic>1923 <tp:taxon-name><tp:taxon-name-part taxon-name-part-type="genus" reg="Valenciennesia">Valenciennesia</tp:taxon-name-part></tp:taxon-name> arthaberi</italic> Gorjanović-Kramberger – Wenz, pp. 1329–1330. (cum syn.)</comment></tp:nomenclature-citation><tp:nomenclature-citation><tp:taxon-name>
                    <tp:taxon-name-part taxon-name-part-type="genus" reg="Valenciennesia"/>
                  </tp:taxon-name><comment><italic>1923 <tp:taxon-name><tp:taxon-name-part taxon-name-part-type="genus" reg="Valenciennesia">Valenciennesia</tp:taxon-name-part></tp:taxon-name> langhofferi</italic> Gorjanović-Kramberger – Wenz, pp. 1331–1332. (cum syn.)</comment></tp:nomenclature-citation><tp:nomenclature-citation><tp:taxon-name>
                    <tp:taxon-name-part taxon-name-part-type="genus" reg="Valenciennesia"/>
                  </tp:taxon-name><comment><italic>1923 <tp:taxon-name><tp:taxon-name-part taxon-name-part-type="genus" reg="Valenciennesia">Valenciennesia</tp:taxon-name-part></tp:taxon-name> schafarziki</italic> Gorjanović-Kramberger – Wenz, p. 1336. (cum syn.)</comment></tp:nomenclature-citation><tp:nomenclature-citation><tp:taxon-name>
                    <tp:taxon-name-part taxon-name-part-type="genus" reg="Provalenciennesia"/>
                  </tp:taxon-name><comment> v 1923 <italic><tp:taxon-name><tp:taxon-name-part taxon-name-part-type="genus" reg="Provalenciennesia">Provalenciennesia</tp:taxon-name-part></tp:taxon-name> Langhofferi</italic> – Gorjanović-Kramberger, p. 101, text-fig. 1a.</comment></tp:nomenclature-citation><tp:nomenclature-citation><tp:taxon-name>
                    <tp:taxon-name-part taxon-name-part-type="genus" reg="Provalenciennesia"/>
                  </tp:taxon-name><comment> v 1923 <italic><tp:taxon-name><tp:taxon-name-part taxon-name-part-type="genus" reg="Provalenciennesia">Provalenciennesia</tp:taxon-name-part></tp:taxon-name> Schafarziki</italic> – Gorjanović-Kramberger, p. 101.</comment></tp:nomenclature-citation><tp:nomenclature-citation><tp:taxon-name>
                    <tp:taxon-name-part taxon-name-part-type="genus" reg="Provalenciennesia"/>
                  </tp:taxon-name><comment> v 1923 <italic><tp:taxon-name><tp:taxon-name-part taxon-name-part-type="genus" reg="Provalenciennesia">Provalenciennesia</tp:taxon-name-part></tp:taxon-name> Arthaberi</italic> – Gorjanović-Kramberger, p. 101.</comment></tp:nomenclature-citation><tp:nomenclature-citation><tp:taxon-name><tp:taxon-name-part taxon-name-part-type="genus" reg="Provalenciennesia"/> <tp:taxon-name-part taxon-name-part-type="species" reg="arthaberi"/></tp:taxon-name><comment> v 1944 <tp:taxon-name><tp:taxon-name-part taxon-name-part-type="genus" reg="Provalenciennesia">Provalenciennesia</tp:taxon-name-part> <tp:taxon-name-part taxon-name-part-type="species" reg="arthaberi">arthaberi</tp:taxon-name-part></tp:taxon-name> Kr.-Gor. – Moos, pp. 359–363, pl. XXII–XXIV, figs 14–16.</comment></tp:nomenclature-citation><tp:nomenclature-citation><tp:taxon-name><tp:taxon-name-part taxon-name-part-type="genus" reg="Provalenciennesia"/> <tp:taxon-name-part taxon-name-part-type="species" reg="langhofferi"/></tp:taxon-name><comment> v 1967 <tp:taxon-name><tp:taxon-name-part taxon-name-part-type="genus" reg="Provalenciennesia">Provalenciennesia</tp:taxon-name-part> <tp:taxon-name-part taxon-name-part-type="species" reg="langhofferi">langhofferi</tp:taxon-name-part></tp:taxon-name> Gorjanović-Kramberger – Taktakishvili, p. 21, pl. II, fig. 3. [cop. <xref ref-type="bibr" rid="B29">Gorjanović-Kramberger 1901</xref>]</comment></tp:nomenclature-citation><tp:nomenclature-citation><tp:taxon-name><tp:taxon-name-part taxon-name-part-type="genus" reg="Provalenciennesia"/> <tp:taxon-name-part taxon-name-part-type="species" reg="schafarziki"/></tp:taxon-name><comment> v 1967 <tp:taxon-name><tp:taxon-name-part taxon-name-part-type="genus" reg="Provalenciennesia">Provalenciennesia</tp:taxon-name-part> <tp:taxon-name-part taxon-name-part-type="species" reg="schafarziki">schafarziki</tp:taxon-name-part></tp:taxon-name> Gorjanović-Kramberger – Taktakishvili, p. 22, pl. II, fig. 4. [cop. <xref ref-type="bibr" rid="B29">Gorjanović-Kramberger 1901</xref>]</comment></tp:nomenclature-citation><tp:nomenclature-citation><tp:taxon-name><tp:taxon-name-part taxon-name-part-type="genus" reg="Provalenciennesia"/> <tp:taxon-name-part taxon-name-part-type="species" reg="arthaberi"/></tp:taxon-name><comment> v 1967 <tp:taxon-name><tp:taxon-name-part taxon-name-part-type="genus" reg="Provalenciennesia">Provalenciennesia</tp:taxon-name-part> <tp:taxon-name-part taxon-name-part-type="species" reg="arthaberi">arthaberi</tp:taxon-name-part></tp:taxon-name> Gorjanović-Kramberger – Taktakishvili, pp. 22–24, pl. III, figs 1–3. [cop. <xref ref-type="bibr" rid="B93">Reuss 1868</xref>, <xref ref-type="bibr" rid="B29">Gorjanović-Kramberger 1901</xref>]</comment></tp:nomenclature-citation><tp:nomenclature-citation><tp:taxon-name><tp:taxon-name-part taxon-name-part-type="genus" reg="Provalenciennesia"/> <tp:taxon-name-part taxon-name-part-type="species" reg="arthaberi"/></tp:taxon-name><comment> v <italic>1974 <tp:taxon-name><tp:taxon-name-part taxon-name-part-type="genus" reg="Provalenciennesia">Provalenciennesia</tp:taxon-name-part> <tp:taxon-name-part taxon-name-part-type="species" reg="arthaberi">arthaberi</tp:taxon-name-part></tp:taxon-name></italic> (Gorjanović-Kramberger) – Milan et al., p. 130.</comment></tp:nomenclature-citation><tp:nomenclature-citation><tp:taxon-name>
                    <tp:taxon-name-part taxon-name-part-type="genus" reg="Provalenciennesia"/>
                  </tp:taxon-name><comment> v <italic>1974 <tp:taxon-name><tp:taxon-name-part taxon-name-part-type="genus" reg="Provalenciennesia">Provalenciennesia</tp:taxon-name-part></tp:taxon-name> Langhofferi</italic> (Gorjanović-Kramberger) – Milan et al., p. 130.</comment></tp:nomenclature-citation><tp:nomenclature-citation><tp:taxon-name><tp:taxon-name-part taxon-name-part-type="genus" reg="Valenciennesia"/> <tp:taxon-name-part taxon-name-part-type="uncertainty-rank"/> <tp:taxon-name-part taxon-name-part-type="species" reg="arthaberi"/></tp:taxon-name><comment> 1992 <tp:taxon-name><tp:taxon-name-part taxon-name-part-type="genus" reg="Valenciennesia">Valenciennesia</tp:taxon-name-part> <tp:taxon-name-part taxon-name-part-type="uncertainty-rank">cf.</tp:taxon-name-part> <tp:taxon-name-part taxon-name-part-type="species" reg="arthaberi">arthaberi</tp:taxon-name-part></tp:taxon-name> Gorj.-Kramb. – Korpás-Hódi, pl. II, fig. 2.</comment></tp:nomenclature-citation><tp:nomenclature-citation><tp:taxon-name><tp:taxon-name-part taxon-name-part-type="genus" reg="Provalenciennesia"/> <tp:taxon-name-part taxon-name-part-type="species" reg="arthaberi"/></tp:taxon-name><comment> v 2023 <tp:taxon-name><tp:taxon-name-part taxon-name-part-type="genus" reg="Provalenciennesia">Provalenciennesia</tp:taxon-name-part> <tp:taxon-name-part taxon-name-part-type="species" reg="arthaberi">arthaberi</tp:taxon-name-part></tp:taxon-name> (Gorjanović-Kramberger, 1901) – Neubauer, fig. 6.7: b.</comment></tp:nomenclature-citation></tp:nomenclature-citation-list></tp:nomenclature><tp:treatment-sec sec-type="Type locality"><title>Type locality.</title><p>Zagreb–Podsljeme (Gračani), Medvednica Mts., N Croatia (<xref ref-type="bibr" rid="B29">Gorjanović-Kramberger 1901</xref>).</p></tp:treatment-sec><tp:treatment-sec sec-type="Type material"><title>Type material.</title><p>Lectotype: <abbrev xmlns:xlink="http://www.w3.org/1999/xlink" content-type="institution" xlink:title="Croatian Natural History Museum/Hrvatski prirodoslovni muzej, Zagreb, Croatia" xlink:type="simple">CNHM</abbrev> 5763-913 and paralectotype: <abbrev xmlns:xlink="http://www.w3.org/1999/xlink" content-type="institution" xlink:title="Croatian Natural History Museum/Hrvatski prirodoslovni muzej, Zagreb, Croatia" xlink:type="simple">CNHM</abbrev> 5758-908/1 (new designations). <xref ref-type="bibr" rid="B73">Milan et al. (1974)</xref> incorrectly designated the specimen <abbrev xmlns:xlink="http://www.w3.org/1999/xlink" content-type="institution" xlink:title="Croatian Natural History Museum/Hrvatski prirodoslovni muzej, Zagreb, Croatia" xlink:type="simple">CNHM</abbrev> 5763-913 as holotype of <italic><tp:taxon-name><tp:taxon-name-part taxon-name-part-type="genus" reg="Provalenciennesia">Provalenciennesia</tp:taxon-name-part> <tp:taxon-name-part taxon-name-part-type="species" reg="arthaberi">arthaberi</tp:taxon-name-part></tp:taxon-name></italic>; therefore, specimens <abbrev xmlns:xlink="http://www.w3.org/1999/xlink" content-type="institution" xlink:title="Croatian Natural History Museum/Hrvatski prirodoslovni muzej, Zagreb, Croatia" xlink:type="simple">CNHM</abbrev> 5763-913 and 5758-908/1 remained syntypes. Specimen <abbrev xmlns:xlink="http://www.w3.org/1999/xlink" content-type="institution" xlink:title="Croatian Natural History Museum/Hrvatski prirodoslovni muzej, Zagreb, Croatia" xlink:type="simple">CNHM</abbrev> 5763-913 is designated here as lectotype. <xref ref-type="bibr" rid="B29">Gorjanović-Kramberger (1901)</xref> figured three specimens, including probably <abbrev xmlns:xlink="http://www.w3.org/1999/xlink" content-type="institution" xlink:title="Croatian Natural History Museum/Hrvatski prirodoslovni muzej, Zagreb, Croatia" xlink:type="simple">CNHM</abbrev> 5762-912, which is thus another paralectotype.</p></tp:treatment-sec><tp:treatment-sec sec-type="Material examined"><title>Material examined.</title><p>(26 specimens) <bold><italic>Lectotype</italic></bold>. Croatia • 1 spec., lectotype; Zagreb–Podsljeme (Gračani), Medvednica Mts., N Croatia; <abbrev xmlns:xlink="http://www.w3.org/1999/xlink" content-type="institution" xlink:title="Croatian Natural History Museum/Hrvatski prirodoslovni muzej, Zagreb, Croatia" xlink:type="simple">CNHM</abbrev> 5763-913. <bold><italic>Paralectotype</italic></bold>. Croatia • 1 spec., paralectotype; Zagreb–Podsljeme (Gračani), Medvednica Mts., N Croatia; <abbrev xmlns:xlink="http://www.w3.org/1999/xlink" content-type="institution" xlink:title="Croatian Natural History Museum/Hrvatski prirodoslovni muzej, Zagreb, Croatia" xlink:type="simple">CNHM</abbrev> 5758-908/1. <bold><italic>Holotype</italic></bold>. Croatia • 1 spec., holotype (by monotypy) of <italic><tp:taxon-name><tp:taxon-name-part taxon-name-part-type="genus" reg="Provalenciennesia">Provalenciennesia</tp:taxon-name-part> <tp:taxon-name-part taxon-name-part-type="species" reg="langhofferi">langhofferi</tp:taxon-name-part></tp:taxon-name></italic>; Zagreb–Bačun (Borje), Medvednica Mts., N Croatia; <abbrev xmlns:xlink="http://www.w3.org/1999/xlink" content-type="institution" xlink:title="Croatian Natural History Museum/Hrvatski prirodoslovni muzej, Zagreb, Croatia" xlink:type="simple">CNHM</abbrev> 5769-919. Serbia • 1 spec., holotype (by monotypy) of <italic><tp:taxon-name><tp:taxon-name-part taxon-name-part-type="genus" reg="Provalenciennesia">Provalenciennesia</tp:taxon-name-part> <tp:taxon-name-part taxon-name-part-type="species" reg="schafarziki">schafarziki</tp:taxon-name-part></tp:taxon-name></italic>; Beočin/Beocsin/Belcsény, Fruška Gora, N Serbia; <abbrev xmlns:xlink="http://www.w3.org/1999/xlink" content-type="institution" xlink:title="Department of Collections, Supervisory Authority for Regulatory Affairs/Szabályozott Tevékenységek Felügyeleti Hatósága, Budapest, Hungary" xlink:type="simple">SARA</abbrev> Pl.2489.</p></tp:treatment-sec><tp:treatment-sec sec-type="Other material"><title>Other material.</title><p>Croatia • 4 specs; Zagreb–Podsljeme (Gračani), Medvednica Mts., N Croatia; <abbrev xmlns:xlink="http://www.w3.org/1999/xlink" content-type="institution" xlink:title="Croatian Natural History Museum/Hrvatski prirodoslovni muzej, Zagreb, Croatia" xlink:type="simple">CNHM</abbrev> 5758-908/2, 5759-909, 5761-911, 5764-914. • 2 specs; Zagreb–Vugrovec, Medvednica Mts., N Croatia; <abbrev xmlns:xlink="http://www.w3.org/1999/xlink" content-type="institution" xlink:title="Croatian Natural History Museum/Hrvatski prirodoslovni muzej, Zagreb, Croatia" xlink:type="simple">CNHM</abbrev> 1161. • 1 spec.; Novi Marof, Zagorje Basin, N Croatia; <abbrev xmlns:xlink="http://www.w3.org/1999/xlink" content-type="institution" xlink:title="Croatian Natural History Museum/Hrvatski prirodoslovni muzej, Zagreb, Croatia" xlink:type="simple">CNHM</abbrev> 5760-910. • 1 spec.; Gojlo-25 borehole, Sava Basin, N Croatia; <abbrev xmlns:xlink="http://www.w3.org/1999/xlink" content-type="institution" xlink:title="Croatian Natural History Museum/Hrvatski prirodoslovni muzej, Zagreb, Croatia" xlink:type="simple">CNHM</abbrev> 25. • 1 spec.; Selnica-7 borehole, Mura Basin, N Croatia; <abbrev xmlns:xlink="http://www.w3.org/1999/xlink" content-type="institution" xlink:title="Croatian Natural History Museum/Hrvatski prirodoslovni muzej, Zagreb, Croatia" xlink:type="simple">CNHM</abbrev> 28. • 2 specs; Ludbreg, Drava Basin, N Croatia; <abbrev xmlns:xlink="http://www.w3.org/1999/xlink" content-type="institution" xlink:title="Department of Collections, Supervisory Authority for Regulatory Affairs/Szabályozott Tevékenységek Felügyeleti Hatósága, Budapest, Hungary" xlink:type="simple">SARA</abbrev> Pl.2233. Serbia • 11 specs; Beočin/Beocsin/Belcsény, Fruška Gora, N Serbia; <abbrev xmlns:xlink="http://www.w3.org/1999/xlink" xlink:title="GeoSphere Austria, Vienna, Austria" xlink:type="simple">GS</abbrev> 1874/005/0001; <abbrev xmlns:xlink="http://www.w3.org/1999/xlink" content-type="institution" xlink:title="Department of Collections, Supervisory Authority for Regulatory Affairs/Szabályozott Tevékenységek Felügyeleti Hatósága, Budapest, Hungary" xlink:type="simple">SARA</abbrev> Pl.2487, Pl.2490, Pl.2543 to Pl.2547, Pl.6667.</p></tp:treatment-sec><tp:treatment-sec sec-type="Note"><title>Note.</title><p>For collectors and specimen-related information see Suppl. material <xref ref-type="supplementary-material" rid="S1">1</xref>.</p></tp:treatment-sec><tp:treatment-sec sec-type="Description"><title>Description.</title><p>Shell thin, smooth, convex, elongated, and flat with dense, concentric, undulated, and strong ribs. These ribs become narrower towards edges of shell. On posterior edge of shell, ribs extend at a steep to vertical angle, while on anterior part of shell, they bend back in a curved shape towards protoconch. Posterior part of shell sometimes extremely flattened and smooth (Fig. <xref ref-type="fig" rid="F8">8C</xref>). Furrows and growth lines can be observed between ribs. Dextral shell coiling, two curved whorls rapidly increasing in width and a very strongly widened inflated body whorl with an oval, elongated, and rimmed aperture. Apertural rim wide and flat and can be followed around the entire aperture. Whorls divided by wide and deep, channel-like sutures. Body whorl fully covers previous whorl and protoconch of spire. Spire displaced from posterior edge towards centre of shell. Umbo closed in adult specimens. A more pronounced folding (compared to <italic><tp:taxon-name><tp:taxon-name-part taxon-name-part-type="genus" reg="Provalenciennesia">P.</tp:taxon-name-part> <tp:taxon-name-part taxon-name-part-type="species" reg="limnaeoidea">limnaeoidea</tp:taxon-name-part></tp:taxon-name></italic>) of ribs can be observed on dextral side of shell, which is precursor of siphonal canal. Protoconch could be observed only in well-preserved laterally compacted specimens, but no such specimen is currently available. Size parameters: <abbrev xmlns:xlink="http://www.w3.org/1999/xlink" xlink:title="length" xlink:type="simple">L</abbrev> = 47–153 mm, <abbrev xmlns:xlink="http://www.w3.org/1999/xlink" xlink:title="width" xlink:type="simple">W</abbrev> = 37–107.5 mm, <abbrev xmlns:xlink="http://www.w3.org/1999/xlink" xlink:title="length/width ratio" xlink:type="simple">L/W</abbrev> = 1.15–1.85, <abbrev xmlns:xlink="http://www.w3.org/1999/xlink" xlink:title="number of ribs" xlink:type="simple">NR</abbrev> = 24–26, <abbrev xmlns:xlink="http://www.w3.org/1999/xlink" xlink:title="width of ribs" xlink:type="simple">WR</abbrev> = 1.5–3.3 mm, <abbrev xmlns:xlink="http://www.w3.org/1999/xlink" xlink:title="width of the space between ribs" xlink:type="simple">WSR</abbrev> = 1.2–2.5 mm.</p><fig id="F8" position="float" orientation="portrait"><object-id xmlns:xlink="http://www.w3.org/1999/xlink" content-type="doi" xlink:type="simple">10.3897/zookeys.1282.186967.figure8</object-id><object-id xmlns:xlink="http://www.w3.org/1999/xlink" content-type="arpha" xlink:type="simple">0BFC2BA0-D613-5AD6-8887-1010DEC835BA</object-id><label>Figure 8.</label><caption><p><italic><tp:taxon-name><tp:taxon-name-part taxon-name-part-type="genus" reg="Provalenciennesia">Provalenciennesia</tp:taxon-name-part> <tp:taxon-name-part taxon-name-part-type="species" reg="arthaberi">arthaberi</tp:taxon-name-part></tp:taxon-name></italic> (Gorjanović-Kramberger, 1901). <bold>A</bold>. Lectotype specimen, Zagreb–Podsljeme (Gračani), <abbrev xmlns:xlink="http://www.w3.org/1999/xlink" content-type="institution" xlink:title="Croatian Natural History Museum/Hrvatski prirodoslovni muzej, Zagreb, Croatia" xlink:type="simple">CNHM</abbrev> 5763-913, photo: Nives Borčić; <bold>B</bold>. Holotype specimen of <italic><tp:taxon-name><tp:taxon-name-part taxon-name-part-type="genus" reg="Provalenciennesia">Provalenciennesia</tp:taxon-name-part> <tp:taxon-name-part taxon-name-part-type="species" reg="langhofferi">langhofferi</tp:taxon-name-part></tp:taxon-name></italic> (Gorjanović-Kramberger, 1901), Zagreb–Bačun (Borje), <abbrev xmlns:xlink="http://www.w3.org/1999/xlink" content-type="institution" xlink:title="Croatian Natural History Museum/Hrvatski prirodoslovni muzej, Zagreb, Croatia" xlink:type="simple">CNHM</abbrev> 5769-919, photo: Nives Borčić; <bold>C</bold>. Holotype specimen of <italic><tp:taxon-name><tp:taxon-name-part taxon-name-part-type="genus" reg="Provalenciennesia">Provalenciennesia</tp:taxon-name-part> <tp:taxon-name-part taxon-name-part-type="species" reg="schafarziki">schafarziki</tp:taxon-name-part></tp:taxon-name></italic> (Gorjanović-Kramberger, 1901), Beočin/Beocsin/Belcsény, <abbrev xmlns:xlink="http://www.w3.org/1999/xlink" content-type="institution" xlink:title="Department of Collections, Supervisory Authority for Regulatory Affairs/Szabályozott Tevékenységek Felügyeleti Hatósága, Budapest, Hungary" xlink:type="simple">SARA</abbrev> Pl.2489; <bold>D–F</bold>. Zagreb–Podsljeme (Gračani), <abbrev xmlns:xlink="http://www.w3.org/1999/xlink" content-type="institution" xlink:title="Croatian Natural History Museum/Hrvatski prirodoslovni muzej, Zagreb, Croatia" xlink:type="simple">CNHM</abbrev> 5758-908/1, photo: Nives Borčić; <bold>G</bold>. Beočin/Beocsin/Belcsény, <abbrev xmlns:xlink="http://www.w3.org/1999/xlink" content-type="institution" xlink:title="Department of Collections, Supervisory Authority for Regulatory Affairs/Szabályozott Tevékenységek Felügyeleti Hatósága, Budapest, Hungary" xlink:type="simple">SARA</abbrev> Pl.2490; <bold>H–J</bold>. Zagreb–Podsljeme (Gračani), <abbrev xmlns:xlink="http://www.w3.org/1999/xlink" content-type="institution" xlink:title="Croatian Natural History Museum/Hrvatski prirodoslovni muzej, Zagreb, Croatia" xlink:type="simple">CNHM</abbrev> 5758-908/2, photo: Nives Borčić; <bold>K</bold>. Beočin/Beocsin/Belcsény, <abbrev xmlns:xlink="http://www.w3.org/1999/xlink" content-type="institution" xlink:title="Department of Collections, Supervisory Authority for Regulatory Affairs/Szabályozott Tevékenységek Felügyeleti Hatósága, Budapest, Hungary" xlink:type="simple">SARA</abbrev> Pl.2543; <bold>L</bold>. Beočin/Beocsin/Belcsény, <abbrev xmlns:xlink="http://www.w3.org/1999/xlink" content-type="institution" xlink:title="Department of Collections, Supervisory Authority for Regulatory Affairs/Szabályozott Tevékenységek Felügyeleti Hatósága, Budapest, Hungary" xlink:type="simple">SARA</abbrev> Pl.6667; <bold>M</bold>. Beočin/Beocsin/Belcsény, <abbrev xmlns:xlink="http://www.w3.org/1999/xlink" content-type="institution" xlink:title="Department of Collections, Supervisory Authority for Regulatory Affairs/Szabályozott Tevékenységek Felügyeleti Hatósága, Budapest, Hungary" xlink:type="simple">SARA</abbrev> Pl.2545; <bold>N</bold>. Juvenile specimen with a <italic><tp:taxon-name><tp:taxon-name-part taxon-name-part-type="genus" reg="Congeria">Congeria</tp:taxon-name-part> <tp:taxon-name-part taxon-name-part-type="species" reg="banatica">banatica</tp:taxon-name-part></tp:taxon-name></italic>–<italic><tp:taxon-name><tp:taxon-name-part taxon-name-part-type="genus" reg="Carinatocongeria">Carinatocongeria</tp:taxon-name-part> <tp:taxon-name-part taxon-name-part-type="species" reg="digitifera">digitifera</tp:taxon-name-part></tp:taxon-name></italic> transitional form, Zagreb–Vugrovec, <abbrev xmlns:xlink="http://www.w3.org/1999/xlink" content-type="institution" xlink:title="Croatian Natural History Museum/Hrvatski prirodoslovni muzej, Zagreb, Croatia" xlink:type="simple">CNHM</abbrev> 1161, photo: Nives Borčić. Scale bars: 5 cm.</p></caption><graphic xmlns:xlink="http://www.w3.org/1999/xlink" xlink:href="zookeys-1282-075_article-186967__-g008.jpg" id="oo_1676958.jpg" position="float" orientation="portrait" xlink:type="simple"><uri content-type="original_file" xlink:type="simple">https://binary.pensoft.net/fig/1676958</uri></graphic></fig></tp:treatment-sec><tp:treatment-sec sec-type="Distribution and stratigraphic range"><title>Distribution and stratigraphic range.</title><p>This species was described and mentioned from some localities of old Pannonian offshore (sublittoral and profundal) marls of the Pannonian Basin: Zagreb–Podsljeme (Gračani) and Zagreb–Bačun (Borje) (<xref ref-type="bibr" rid="B29">Gorjanović-Kramberger 1901</xref>, <xref ref-type="bibr" rid="B31">1923</xref>; this study); Zagreb–Vugrovec, Medvednica Mts. (<xref ref-type="bibr" rid="B112">Sremac 1981</xref>); Novi Marof, Zagorje Basin (<xref ref-type="bibr" rid="B29">Gorjanović-Kramberger 1901</xref>, <xref ref-type="bibr" rid="B31">1923</xref>; this study); Gojlo-25 borehole, Sava Basin (<xref ref-type="bibr" rid="B74">Moos 1944</xref>); Selnica-7 borehole, Mura Basin (<xref ref-type="bibr" rid="B74">Moos 1944</xref>); Ludbreg, Drava Basin, N Croatia (this study); Beočin/Beocsin/Belcsény, Fruška Gora, N Serbia (<xref ref-type="bibr" rid="B93">Reuss 1868</xref>; R. <xref ref-type="bibr" rid="B41">Hörnes 1874</xref>; <xref ref-type="bibr" rid="B97">Sandberger 1875</xref>; <xref ref-type="bibr" rid="B29">Gorjanović-Kramberger 1901</xref>, <xref ref-type="bibr" rid="B31">1923</xref>; <xref ref-type="bibr" rid="B51">Koch 1902</xref>; this study); Szombathely-II borehole, Danube Basin, NW Hungary (<xref ref-type="bibr" rid="B55">Korpás-Hódi 1992</xref>). It is a common member of the <italic><tp:taxon-name><tp:taxon-name-part taxon-name-part-type="genus" reg="Congeria">Congeria</tp:taxon-name-part> <tp:taxon-name-part taxon-name-part-type="species" reg="banatica">banatica</tp:taxon-name-part></tp:taxon-name></italic> deep-water mollusc fauna. Upper part of the <italic><tp:taxon-name><tp:taxon-name-part taxon-name-part-type="genus" reg="Congeria">Congeria</tp:taxon-name-part> <tp:taxon-name-part taxon-name-part-type="species" reg="banatica">banatica</tp:taxon-name-part></tp:taxon-name></italic> mollusc biozone. <abbrev xmlns:xlink="http://www.w3.org/1999/xlink" xlink:title="first appearance datum" xlink:type="simple">FAD</abbrev> of this species is ca 10.5 Ma, while its <abbrev xmlns:xlink="http://www.w3.org/1999/xlink" xlink:title="last appearance datum" xlink:type="simple">LAD</abbrev> is ca 9.6 Ma. <italic><tp:taxon-name><tp:taxon-name-part taxon-name-part-type="genus" reg="Provalenciennesia">Provalenciennesia</tp:taxon-name-part></tp:taxon-name></italic> mollusc lineage zone (ca 10.5–9.6 Ma).</p></tp:treatment-sec><tp:treatment-sec sec-type="Remarks"><title>Remarks.</title><p><italic><tp:taxon-name><tp:taxon-name-part taxon-name-part-type="genus" reg="Provalenciennesia">Provalenciennesia</tp:taxon-name-part> <tp:taxon-name-part taxon-name-part-type="species" reg="arthaberi">arthaberi</tp:taxon-name-part></tp:taxon-name></italic> was originally classified as a <italic><tp:taxon-name><tp:taxon-name-part taxon-name-part-type="genus" reg="Valenciennesia">Valenciennesia</tp:taxon-name-part></tp:taxon-name></italic> (= <italic><tp:taxon-name><tp:taxon-name-part taxon-name-part-type="genus" reg="Valenciennius">Valenciennius</tp:taxon-name-part></tp:taxon-name></italic>), but <xref ref-type="bibr" rid="B31">Gorjanović-Kramberger (1923)</xref> described <italic><tp:taxon-name><tp:taxon-name-part taxon-name-part-type="genus" reg="Provalenciennesia">Provalenciennesia</tp:taxon-name-part></tp:taxon-name></italic> as a separate genus and placed <italic><tp:taxon-name><tp:taxon-name-part taxon-name-part-type="genus" reg="Provalenciennesia">P.</tp:taxon-name-part> <tp:taxon-name-part taxon-name-part-type="species" reg="arthaberi">arthaberi</tp:taxon-name-part></tp:taxon-name></italic> into it based on the lack of well-developed siphonal canal. First mentions of this species are under the name of <italic><tp:taxon-name><tp:taxon-name-part taxon-name-part-type="genus" reg="Valenciennius">V.</tp:taxon-name-part> <tp:taxon-name-part taxon-name-part-type="species" reg="annulatus">annulatus</tp:taxon-name-part></tp:taxon-name></italic>, but this incorrect identification was early recognised by authors (<xref ref-type="bibr" rid="B29">Gorjanović-Kramberger 1901</xref>). <italic><tp:taxon-name><tp:taxon-name-part taxon-name-part-type="genus" reg="Provalenciennesia">Provalenciennesia</tp:taxon-name-part> <tp:taxon-name-part taxon-name-part-type="species" reg="schafarziki">schafarziki</tp:taxon-name-part></tp:taxon-name></italic> and <italic><tp:taxon-name><tp:taxon-name-part taxon-name-part-type="genus" reg="Provalenciennesia">P.</tp:taxon-name-part> <tp:taxon-name-part taxon-name-part-type="species" reg="langhofferi">langhofferi</tp:taxon-name-part></tp:taxon-name></italic>, both described by <xref ref-type="bibr" rid="B29">Gorjanović-Kramberger (1901)</xref>, are considered here as junior synonyms of <italic><tp:taxon-name><tp:taxon-name-part taxon-name-part-type="genus" reg="Provalenciennesia">P.</tp:taxon-name-part> <tp:taxon-name-part taxon-name-part-type="species" reg="arthaberi">arthaberi</tp:taxon-name-part></tp:taxon-name></italic>. Holotype specimen of <italic><tp:taxon-name><tp:taxon-name-part taxon-name-part-type="genus" reg="Provalenciennesia">P.</tp:taxon-name-part> <tp:taxon-name-part taxon-name-part-type="species" reg="schafarziki">schafarziki</tp:taxon-name-part></tp:taxon-name></italic> has a wide posterior flattening, smooth posterior shell surface, and its pre-siphonal structure is located in the middle part of the shell (Fig. <xref ref-type="fig" rid="F8">8C</xref>). Holotype specimen of <italic><tp:taxon-name><tp:taxon-name-part taxon-name-part-type="genus" reg="Provalenciennesia">P.</tp:taxon-name-part> <tp:taxon-name-part taxon-name-part-type="species" reg="langhofferi">langhofferi</tp:taxon-name-part></tp:taxon-name></italic> has the same characters as <italic><tp:taxon-name><tp:taxon-name-part taxon-name-part-type="genus" reg="Provalenciennesia">P.</tp:taxon-name-part> <tp:taxon-name-part taxon-name-part-type="species" reg="arthaberi">arthaberi</tp:taxon-name-part></tp:taxon-name></italic>, maybe their intercostal spaces are a little wider (Fig. <xref ref-type="fig" rid="F8">8B</xref>). This observation was also made by <xref ref-type="bibr" rid="B29">Gorjanović-Kramberger (1901)</xref>. <italic><tp:taxon-name><tp:taxon-name-part taxon-name-part-type="genus" reg="Valenciennesia">Valenciennesia</tp:taxon-name-part></tp:taxon-name></italic> sp. n. (?) figured by <xref ref-type="bibr" rid="B29">Gorjanović-Kramberger (1901</xref>: pl. IX, fig. 8) can be considered as a semi-adult <italic><tp:taxon-name><tp:taxon-name-part taxon-name-part-type="genus" reg="Provalenciennesia">P.</tp:taxon-name-part> <tp:taxon-name-part taxon-name-part-type="species" reg="arthaberi">arthaberi</tp:taxon-name-part></tp:taxon-name></italic>. He thought that it was a transitional form between <italic><tp:taxon-name><tp:taxon-name-part taxon-name-part-type="genus" reg="Provalenciennesia">P.</tp:taxon-name-part> <tp:taxon-name-part taxon-name-part-type="species" reg="arthaberi">arthaberi</tp:taxon-name-part></tp:taxon-name></italic> and <italic><tp:taxon-name><tp:taxon-name-part taxon-name-part-type="genus" reg="Provalenciennesia">P.</tp:taxon-name-part> <tp:taxon-name-part taxon-name-part-type="species" reg="langhofferi">langhofferi</tp:taxon-name-part></tp:taxon-name></italic>, but it was not described later as a separate species.</p></tp:treatment-sec><tp:treatment-sec><!--Section generated to contain objects referenced in tp:taxon-treatment.--><supplementary-material xmlns:xlink="http://www.w3.org/1999/xlink" id="S1" position="float" orientation="portrait" xlink:type="simple"><object-id content-type="doi" xlink:type="simple">10.3897/zookeys.1282.186967.suppl1</object-id><object-id content-type="arpha" xlink:type="simple">813E4979-52F9-5BDF-8BC7-BF8CDDAFE6A4</object-id><label>Supplementary material 1</label><caption><p>Supplementary table</p></caption><statement content-type="dataType"><label>Data type</label><p>xlsx</p></statement><media xlink:href="zookeys-1282-075_article-186967__-s001.xlsx" mimetype="application" mime-subtype="vnd.openxmlformats-officedocument.spreadsheetml.sheet" position="float" orientation="portrait" id="oo_1676967.xlsx" xlink:type="simple"><uri content-type="original_file" xlink:type="simple">https://binary.pensoft.net/file/1676967</uri></media><permissions><license xlink:type="simple"><license-p>This dataset is made available under the Open Database License (<ext-link ext-link-type="uri" xlink:href="http://opendatacommons.org/licenses/odbl/1.0/" xlink:type="simple">http://opendatacommons.org/licenses/odbl/1.0/</ext-link>). The Open Database License (ODbL) is a license agreement intended to allow users to freely share, modify, and use this Dataset while maintaining this same freedom for others, provided that the original source and author(s) are credited.</license-p></license></permissions><attrib specific-use="authors"> Dániel Botka, Imre Magyar</attrib></supplementary-material></tp:treatment-sec><ref-list><ref id="B93"><mixed-citation xmlns:xlink="http://www.w3.org/1999/xlink" xlink:type="simple">Reuss AE (1868) Paläontologische Beiträge (Zweite Folge). Sitzungsberichte der mathematisch-naturwissenschaftlichen Klasse der kaiserlichen Akademie der Wissenschaften in Wien 57(1): 79–109.</mixed-citation></ref><ref id="B29"><mixed-citation xmlns:xlink="http://www.w3.org/1999/xlink" xlink:type="simple">Gorjanović-Kramberger K (1901) Über die Gattung <italic><tp:taxon-name><tp:taxon-name-part taxon-name-part-type="genus">Valenciennesia</tp:taxon-name-part></tp:taxon-name></italic> und einige unterpontische Limnaeen. Beiträge zur Paläontologie Österreich-Ungarns und des Orients 13(3): 121–140.</mixed-citation></ref><ref id="B73"><mixed-citation xmlns:xlink="http://www.w3.org/1999/xlink" xlink:type="simple">Milan A, Sakač K, Žagar-Sakač A (1974) Katalog originala tipova vrsta pohranjenih u geolosko-paleontoloskom muzeju u Zagrebu. Katalog der im Geologisch-paläontologischen Museum in Zagreb aufbewahrten Originale von Artentypen. Geološko-Paleontološki Muzej u Zagrebu, Zagreb, 186 pp. [in Croatian and German]</mixed-citation></ref><ref id="B31"><mixed-citation xmlns:xlink="http://www.w3.org/1999/xlink" xlink:type="simple">Gorjanović-Kramberger K (1923) Über die Bedeutung der Valenciennesiiden in stratigraphischer und genetischer Hinsicht. Paläontologische Zeitschrift 5(3): 339–344. <ext-link xlink:href="10.1007/bf03160382" ext-link-type="doi" xlink:type="simple">https://doi.org/10.1007/bf03160382</ext-link></mixed-citation></ref><ref id="B112"><mixed-citation xmlns:xlink="http://www.w3.org/1999/xlink" xlink:type="simple">Sremac J (1981) Some new and less known species of molluscs of the Croatica-beds and Banatica-beds in Northern Croatia. Geološki vjesnik 33: 107–121.</mixed-citation></ref><ref id="B74"><mixed-citation xmlns:xlink="http://www.w3.org/1999/xlink" xlink:type="simple">Moos A (1944) Neue Funde von Lymnaeiden, insbesondere von Valenciennesiiden im Pannon Kroatiens. Geološki vjesnik 2: 343–390.</mixed-citation></ref><ref id="B41"><mixed-citation xmlns:xlink="http://www.w3.org/1999/xlink" xlink:type="simple">Hörnes R (1874) Tertiär-Studien (Teile I bis V). Jahrbuch der Kaiserlich-Königlichen Geologischen Reichsanstalt 24(1): 33–80.</mixed-citation></ref><ref id="B97"><mixed-citation xmlns:xlink="http://www.w3.org/1999/xlink" xlink:type="simple">Sandberger CLF (1875) Die Land- und Süsswasser-Conchylien der Vorwelt. C. W. Kreidel’s Verlag, Wiesbaden, 353–1000. <ext-link xlink:href="10.5962/bhl.title.112296" ext-link-type="doi" xlink:type="simple">https://doi.org/10.5962/bhl.title.112296</ext-link></mixed-citation></ref><ref id="B51"><mixed-citation xmlns:xlink="http://www.w3.org/1999/xlink" xlink:type="simple">Koch A (1902) Neuere Beiträge zu den geo-palaeontologischen Verhältnissen des beočiner Cementmergels. Földtani Közlöny 32(7–9): 311–322.</mixed-citation></ref><ref id="B55"><mixed-citation xmlns:xlink="http://www.w3.org/1999/xlink" xlink:type="simple">Korpás-Hódi M (1992) The Pannonian (s.l.) molluscs of borehole section Szombathely II. Annual Report of the Geological Institute of Hungary in 1990: 505–525. [in Hungarian with English abstract]</mixed-citation></ref></ref-list></tp:taxon-treatment>
