# Supplementary material for: Deep-water lymnaeid gastropods (Hygrophila) of Lake Pannon (Late Miocene, Central Europe): taxonomy and biostratigraphic significance
Source: Zookeys. 2026 Jun 12;1282:75–138. doi: 10.3897/zookeys.1282.186967 (PMC13282623; doi:10.3897/zookeys.1282.186967)
Supplement: XML Treatment for Provalenciennesia pauli [file zookeys.1282.186967-treatment12.xml]

<!DOCTYPE tp:taxon-treatment
  PUBLIC "-//TaxonX//DTD Taxonomic Treatment Publishing DTD v0 20100105//EN" "tax-treatment-NSO.dtd">
<tp:taxon-treatment xmlns:tp="http://www.plazi.org/taxpub"><tp:treatment-meta><kwd-group><label>Taxon classification</label><kwd>
                  <named-content content-type="kingdom">Animalia</named-content>
                </kwd><kwd>
                  <named-content content-type="order">Lymnaeida</named-content>
                </kwd><kwd>
                  <named-content content-type="family">Lymnaeidae</named-content>
                </kwd></kwd-group><mixed-citation publication-type="journal"><person-group><name><surname>Botka</surname><given-names>Dániel</given-names></name><name><surname>Magyar</surname><given-names>Imre</given-names></name></person-group><article-title>Deep-water lymnaeid gastropods (Hygrophila) of Lake Pannon (Late Miocene, Central Europe): taxonomy and biostratigraphic significance</article-title><source>Zookeys</source><day>12</day><month>06</month><year>2026</year><volume>1282</volume><fpage>75</fpage><lpage>138</lpage><pub-id pub-id-type="doi">10.3897/zookeys.1282.186967</pub-id></mixed-citation></tp:treatment-meta><tp:nomenclature><tp:taxon-name><object-id xmlns:xlink="http://www.w3.org/1999/xlink" content-type="arpha" xlink:type="simple">1A4125EC-8468-5268-8CE9-1CC85D48D8A7</object-id>
                        		<tp:taxon-name-part taxon-name-part-type="genus" reg="Provalenciennesia">Provalenciennesia</tp:taxon-name-part> <tp:taxon-name-part taxon-name-part-type="species" reg="pauli">pauli</tp:taxon-name-part>
                        	</tp:taxon-name><tp:taxon-authority>(R. Hörnes, 1875)</tp:taxon-authority><xref ref-type="fig" rid="F9">Fig. 9A–G</xref><tp:nomenclature-citation-list><tp:nomenclature-citation><tp:taxon-name><tp:taxon-name-part taxon-name-part-type="genus" reg="Valenciennesia"/> <tp:taxon-name-part taxon-name-part-type="species" reg="annulata"/></tp:taxon-name><comment> v 1868 <tp:taxon-name><tp:taxon-name-part taxon-name-part-type="genus" reg="Valenciennesia">Valenciennesia</tp:taxon-name-part> <tp:taxon-name-part taxon-name-part-type="species" reg="annulata">annulata</tp:taxon-name-part></tp:taxon-name> Rousseau – Reuss, pp. 92–101, pl. III, figs 2–3.</comment></tp:nomenclature-citation><tp:nomenclature-citation><tp:taxon-name><tp:taxon-name-part taxon-name-part-type="genus" reg="Valenciennia"/> <tp:taxon-name-part taxon-name-part-type="species" reg="annulata"/></tp:taxon-name><comment> v 1875 <tp:taxon-name><tp:taxon-name-part taxon-name-part-type="genus" reg="Valenciennia">Valenciennia</tp:taxon-name-part> <tp:taxon-name-part taxon-name-part-type="species" reg="annulata">annulata</tp:taxon-name-part></tp:taxon-name> Rousseau – Sandberger, p. 701, pl. XXXII, fig. 9. [cop. <xref ref-type="bibr" rid="B93">Reuss 1868</xref>]</comment></tp:nomenclature-citation><tp:nomenclature-citation><tp:taxon-name>
                    <tp:taxon-name-part taxon-name-part-type="genus" reg="Valenciennesia"/>
                  </tp:taxon-name><comment> v *1875 <italic><tp:taxon-name><tp:taxon-name-part taxon-name-part-type="genus" reg="Valenciennesia">Valenciennesia</tp:taxon-name-part></tp:taxon-name> Pauli</italic> R. Hoern. – R. Hörnes, pp. 72–73, pl. III, fig. 1.</comment></tp:nomenclature-citation><tp:nomenclature-citation><tp:taxon-name><tp:taxon-name-part taxon-name-part-type="genus" reg="Valenciennesia"/> <tp:taxon-name-part taxon-name-part-type="species" reg="intermedia"/></tp:taxon-name><comment> v 1901 <tp:taxon-name><tp:taxon-name-part taxon-name-part-type="genus" reg="Valenciennesia">Valenciennesia</tp:taxon-name-part> <tp:taxon-name-part taxon-name-part-type="species" reg="intermedia">intermedia</tp:taxon-name-part></tp:taxon-name> Kramb. Gorj. – Gorjanović-Kramberger, p. 133, text-fig. 6, pl. IX, fig. 7a–b. [syn. nov.]</comment></tp:nomenclature-citation><tp:nomenclature-citation><tp:taxon-name>
                    <tp:taxon-name-part taxon-name-part-type="genus" reg="Valenciennesia"/>
                  </tp:taxon-name><comment> v 1901 <italic><tp:taxon-name><tp:taxon-name-part taxon-name-part-type="genus" reg="Valenciennesia">Valenciennesia</tp:taxon-name-part></tp:taxon-name> Pauli</italic> R. Hörnes – Gorjanović-Kramberger, p. 133, pl IX, fig. 2.</comment></tp:nomenclature-citation><tp:nomenclature-citation><tp:taxon-name><tp:taxon-name-part taxon-name-part-type="genus" reg="Valenciennesia"/> <tp:taxon-name-part taxon-name-part-type="species" reg="intermedia"/></tp:taxon-name><comment><italic>1904 <tp:taxon-name><tp:taxon-name-part taxon-name-part-type="genus" reg="Valenciennesia">Valenciennesia</tp:taxon-name-part> <tp:taxon-name-part taxon-name-part-type="species" reg="intermedia">intermedia</tp:taxon-name-part></tp:taxon-name></italic> Kramberger-Gorjanović – Halaváts, p. 124.</comment></tp:nomenclature-citation><tp:nomenclature-citation><tp:taxon-name>
                    <tp:taxon-name-part taxon-name-part-type="genus" reg="Valenciennesia"/>
                  </tp:taxon-name><comment><italic>1904 <tp:taxon-name><tp:taxon-name-part taxon-name-part-type="genus" reg="Valenciennesia">Valenciennesia</tp:taxon-name-part></tp:taxon-name> Pauli</italic> R. Hoernes – Halaváts, p. 124.</comment></tp:nomenclature-citation><tp:nomenclature-citation><tp:taxon-name><tp:taxon-name-part taxon-name-part-type="genus" reg="Valenciennesia"/> <tp:taxon-name-part taxon-name-part-type="species" reg="intermedia"/></tp:taxon-name><comment> ? v 1909 <tp:taxon-name><tp:taxon-name-part taxon-name-part-type="genus" reg="Valenciennesia">Valenciennesia</tp:taxon-name-part> <tp:taxon-name-part taxon-name-part-type="species" reg="intermedia">intermedia</tp:taxon-name-part></tp:taxon-name> Kramb.-Gorj. – Gorjanović-Kramberger, pl. XLVI, figs 2–2a.</comment></tp:nomenclature-citation><tp:nomenclature-citation><tp:taxon-name><tp:taxon-name-part taxon-name-part-type="genus" reg="Valenciennesia"/> <tp:taxon-name-part taxon-name-part-type="species" reg="intermedia"/></tp:taxon-name><comment><italic>1923 <tp:taxon-name><tp:taxon-name-part taxon-name-part-type="genus" reg="Valenciennesia">Valenciennesia</tp:taxon-name-part> <tp:taxon-name-part taxon-name-part-type="species" reg="intermedia">intermedia</tp:taxon-name-part></tp:taxon-name></italic> Gorjanović-Kramberger – Wenz, p. 1331. (cum syn.)</comment></tp:nomenclature-citation><tp:nomenclature-citation><tp:taxon-name><tp:taxon-name-part taxon-name-part-type="genus" reg="Valenciennesia"/> <tp:taxon-name-part taxon-name-part-type="species" reg="pauli"/></tp:taxon-name><comment><italic>1923</italic><tp:taxon-name><tp:taxon-name-part taxon-name-part-type="genus" reg="Valenciennesia">Valenciennesia</tp:taxon-name-part> <tp:taxon-name-part taxon-name-part-type="species" reg="pauli">pauli</tp:taxon-name-part></tp:taxon-name> R. Hoernes – Wenz, pp. 1332–1333. (cum syn.)</comment></tp:nomenclature-citation><tp:nomenclature-citation><tp:taxon-name>
                    <tp:taxon-name-part taxon-name-part-type="genus" reg="Provalenciennesia"/>
                  </tp:taxon-name><comment> v 1923 <italic><tp:taxon-name><tp:taxon-name-part taxon-name-part-type="genus" reg="Provalenciennesia">Provalenciennesia</tp:taxon-name-part></tp:taxon-name> Pauli</italic> R. H. – Gorjanović-Kramberger, pp. 99–100.</comment></tp:nomenclature-citation><tp:nomenclature-citation><tp:taxon-name>
                    <tp:taxon-name-part taxon-name-part-type="genus" reg="Provalenciennesia"/>
                  </tp:taxon-name><comment> v 1923 <italic><tp:taxon-name><tp:taxon-name-part taxon-name-part-type="genus" reg="Provalenciennesia">Provalenciennesia</tp:taxon-name-part></tp:taxon-name> Pauli</italic> var. <tp:taxon-name><tp:taxon-name-part taxon-name-part-type="genus" reg="Provalenciennesia"/><tp:taxon-name-part taxon-name-part-type="species" reg="pauli"/><tp:taxon-name-part taxon-name-part-type="variety" reg="intermedia">intermedia</tp:taxon-name-part></tp:taxon-name> – Gorjanović-Kramberger, p. 100.</comment></tp:nomenclature-citation><tp:nomenclature-citation><tp:taxon-name>
                    <tp:taxon-name-part taxon-name-part-type="genus" reg="Valenciennesia"/>
                  </tp:taxon-name><comment> 1928 <italic><tp:taxon-name><tp:taxon-name-part taxon-name-part-type="genus" reg="Valenciennesia">Valenciennesia</tp:taxon-name-part></tp:taxon-name> Pauli</italic> R. Hörnes sp. – Pavlović, p. 37.</comment></tp:nomenclature-citation><tp:nomenclature-citation><tp:taxon-name><tp:taxon-name-part taxon-name-part-type="genus" reg="Provalenciennesia"/> <tp:taxon-name-part taxon-name-part-type="species" reg="pauli"/></tp:taxon-name><comment> v 1944 <tp:taxon-name><tp:taxon-name-part taxon-name-part-type="genus" reg="Provalenciennesia">Provalenciennesia</tp:taxon-name-part> <tp:taxon-name-part taxon-name-part-type="species" reg="pauli">pauli</tp:taxon-name-part></tp:taxon-name> R. Hoernes – Moos, pp. 356–359, pl. XXII–XXIII, figs 12–13.</comment></tp:nomenclature-citation><tp:nomenclature-citation><tp:taxon-name><tp:taxon-name-part taxon-name-part-type="genus" reg="Valenciennius"/> <tp:taxon-name-part taxon-name-part-type="subgenus" reg="Provalenciennesia"/> <tp:taxon-name-part taxon-name-part-type="species" reg="pauli"/></tp:taxon-name><comment> v 1959 <tp:taxon-name><tp:taxon-name-part taxon-name-part-type="genus" reg="Valenciennius">Valenciennius</tp:taxon-name-part> (<tp:taxon-name-part taxon-name-part-type="subgenus" reg="Provalenciennesia">Provalenciennesia</tp:taxon-name-part>) <tp:taxon-name-part taxon-name-part-type="species" reg="pauli">pauli</tp:taxon-name-part></tp:taxon-name> (R. Hoernes) – Wenz, p. 96, text-fig. 309. [cop. R. <xref ref-type="bibr" rid="B42">Hörnes 1875</xref>]</comment></tp:nomenclature-citation><tp:nomenclature-citation><tp:taxon-name><tp:taxon-name-part taxon-name-part-type="genus" reg="Provalenciennesia"/> <tp:taxon-name-part taxon-name-part-type="species" reg="pauli"/></tp:taxon-name><comment> v 1967 <tp:taxon-name><tp:taxon-name-part taxon-name-part-type="genus" reg="Provalenciennesia">Provalenciennesia</tp:taxon-name-part> <tp:taxon-name-part taxon-name-part-type="species" reg="pauli">pauli</tp:taxon-name-part></tp:taxon-name> (R. Hoernes) – Taktakishvili, pp. 19–20, pl. II, fig. 2. [cop. R. <xref ref-type="bibr" rid="B42">Hörnes 1875</xref>]</comment></tp:nomenclature-citation><tp:nomenclature-citation><tp:taxon-name><tp:taxon-name-part taxon-name-part-type="genus" reg="Valenciennius"/> <tp:taxon-name-part taxon-name-part-type="species" reg="intermedius"/></tp:taxon-name><comment> v 1967 <tp:taxon-name><tp:taxon-name-part taxon-name-part-type="genus" reg="Valenciennius">Valenciennius</tp:taxon-name-part> <tp:taxon-name-part taxon-name-part-type="species" reg="intermedius">intermedius</tp:taxon-name-part></tp:taxon-name> Gorjanović-Kramberger – Taktakishvili, pp. 47–48, pl. XI, figs 7–8. [cop. <xref ref-type="bibr" rid="B29">Gorjanović-Kramberger 1901</xref>]</comment></tp:nomenclature-citation><tp:nomenclature-citation><tp:taxon-name><tp:taxon-name-part taxon-name-part-type="genus" reg="Provalenciennesia"/> <tp:taxon-name-part taxon-name-part-type="species" reg="pauli"/> <tp:taxon-name-part taxon-name-part-type="subspecies" reg="intermedia"/></tp:taxon-name><comment> v <italic>1974 <tp:taxon-name><tp:taxon-name-part taxon-name-part-type="genus" reg="Provalenciennesia">Provalenciennesia</tp:taxon-name-part> <tp:taxon-name-part taxon-name-part-type="species" reg="pauli">pauli</tp:taxon-name-part> <tp:taxon-name-part taxon-name-part-type="subspecies" reg="intermedia">intermedia</tp:taxon-name-part></tp:taxon-name></italic> (Gorjanović-Kramberger) – Milan et al., p. 131.</comment></tp:nomenclature-citation></tp:nomenclature-citation-list></tp:nomenclature><tp:treatment-sec sec-type="Type locality"><title>Type locality.</title><p>Gornji Kneginec, Zagorje Basin, N Croatia (R. <xref ref-type="bibr" rid="B42">Hörnes 1875</xref>).</p></tp:treatment-sec><tp:treatment-sec sec-type="Type material"><title>Type material.</title><p>Holotype (by monotypy): <abbrev xmlns:xlink="http://www.w3.org/1999/xlink" xlink:title="GeoSphere Austria, Vienna, Austria" xlink:type="simple">GS</abbrev> 1875/006/0022.</p></tp:treatment-sec><tp:treatment-sec sec-type="Material examined"><title>Material examined.</title><p>(17 specimens) <bold><italic>Holotype</italic></bold>. Croatia • 1 spec., holotype (by monotypy); Gornji Kneginec, Zagorje Basin, N Croatia; <abbrev xmlns:xlink="http://www.w3.org/1999/xlink" xlink:title="GeoSphere Austria, Vienna, Austria" xlink:type="simple">GS</abbrev> 1875/006/0022. • 1 spec., holotype (by monotypy) of <italic><tp:taxon-name><tp:taxon-name-part taxon-name-part-type="genus" reg="Provalenciennesia">Provalenciennesia</tp:taxon-name-part> <tp:taxon-name-part taxon-name-part-type="species" reg="pauli">pauli</tp:taxon-name-part> <tp:taxon-name-part taxon-name-part-type="subspecies" reg="intermedia">intermedia</tp:taxon-name-part></tp:taxon-name></italic>; Zagreb–Šestine, Medvednica Mts., N Croatia; <abbrev xmlns:xlink="http://www.w3.org/1999/xlink" content-type="institution" xlink:title="Croatian Natural History Museum/Hrvatski prirodoslovni muzej, Zagreb, Croatia" xlink:type="simple">CNHM</abbrev> 5757-907/1-2.</p></tp:treatment-sec><tp:treatment-sec sec-type="Other material"><title>Other material.</title><p>Croatia • 1 spec.; Zagreb–Podsljeme (Gračani), Medvednica Mts., N Croatia; earlier labelled as <italic><tp:taxon-name><tp:taxon-name-part taxon-name-part-type="genus" reg="Provalenciennesia">Provalenciennesia</tp:taxon-name-part> <tp:taxon-name-part taxon-name-part-type="species" reg="pauli">pauli</tp:taxon-name-part> <tp:taxon-name-part taxon-name-part-type="subspecies" reg="tenuicostata">tenuicostata</tp:taxon-name-part></tp:taxon-name></italic>; <abbrev xmlns:xlink="http://www.w3.org/1999/xlink" content-type="institution" xlink:title="Croatian Natural History Museum/Hrvatski prirodoslovni muzej, Zagreb, Croatia" xlink:type="simple">CNHM</abbrev> 5754-904. • 1 spec.; Zagreb–Podsljeme (Bliznec), Medvednica Mts., N Croatia; <abbrev xmlns:xlink="http://www.w3.org/1999/xlink" content-type="institution" xlink:title="Croatian Natural History Museum/Hrvatski prirodoslovni muzej, Zagreb, Croatia" xlink:type="simple">CNHM</abbrev> 5756-906. Serbia • 6 specs; Beočin/Beocsin/Belcsény, Fruška Gora, N Serbia; <abbrev xmlns:xlink="http://www.w3.org/1999/xlink" content-type="institution" xlink:title="Department of Collections, Supervisory Authority for Regulatory Affairs/Szabályozott Tevékenységek Felügyeleti Hatósága, Budapest, Hungary" xlink:type="simple">SARA</abbrev> Pl.2491, Pl.2548, Pl.2549; <abbrev xmlns:xlink="http://www.w3.org/1999/xlink" content-type="institution" xlink:title="Croatian Natural History Museum/Hrvatski prirodoslovni muzej, Zagreb, Croatia" xlink:type="simple">CNHM</abbrev> 23; <abbrev xmlns:xlink="http://www.w3.org/1999/xlink" xlink:title="GeoSphere Austria, Vienna, Austria" xlink:type="simple">GS</abbrev> 1874/005/0002. • 5 specs; Belgrade–Rakovica, Šumadija Hills, Central Serbia; <abbrev xmlns:xlink="http://www.w3.org/1999/xlink" content-type="institution" xlink:title="Natural History Museum Belgrade/Prirodnjački muzej Beograd, Belgrade, Serbia" xlink:type="simple">NHMB</abbrev> 1863, 1864. Hungary • 1 spec.; Kisbér, Bakony Mts., W Hungary; <abbrev xmlns:xlink="http://www.w3.org/1999/xlink" content-type="institution" xlink:title="Department of Collections, Supervisory Authority for Regulatory Affairs/Szabályozott Tevékenységek Felügyeleti Hatósága, Budapest, Hungary" xlink:type="simple">SARA</abbrev> Pl.4751. • 1 spec.; Tata, Gerecse Mts., N Hungary; <abbrev xmlns:xlink="http://www.w3.org/1999/xlink" content-type="institution" xlink:title="Department of Collections, Supervisory Authority for Regulatory Affairs/Szabályozott Tevékenységek Felügyeleti Hatósága, Budapest, Hungary" xlink:type="simple">SARA</abbrev> Pl.4771.</p></tp:treatment-sec><tp:treatment-sec sec-type="Note"><title>Note.</title><p>For collectors and specimen-related information see Suppl. material <xref ref-type="supplementary-material" rid="S1">1</xref>.</p></tp:treatment-sec><tp:treatment-sec sec-type="Description"><title>Description.</title><p>Shell thin, smooth, convex, oval, and flat with dense, concentric, undulated, and strong ribs. These ribs become narrower towards edges of shell. On posterior edge of shell, ribs extend at a steep to vertical angle, while on anterior part of shell, they bend back in a curved shape towards protoconch. Furrows and growth lines can be observed between ribs. Dextral shell coiling, two curved whorls rapidly increasing in width and a very strongly widened inflated body whorl with an oval, elongated, and rimmed aperture. Apertural rim wide and flat and can be followed around entire aperture. Whorls divided by wide and deep, channel-like sutures. Body whorl fully covers previous whorl and protoconch of spire. Spire displaced from posterior edge towards centre of shell. Umbo closed in adult specimens. A more pronounced folding (compared to <italic><tp:taxon-name><tp:taxon-name-part taxon-name-part-type="genus" reg="Provalenciennesia">P.</tp:taxon-name-part> <tp:taxon-name-part taxon-name-part-type="species" reg="limnaeoidea">limnaeoidea</tp:taxon-name-part></tp:taxon-name></italic>) of ribs can be observed on dextral side of shell, which is precursor of siphonal canal. Protoconch could be observed only in well-preserved laterally compacted specimens, but no such specimen is currently available. Size parameters: <abbrev xmlns:xlink="http://www.w3.org/1999/xlink" xlink:title="length" xlink:type="simple">L</abbrev> = 47–116.5 mm, <abbrev xmlns:xlink="http://www.w3.org/1999/xlink" xlink:title="width" xlink:type="simple">W</abbrev> = 44–101 mm, <abbrev xmlns:xlink="http://www.w3.org/1999/xlink" xlink:title="length/width ratio" xlink:type="simple">L/W</abbrev> = 0.95–1.35, <abbrev xmlns:xlink="http://www.w3.org/1999/xlink" xlink:title="number of ribs" xlink:type="simple">NR</abbrev> = 20–30, <abbrev xmlns:xlink="http://www.w3.org/1999/xlink" xlink:title="width of ribs" xlink:type="simple">WR</abbrev> = 1.5–3.0 mm, <abbrev xmlns:xlink="http://www.w3.org/1999/xlink" xlink:title="width of the space between ribs" xlink:type="simple">WSR</abbrev> = 1.0–2.0 mm.</p></tp:treatment-sec><tp:treatment-sec sec-type="Distribution and stratigraphic range"><title>Distribution and stratigraphic range.</title><p>This species was described and mentioned from some localities of old Pannonian offshore (sublittoral and profundal) marls of the Pannonian Basin: Gornji Kneginec, Zagorje Basin (R. <xref ref-type="bibr" rid="B42">Hörnes 1875</xref>; <xref ref-type="bibr" rid="B29">Gorjanović-Kramberger 1901</xref>, <xref ref-type="bibr" rid="B31">1923</xref>); Zagreb–Podsljeme (Gračani) and Zagreb–Podsljeme (Bliznec), Medvednica Mts., N Croatia (<xref ref-type="bibr" rid="B29">Gorjanović-Kramberger 1901</xref>, <xref ref-type="bibr" rid="B31">1923</xref>); Beočin/Beocsin/Belcsény, Fruška Gora, N Serbia (<xref ref-type="bibr" rid="B93">Reuss 1868</xref>; <xref ref-type="bibr" rid="B97">Sandberger 1875</xref>; <xref ref-type="bibr" rid="B29">Gorjanović-Kramberger 1901</xref>, <xref ref-type="bibr" rid="B31">1923</xref>; <xref ref-type="bibr" rid="B74">Moos 1944</xref>); Umka (<xref ref-type="bibr" rid="B89">Pavlović 1928</xref>); Belgrade–Rakovica, Šumadija Hills, Central Serbia (this study); Kisbér, Bakony Mts., W Hungary (this study); Tata, Gerecse Mts., N Hungary (this study). It is a common member of the <italic><tp:taxon-name><tp:taxon-name-part taxon-name-part-type="genus" reg="Congeria">Congeria</tp:taxon-name-part> <tp:taxon-name-part taxon-name-part-type="species" reg="banatica">banatica</tp:taxon-name-part></tp:taxon-name></italic> deep-water mollusc fauna. Upper part of the <italic><tp:taxon-name><tp:taxon-name-part taxon-name-part-type="genus" reg="Congeria">Congeria</tp:taxon-name-part> <tp:taxon-name-part taxon-name-part-type="species" reg="banatica">banatica</tp:taxon-name-part></tp:taxon-name></italic> mollusc biozone. <abbrev xmlns:xlink="http://www.w3.org/1999/xlink" xlink:title="first appearance datum" xlink:type="simple">FAD</abbrev> of this species is ca 10.5 Ma, while its <abbrev xmlns:xlink="http://www.w3.org/1999/xlink" xlink:title="last appearance datum" xlink:type="simple">LAD</abbrev> is ca 9.6 Ma. <italic><tp:taxon-name><tp:taxon-name-part taxon-name-part-type="genus" reg="Provalenciennesia">Provalenciennesia</tp:taxon-name-part></tp:taxon-name></italic> mollusc lineage zone (ca 10.5–9.6 Ma).</p></tp:treatment-sec><tp:treatment-sec sec-type="Remarks"><title>Remarks.</title><p><italic><tp:taxon-name><tp:taxon-name-part taxon-name-part-type="genus" reg="Provalenciennesia">Provalenciennesia</tp:taxon-name-part> <tp:taxon-name-part taxon-name-part-type="species" reg="pauli">pauli</tp:taxon-name-part></tp:taxon-name></italic> was originally classified as a <italic><tp:taxon-name><tp:taxon-name-part taxon-name-part-type="genus" reg="Valenciennesia">Valenciennesia</tp:taxon-name-part></tp:taxon-name></italic> (= <italic><tp:taxon-name><tp:taxon-name-part taxon-name-part-type="genus" reg="Valenciennius">Valenciennius</tp:taxon-name-part></tp:taxon-name></italic>), but <xref ref-type="bibr" rid="B31">Gorjanović-Kramberger (1923)</xref> described <italic><tp:taxon-name><tp:taxon-name-part taxon-name-part-type="genus" reg="Provalenciennesia">Provalenciennesia</tp:taxon-name-part></tp:taxon-name></italic> as a separate genus and placed <italic><tp:taxon-name><tp:taxon-name-part taxon-name-part-type="genus" reg="Provalenciennesia">P.</tp:taxon-name-part> <tp:taxon-name-part taxon-name-part-type="species" reg="pauli">pauli</tp:taxon-name-part></tp:taxon-name></italic> into it based on the lack of well-developed siphonal canal. Unfortunately, most of the well-preserved specimens are internal moulds with oval shell outline; therefore, such specimens dominate (Fig. <xref ref-type="fig" rid="F9">9</xref>). First mentions of this species are under the name of <italic><tp:taxon-name><tp:taxon-name-part taxon-name-part-type="genus" reg="Valenciennius">V.</tp:taxon-name-part> <tp:taxon-name-part taxon-name-part-type="species" reg="annulatus">annulatus</tp:taxon-name-part></tp:taxon-name></italic>, but this incorrect identification was early recognised by authors (R. <xref ref-type="bibr" rid="B42">Hörnes 1875</xref>; <xref ref-type="bibr" rid="B29">Gorjanović-Kramberger 1901</xref>). Holotype specimen of <italic><tp:taxon-name><tp:taxon-name-part taxon-name-part-type="genus" reg="Provalenciennesia">P.</tp:taxon-name-part> <tp:taxon-name-part taxon-name-part-type="species" reg="pauli">pauli</tp:taxon-name-part> <tp:taxon-name-part taxon-name-part-type="subspecies" reg="intermedia">intermedia</tp:taxon-name-part></tp:taxon-name></italic> (<abbrev xmlns:xlink="http://www.w3.org/1999/xlink" content-type="institution" xlink:title="Croatian Natural History Museum/Hrvatski prirodoslovni muzej, Zagreb, Croatia" xlink:type="simple">CNHM</abbrev> 5757-907/1-2) is an incomplete juvenile (Fig. <xref ref-type="fig" rid="F12">12A</xref>), therefore we cannot accept as a separate species. It lacks a well-developed siphonal canal showing that it belongs to the <italic><tp:taxon-name><tp:taxon-name-part taxon-name-part-type="genus" reg="Provalenciennesia">Provalenciennesia</tp:taxon-name-part></tp:taxon-name></italic> genus. <italic><tp:taxon-name><tp:taxon-name-part taxon-name-part-type="genus" reg="Provalenciennesia">Provalenciennesia</tp:taxon-name-part> <tp:taxon-name-part taxon-name-part-type="species" reg="pauli">pauli</tp:taxon-name-part> <tp:taxon-name-part taxon-name-part-type="subspecies" reg="tenuicostata">tenuicostata</tp:taxon-name-part></tp:taxon-name></italic> is a nomen nudum, but its type material was found in the <abbrev xmlns:xlink="http://www.w3.org/1999/xlink" content-type="institution" xlink:title="Croatian Natural History Museum/Hrvatski prirodoslovni muzej, Zagreb, Croatia" xlink:type="simple">CNHM</abbrev> collection (Fig. <xref ref-type="fig" rid="F9">9C–E</xref>) and considered as <italic><tp:taxon-name><tp:taxon-name-part taxon-name-part-type="genus" reg="Provalenciennesia">P.</tp:taxon-name-part> <tp:taxon-name-part taxon-name-part-type="species" reg="pauli">pauli</tp:taxon-name-part></tp:taxon-name></italic>.</p><fig id="F9" position="float" orientation="portrait"><object-id xmlns:xlink="http://www.w3.org/1999/xlink" content-type="doi" xlink:type="simple">10.3897/zookeys.1282.186967.figure9</object-id><object-id xmlns:xlink="http://www.w3.org/1999/xlink" content-type="arpha" xlink:type="simple">97257574-632B-540E-8548-590F51922461</object-id><label>Figure 9.</label><caption><p><italic><tp:taxon-name><tp:taxon-name-part taxon-name-part-type="genus" reg="Provalenciennesia">Provalenciennesia</tp:taxon-name-part> <tp:taxon-name-part taxon-name-part-type="species" reg="pauli">pauli</tp:taxon-name-part></tp:taxon-name></italic> (R. Hörnes, 1875). <bold>A</bold>. Holotype specimen, Gornji Kneginec, <abbrev xmlns:xlink="http://www.w3.org/1999/xlink" xlink:title="GeoSphere Austria, Vienna, Austria" xlink:type="simple">GS</abbrev> 1875/006/0022, photo: Lajos Katona; <bold>B</bold>. Beočin/Beocsin/Belcsény, <abbrev xmlns:xlink="http://www.w3.org/1999/xlink" content-type="institution" xlink:title="Department of Collections, Supervisory Authority for Regulatory Affairs/Szabályozott Tevékenységek Felügyeleti Hatósága, Budapest, Hungary" xlink:type="simple">SARA</abbrev> Pl.2491; <bold>C–E</bold>. Zagreb–Podsljeme (Gračani), <abbrev xmlns:xlink="http://www.w3.org/1999/xlink" content-type="institution" xlink:title="Croatian Natural History Museum/Hrvatski prirodoslovni muzej, Zagreb, Croatia" xlink:type="simple">CNHM</abbrev> 5754-904, photo: Nives Borčić; <bold>F</bold>. Beočin/Beocsin/Belcsény, <abbrev xmlns:xlink="http://www.w3.org/1999/xlink" content-type="institution" xlink:title="Department of Collections, Supervisory Authority for Regulatory Affairs/Szabályozott Tevékenységek Felügyeleti Hatósága, Budapest, Hungary" xlink:type="simple">SARA</abbrev> Pl.2548; <bold>G</bold>. Tata, <abbrev xmlns:xlink="http://www.w3.org/1999/xlink" content-type="institution" xlink:title="Department of Collections, Supervisory Authority for Regulatory Affairs/Szabályozott Tevékenységek Felügyeleti Hatósága, Budapest, Hungary" xlink:type="simple">SARA</abbrev> Pl.4771. Scale bars: 5 cm.</p></caption><graphic xmlns:xlink="http://www.w3.org/1999/xlink" xlink:href="zookeys-1282-075_article-186967__-g009.jpg" id="oo_1676959.jpg" position="float" orientation="portrait" xlink:type="simple"><uri content-type="original_file" xlink:type="simple">https://binary.pensoft.net/fig/1676959</uri></graphic></fig></tp:treatment-sec><tp:treatment-sec><!--Section generated to contain objects referenced in tp:taxon-treatment.--><supplementary-material xmlns:xlink="http://www.w3.org/1999/xlink" id="S1" position="float" orientation="portrait" xlink:type="simple"><object-id content-type="doi" xlink:type="simple">10.3897/zookeys.1282.186967.suppl1</object-id><object-id content-type="arpha" xlink:type="simple">813E4979-52F9-5BDF-8BC7-BF8CDDAFE6A4</object-id><label>Supplementary material 1</label><caption><p>Supplementary table</p></caption><statement content-type="dataType"><label>Data type</label><p>xlsx</p></statement><media xlink:href="zookeys-1282-075_article-186967__-s001.xlsx" mimetype="application" mime-subtype="vnd.openxmlformats-officedocument.spreadsheetml.sheet" position="float" orientation="portrait" id="oo_1676967.xlsx" xlink:type="simple"><uri content-type="original_file" xlink:type="simple">https://binary.pensoft.net/file/1676967</uri></media><permissions><license xlink:type="simple"><license-p>This dataset is made available under the Open Database License (<ext-link ext-link-type="uri" xlink:href="http://opendatacommons.org/licenses/odbl/1.0/" xlink:type="simple">http://opendatacommons.org/licenses/odbl/1.0/</ext-link>). The Open Database License (ODbL) is a license agreement intended to allow users to freely share, modify, and use this Dataset while maintaining this same freedom for others, provided that the original source and author(s) are credited.</license-p></license></permissions><attrib specific-use="authors"> Dániel Botka, Imre Magyar</attrib></supplementary-material><fig id="F12" position="float" orientation="portrait"><object-id xmlns:xlink="http://www.w3.org/1999/xlink" content-type="doi" xlink:type="simple">10.3897/zookeys.1282.186967.figure12</object-id><object-id xmlns:xlink="http://www.w3.org/1999/xlink" content-type="arpha" xlink:type="simple">899AECA2-CF9E-5C82-9B37-28701E3F046C</object-id><label>Figure 12.</label><caption><p><bold>A</bold>. <italic><tp:taxon-name><tp:taxon-name-part taxon-name-part-type="genus" reg="Provalenciennesia">Provalenciennesia</tp:taxon-name-part></tp:taxon-name></italic> sp. indet. juvenile holotype specimen of <italic><tp:taxon-name><tp:taxon-name-part taxon-name-part-type="genus" reg="Provalenciennesia">Provalenciennesia</tp:taxon-name-part> <tp:taxon-name-part taxon-name-part-type="species" reg="pauli">pauli</tp:taxon-name-part> <tp:taxon-name-part taxon-name-part-type="subspecies" reg="intermedia">intermedia</tp:taxon-name-part></tp:taxon-name></italic> (Gorjanović-Kramberger, 1901), <italic><tp:taxon-name><tp:taxon-name-part taxon-name-part-type="genus" reg="Provalenciennesia">Provalenciennesia</tp:taxon-name-part> <tp:taxon-name-part taxon-name-part-type="species" reg="pauli">pauli</tp:taxon-name-part></tp:taxon-name></italic>–<italic><tp:taxon-name><tp:taxon-name-part taxon-name-part-type="genus" reg="Valenciennius">Valenciennius</tp:taxon-name-part> <tp:taxon-name-part taxon-name-part-type="species" reg="reussi">reussi</tp:taxon-name-part></tp:taxon-name></italic> transitional form, Zagreb–Šestine, <abbrev xmlns:xlink="http://www.w3.org/1999/xlink" content-type="institution" xlink:title="Croatian Natural History Museum/Hrvatski prirodoslovni muzej, Zagreb, Croatia" xlink:type="simple">CNHM</abbrev> 5757-907/1, photo: Nives Borčić; <bold>B–P</bold>. <italic><tp:taxon-name><tp:taxon-name-part taxon-name-part-type="genus" reg="Valenciennius">Valenciennius</tp:taxon-name-part> <tp:taxon-name-part taxon-name-part-type="species" reg="reussi">reussi</tp:taxon-name-part></tp:taxon-name></italic> Neumayr, 1875; <bold>B–D</bold>. Neotype specimen of <italic><tp:taxon-name><tp:taxon-name-part taxon-name-part-type="genus" reg="Valenciennius">Valenciennius</tp:taxon-name-part> <tp:taxon-name-part taxon-name-part-type="species" reg="peltus">peltus</tp:taxon-name-part></tp:taxon-name></italic> Brusina, 1878, Zagreb–Okrugljak, <abbrev xmlns:xlink="http://www.w3.org/1999/xlink" content-type="institution" xlink:title="Croatian Natural History Museum/Hrvatski prirodoslovni muzej, Zagreb, Croatia" xlink:type="simple">CNHM</abbrev> 5064-229, photo: Nives Borčić; <bold>E–G</bold>. Holotype specimen of <italic><tp:taxon-name><tp:taxon-name-part taxon-name-part-type="genus" reg="Valenciennius">Valenciennius</tp:taxon-name-part> <tp:taxon-name-part taxon-name-part-type="species" reg="brusinai">brusinai</tp:taxon-name-part></tp:taxon-name></italic> Gorjanović-Kramberger, 1901, Zagreb–Okrugljak, <abbrev xmlns:xlink="http://www.w3.org/1999/xlink" content-type="institution" xlink:title="Croatian Natural History Museum/Hrvatski prirodoslovni muzej, Zagreb, Croatia" xlink:type="simple">CNHM</abbrev> 5061-226, photo: Nives Borčić; <bold>H–J</bold>. Juvenile syntype specimen of <italic><tp:taxon-name><tp:taxon-name-part taxon-name-part-type="genus" reg="Valenciennius">Valenciennius</tp:taxon-name-part> <tp:taxon-name-part taxon-name-part-type="species" reg="altus">altus</tp:taxon-name-part></tp:taxon-name></italic> Gorjanović-Kramberger, 1901, Zagreb–Okrugljak, <abbrev xmlns:xlink="http://www.w3.org/1999/xlink" content-type="institution" xlink:title="Croatian Natural History Museum/Hrvatski prirodoslovni muzej, Zagreb, Croatia" xlink:type="simple">CNHM</abbrev> 5066-231/1, photo: Nives Borčić; <bold>K–M</bold>. Juvenile syntype specimen of <italic><tp:taxon-name><tp:taxon-name-part taxon-name-part-type="genus" reg="Valenciennius">Valenciennius</tp:taxon-name-part> <tp:taxon-name-part taxon-name-part-type="species" reg="altus">altus</tp:taxon-name-part></tp:taxon-name></italic> Gorjanović-Kramberger, 1901, Zagreb–Okrugljak, <abbrev xmlns:xlink="http://www.w3.org/1999/xlink" content-type="institution" xlink:title="Croatian Natural History Museum/Hrvatski prirodoslovni muzej, Zagreb, Croatia" xlink:type="simple">CNHM</abbrev> 5066-231/2, photo: Nives Borčić; <bold>N–P</bold>. Juvenile syntype specimen of <italic><tp:taxon-name><tp:taxon-name-part taxon-name-part-type="genus" reg="Valenciennius">Valenciennius</tp:taxon-name-part> <tp:taxon-name-part taxon-name-part-type="species" reg="altus">altus</tp:taxon-name-part></tp:taxon-name></italic> Gorjanović-Kramberger, 1901, Zagreb–Okrugljak, <abbrev xmlns:xlink="http://www.w3.org/1999/xlink" content-type="institution" xlink:title="Croatian Natural History Museum/Hrvatski prirodoslovni muzej, Zagreb, Croatia" xlink:type="simple">CNHM</abbrev> 5066-231/3, photo: Nives Borčić. Scale bars: 5 cm (<bold>A–G</bold>), 1 cm (<bold>H–P</bold>).</p></caption><graphic xmlns:xlink="http://www.w3.org/1999/xlink" xlink:href="zookeys-1282-075_article-186967__-g012.jpg" id="oo_1676962.jpg" position="float" orientation="portrait" xlink:type="simple"><uri content-type="original_file" xlink:type="simple">https://binary.pensoft.net/fig/1676962</uri></graphic></fig></tp:treatment-sec><ref-list><ref id="B93"><mixed-citation xmlns:xlink="http://www.w3.org/1999/xlink" xlink:type="simple">Reuss AE (1868) Paläontologische Beiträge (Zweite Folge). Sitzungsberichte der mathematisch-naturwissenschaftlichen Klasse der kaiserlichen Akademie der Wissenschaften in Wien 57(1): 79–109.</mixed-citation></ref><ref id="B42"><mixed-citation xmlns:xlink="http://www.w3.org/1999/xlink" xlink:type="simple">Hörnes R (1875) Tertiär-Studien (Teile VI und VII). Jahrbuch der Kaiserlich-Königlichen Geologischen Reichsanstalt 25: 61–78.</mixed-citation></ref><ref id="B29"><mixed-citation xmlns:xlink="http://www.w3.org/1999/xlink" xlink:type="simple">Gorjanović-Kramberger K (1901) Über die Gattung <italic><tp:taxon-name><tp:taxon-name-part taxon-name-part-type="genus">Valenciennesia</tp:taxon-name-part></tp:taxon-name></italic> und einige unterpontische Limnaeen. Beiträge zur Paläontologie Österreich-Ungarns und des Orients 13(3): 121–140.</mixed-citation></ref><ref id="B31"><mixed-citation xmlns:xlink="http://www.w3.org/1999/xlink" xlink:type="simple">Gorjanović-Kramberger K (1923) Über die Bedeutung der Valenciennesiiden in stratigraphischer und genetischer Hinsicht. Paläontologische Zeitschrift 5(3): 339–344. <ext-link xlink:href="10.1007/bf03160382" ext-link-type="doi" xlink:type="simple">https://doi.org/10.1007/bf03160382</ext-link></mixed-citation></ref><ref id="B97"><mixed-citation xmlns:xlink="http://www.w3.org/1999/xlink" xlink:type="simple">Sandberger CLF (1875) Die Land- und Süsswasser-Conchylien der Vorwelt. C. W. Kreidel’s Verlag, Wiesbaden, 353–1000. <ext-link xlink:href="10.5962/bhl.title.112296" ext-link-type="doi" xlink:type="simple">https://doi.org/10.5962/bhl.title.112296</ext-link></mixed-citation></ref><ref id="B74"><mixed-citation xmlns:xlink="http://www.w3.org/1999/xlink" xlink:type="simple">Moos A (1944) Neue Funde von Lymnaeiden, insbesondere von Valenciennesiiden im Pannon Kroatiens. Geološki vjesnik 2: 343–390.</mixed-citation></ref><ref id="B89"><mixed-citation xmlns:xlink="http://www.w3.org/1999/xlink" xlink:type="simple">Pavlović PS (1928) Les mollusques du pontien inférieur des environs de Beograd. Annales géologiques de la Péninsule Balkanique 9: 1–74.</mixed-citation></ref></ref-list></tp:taxon-treatment>
