# Supplementary material for: Deep-water lymnaeid gastropods (Hygrophila) of Lake Pannon (Late Miocene, Central Europe): taxonomy and biostratigraphic significance
Source: Zookeys. 2026 Jun 12;1282:75–138. doi: 10.3897/zookeys.1282.186967 (PMC13282623; doi:10.3897/zookeys.1282.186967)
Supplement: XML Treatment for Valenciennius [file zookeys.1282.186967-treatment14.xml]

<!DOCTYPE tp:taxon-treatment
  PUBLIC "-//TaxonX//DTD Taxonomic Treatment Publishing DTD v0 20100105//EN" "tax-treatment-NSO.dtd">
<tp:taxon-treatment xmlns:tp="http://www.plazi.org/taxpub"><tp:treatment-meta><kwd-group><label>Taxon classification</label><kwd>
                  <named-content content-type="kingdom">Animalia</named-content>
                </kwd><kwd>
                  <named-content content-type="order">Lymnaeida</named-content>
                </kwd><kwd>
                  <named-content content-type="family">Lymnaeidae</named-content>
                </kwd></kwd-group><mixed-citation publication-type="journal"><person-group><name><surname>Botka</surname><given-names>Dániel</given-names></name><name><surname>Magyar</surname><given-names>Imre</given-names></name></person-group><article-title>Deep-water lymnaeid gastropods (Hygrophila) of Lake Pannon (Late Miocene, Central Europe): taxonomy and biostratigraphic significance</article-title><source>Zookeys</source><day>12</day><month>06</month><year>2026</year><volume>1282</volume><fpage>75</fpage><lpage>138</lpage><pub-id pub-id-type="doi">10.3897/zookeys.1282.186967</pub-id></mixed-citation></tp:treatment-meta><tp:nomenclature><label>Genus</label><tp:taxon-name><object-id xmlns:xlink="http://www.w3.org/1999/xlink" content-type="arpha" xlink:type="simple">9FE90132-2475-5538-BA23-6F390867AC73</object-id>
                        		<tp:taxon-name-part taxon-name-part-type="genus" reg="Valenciennius">Valenciennius</tp:taxon-name-part>
                        	</tp:taxon-name><tp:taxon-authority>Rousseau, 1842</tp:taxon-authority></tp:nomenclature><tp:treatment-sec sec-type="Synonym"><title>Synonym.</title><p><italic><tp:taxon-name><tp:taxon-name-part taxon-name-part-type="genus" reg="Valenciennesia">Valenciennesia</tp:taxon-name-part></tp:taxon-name></italic> P. Fischer, 1859.</p></tp:treatment-sec><tp:treatment-sec sec-type="Type species"><title>Type species.</title><p><italic><tp:taxon-name><tp:taxon-name-part taxon-name-part-type="genus" reg="Valenciennius">Valenciennius</tp:taxon-name-part> <tp:taxon-name-part taxon-name-part-type="species" reg="annulatus">annulatus</tp:taxon-name-part></tp:taxon-name></italic> (Rousseau, 1842); original designation.</p></tp:treatment-sec><tp:treatment-sec sec-type="Original description"><title>Original description.</title><p>“Ovate shell, transversely striated, seventeen striae with regular lines, with a curved double margin, sinistrally widened. This rare and beautiful snail, which we consider forming a new genus, is oval and covered with transverse rings. These rings appear to be points of growth and become more spaced out as the shell grows. The anterior end is curved like a hook. On the left side, there is a significant groove, which seems to be a unique organ of the animal, similar to those found in siphon-bearing gastropods. This groove is rounded and visible up to the tip of the spire. At the base of this point, there is a flat, inward part that occupies the entire front of the shell. On the opposite side of the groove, there is a small, barely noticeable bulge that disappears near the spire. This shell, which resembles an ancylinid in shape and a siphon-bearing gastropod due to the groove on the side, does not truly belong to either genus.” (in Latin and French in <xref ref-type="bibr" rid="B94">Rousseau 1842</xref>, translated by D. Botka).</p></tp:treatment-sec><tp:treatment-sec sec-type="Emended diagnosis"><title>Emended diagnosis.</title><p>Members of the genus <italic><tp:taxon-name><tp:taxon-name-part taxon-name-part-type="genus" reg="Valenciennius">Valenciennius</tp:taxon-name-part></tp:taxon-name></italic> are characterised by large size (≤10–15 cm in length and width), reduced coiling (1 whorl), wide oval or elongated outline and aperture, coiling present in central position, ornamentation with 2–3 mm wide, concentric, undulated, rounded or sharp ribs, siphonal canal present.</p></tp:treatment-sec><ref-list><ref id="B94"><mixed-citation xmlns:xlink="http://www.w3.org/1999/xlink" xlink:type="simple">Rousseau L (1842) Description des principaux fossiles de la Crimée. In: Demidov A (Ed.) Voyage dans la Russie méridionale et la Crimée, par la Hongrie, la Valachie et la Moldavie, exécuté en 1837, sous la direction de M. Anatole de Démidoff, par MM. de Sainson, Le Play, Huot, Léveillé, Raffet, Rousseau, de Nordmann et Du Ponceau. Tome 2. Ernest Bourdin et Ce., Paris, 781–823. <ext-link xlink:href="10.5962/bhl.title.33104" ext-link-type="doi" xlink:type="simple">https://doi.org/10.5962/bhl.title.33104</ext-link></mixed-citation></ref></ref-list></tp:taxon-treatment>
