# Supplementary material for: Deep-water lymnaeid gastropods (Hygrophila) of Lake Pannon (Late Miocene, Central Europe): taxonomy and biostratigraphic significance
Source: Zookeys. 2026 Jun 12;1282:75–138. doi: 10.3897/zookeys.1282.186967 (PMC13282623; doi:10.3897/zookeys.1282.186967)
Supplement: XML Treatment for Valenciennius reussi [file zookeys.1282.186967-treatment15.xml]

<!DOCTYPE tp:taxon-treatment
  PUBLIC "-//TaxonX//DTD Taxonomic Treatment Publishing DTD v0 20100105//EN" "tax-treatment-NSO.dtd">
<tp:taxon-treatment xmlns:tp="http://www.plazi.org/taxpub"><tp:treatment-meta><kwd-group><label>Taxon classification</label><kwd>
                  <named-content content-type="kingdom">Animalia</named-content>
                </kwd><kwd>
                  <named-content content-type="order">Lymnaeida</named-content>
                </kwd><kwd>
                  <named-content content-type="family">Lymnaeidae</named-content>
                </kwd></kwd-group><mixed-citation publication-type="journal"><person-group><name><surname>Botka</surname><given-names>Dániel</given-names></name><name><surname>Magyar</surname><given-names>Imre</given-names></name></person-group><article-title>Deep-water lymnaeid gastropods (Hygrophila) of Lake Pannon (Late Miocene, Central Europe): taxonomy and biostratigraphic significance</article-title><source>Zookeys</source><day>12</day><month>06</month><year>2026</year><volume>1282</volume><fpage>75</fpage><lpage>138</lpage><pub-id pub-id-type="doi">10.3897/zookeys.1282.186967</pub-id></mixed-citation></tp:treatment-meta><tp:nomenclature><tp:taxon-name><object-id xmlns:xlink="http://www.w3.org/1999/xlink" content-type="arpha" xlink:type="simple">990C6811-87EF-5536-8952-43B7204A639C</object-id>
                        		<tp:taxon-name-part taxon-name-part-type="genus" reg="Valenciennius">Valenciennius</tp:taxon-name-part> <tp:taxon-name-part taxon-name-part-type="species" reg="reussi">reussi</tp:taxon-name-part>
                        	</tp:taxon-name><tp:taxon-authority>Neumayr, 1875</tp:taxon-authority><xref ref-type="fig" rid="F11">Figs 11A–J</xref><xref ref-type="fig" rid="F12">, 12B–P</xref><tp:nomenclature-citation-list><tp:nomenclature-citation><tp:taxon-name><tp:taxon-name-part taxon-name-part-type="genus" reg="Valenciennesia"/> <tp:taxon-name-part taxon-name-part-type="species" reg="annulata"/></tp:taxon-name><comment> 1874 <tp:taxon-name><tp:taxon-name-part taxon-name-part-type="genus" reg="Valenciennesia">Valenciennesia</tp:taxon-name-part> <tp:taxon-name-part taxon-name-part-type="species" reg="annulata">annulata</tp:taxon-name-part></tp:taxon-name> Rousseau – Brusina, pp. 102–103.</comment></tp:nomenclature-citation><tp:nomenclature-citation><tp:taxon-name>
                    <tp:taxon-name-part taxon-name-part-type="genus" reg="Valenciennesia"/>
                  </tp:taxon-name><comment> v *1875 <italic><tp:taxon-name><tp:taxon-name-part taxon-name-part-type="genus" reg="Valenciennesia">Valenciennesia</tp:taxon-name-part></tp:taxon-name> Reussi</italic> Neum. nov. form. – Neumayr in Neumayr and Paul, p. 81, pl. IX, fig. 22a–c.</comment></tp:nomenclature-citation><tp:nomenclature-citation><tp:taxon-name><tp:taxon-name-part taxon-name-part-type="genus" reg="Valenciennesia"/> <tp:taxon-name-part taxon-name-part-type="species" reg="pelta"/></tp:taxon-name><comment> 1878 <tp:taxon-name><tp:taxon-name-part taxon-name-part-type="genus" reg="Valenciennesia">Valenciennesia</tp:taxon-name-part> <tp:taxon-name-part taxon-name-part-type="species" reg="pelta">pelta</tp:taxon-name-part></tp:taxon-name> Brusina – Brusina, p. 9. [syn. nov.]</comment></tp:nomenclature-citation><tp:nomenclature-citation><tp:taxon-name>
                    <tp:taxon-name-part taxon-name-part-type="genus" reg="Valenciennesia"/>
                  </tp:taxon-name><comment> 1884 <italic><tp:taxon-name><tp:taxon-name-part taxon-name-part-type="genus" reg="Valenciennesia">Valenciennesia</tp:taxon-name-part></tp:taxon-name> Reussi</italic> Neum. – Brusina, pp. 179–180, pl. XXVII, figs 70, 72.</comment></tp:nomenclature-citation><tp:nomenclature-citation><tp:taxon-name>
                    <tp:taxon-name-part taxon-name-part-type="genus" reg="Valenciennesia"/>
                  </tp:taxon-name><comment> 1884 <tp:taxon-name><tp:taxon-name-part taxon-name-part-type="genus" reg="Valenciennesia">Valenciennesia</tp:taxon-name-part></tp:taxon-name> sp. – Brusina, pp. 179–180, pl. XXVII, fig. 71.</comment></tp:nomenclature-citation><tp:nomenclature-citation><tp:taxon-name><tp:taxon-name-part taxon-name-part-type="genus" reg="Valenciennesia"/> <tp:taxon-name-part taxon-name-part-type="species" reg="pelta"/></tp:taxon-name><comment> 1884 <tp:taxon-name><tp:taxon-name-part taxon-name-part-type="genus" reg="Valenciennesia">Valenciennesia</tp:taxon-name-part> <tp:taxon-name-part taxon-name-part-type="species" reg="pelta">pelta</tp:taxon-name-part></tp:taxon-name> Brusina – Brusina, pp. 180–181, pl. XXX, fig. 26.</comment></tp:nomenclature-citation><tp:nomenclature-citation><tp:taxon-name>
                    <tp:taxon-name-part taxon-name-part-type="genus" reg="Valenciennesia"/>
                  </tp:taxon-name><comment> 1897 <italic><tp:taxon-name><tp:taxon-name-part taxon-name-part-type="genus" reg="Valenciennesia">Valenciennesia</tp:taxon-name-part></tp:taxon-name> Reussi</italic> Neum. – Brusina, p. 1, pl. I, figs 17–18.</comment></tp:nomenclature-citation><tp:nomenclature-citation><tp:taxon-name><tp:taxon-name-part taxon-name-part-type="genus" reg="Valenciennesia"/> <tp:taxon-name-part taxon-name-part-type="species" reg="pelta"/></tp:taxon-name><comment> 1897 <tp:taxon-name><tp:taxon-name-part taxon-name-part-type="genus" reg="Valenciennesia">Valenciennesia</tp:taxon-name-part> <tp:taxon-name-part taxon-name-part-type="species" reg="pelta">pelta</tp:taxon-name-part></tp:taxon-name> Brus. – Brusina, p. 2, pl. I, fig. 20.</comment></tp:nomenclature-citation><tp:nomenclature-citation><tp:taxon-name><tp:taxon-name-part taxon-name-part-type="genus" reg="Valenciennesia"/> <tp:taxon-name-part taxon-name-part-type="species" reg="krambergeri"/></tp:taxon-name><comment> 1901 <tp:taxon-name><tp:taxon-name-part taxon-name-part-type="genus" reg="Valenciennesia">Valenciennesia</tp:taxon-name-part> <tp:taxon-name-part taxon-name-part-type="species" reg="krambergeri">krambergeri</tp:taxon-name-part></tp:taxon-name> – R. Hörnes, p. 233. [syn. nov.]</comment></tp:nomenclature-citation><tp:nomenclature-citation><tp:taxon-name>
                    <tp:taxon-name-part taxon-name-part-type="genus" reg="Valenciennesia"/>
                  </tp:taxon-name><comment> v 1901 <italic><tp:taxon-name><tp:taxon-name-part taxon-name-part-type="genus" reg="Valenciennesia">Valenciennesia</tp:taxon-name-part></tp:taxon-name> Reussi</italic> Neum. – Gorjanović-Kramberger, pp. 130–131, text-fig. 2.</comment></tp:nomenclature-citation><tp:nomenclature-citation><tp:taxon-name><tp:taxon-name-part taxon-name-part-type="genus" reg="Valenciennesia"/> <tp:taxon-name-part taxon-name-part-type="species" reg="pelta"/></tp:taxon-name><comment> v 1901 <tp:taxon-name><tp:taxon-name-part taxon-name-part-type="genus" reg="Valenciennesia">Valenciennesia</tp:taxon-name-part> <tp:taxon-name-part taxon-name-part-type="species" reg="pelta">pelta</tp:taxon-name-part></tp:taxon-name> Brusina – Gorjanović-Kramberger, p. 131.</comment></tp:nomenclature-citation><tp:nomenclature-citation><tp:taxon-name><tp:taxon-name-part taxon-name-part-type="genus" reg="Valenciennesia"/> <tp:taxon-name-part taxon-name-part-type="species" reg="alta"/></tp:taxon-name><comment> v 1901 <tp:taxon-name><tp:taxon-name-part taxon-name-part-type="genus" reg="Valenciennesia">Valenciennesia</tp:taxon-name-part> <tp:taxon-name-part taxon-name-part-type="species" reg="alta">alta</tp:taxon-name-part></tp:taxon-name> Kramb. Gorj. – Gorjanović-Kramberger, p. 131, pl. X, figs 2–4. [syn. nov.]</comment></tp:nomenclature-citation><tp:nomenclature-citation><tp:taxon-name>
                    <tp:taxon-name-part taxon-name-part-type="genus" reg="Valenciennesia"/>
                  </tp:taxon-name><comment> v 1901 <italic><tp:taxon-name><tp:taxon-name-part taxon-name-part-type="genus" reg="Valenciennesia">Valenciennesia</tp:taxon-name-part></tp:taxon-name> Brusinae</italic> Kramb. Gorj. – Gorjanović-Kramberger, p. 132. [syn. nov.]</comment></tp:nomenclature-citation><tp:nomenclature-citation><tp:taxon-name><tp:taxon-name-part taxon-name-part-type="genus" reg="Valenciennesia"/> <tp:taxon-name-part taxon-name-part-type="species" reg="alta"/></tp:taxon-name><comment><italic>1904 <tp:taxon-name><tp:taxon-name-part taxon-name-part-type="genus" reg="Valenciennesia">Valenciennesia</tp:taxon-name-part> <tp:taxon-name-part taxon-name-part-type="species" reg="alta">alta</tp:taxon-name-part></tp:taxon-name></italic> Kramberger-Gorjanović – Halaváts, p. 123.</comment></tp:nomenclature-citation><tp:nomenclature-citation><tp:taxon-name>
                    <tp:taxon-name-part taxon-name-part-type="genus" reg="Valenciennesia"/>
                  </tp:taxon-name><comment><italic>1904 <tp:taxon-name><tp:taxon-name-part taxon-name-part-type="genus" reg="Valenciennesia">Valenciennesia</tp:taxon-name-part></tp:taxon-name> Brusinae</italic> Kramberger-Gorjanović – Halaváts, p. 124.</comment></tp:nomenclature-citation><tp:nomenclature-citation><tp:taxon-name><tp:taxon-name-part taxon-name-part-type="genus" reg="Valenciennesia"/> <tp:taxon-name-part taxon-name-part-type="species" reg="pelta"/></tp:taxon-name><comment><italic>1904 <tp:taxon-name><tp:taxon-name-part taxon-name-part-type="genus" reg="Valenciennesia">Valenciennesia</tp:taxon-name-part> <tp:taxon-name-part taxon-name-part-type="species" reg="pelta">pelta</tp:taxon-name-part></tp:taxon-name></italic> Brusina – Halaváts, p. 125.</comment></tp:nomenclature-citation><tp:nomenclature-citation><tp:taxon-name>
                    <tp:taxon-name-part taxon-name-part-type="genus" reg="Valenciennesia"/>
                  </tp:taxon-name><comment> v <italic>1904 <tp:taxon-name><tp:taxon-name-part taxon-name-part-type="genus" reg="Valenciennesia">Valenciennesia</tp:taxon-name-part></tp:taxon-name> Reussi</italic> Neumayr – Halaváts, p. 125.</comment></tp:nomenclature-citation><tp:nomenclature-citation><tp:taxon-name>
                    <tp:taxon-name-part taxon-name-part-type="genus" reg="Valenciennesia"/>
                  </tp:taxon-name><comment> v 1909 <italic><tp:taxon-name><tp:taxon-name-part taxon-name-part-type="genus" reg="Valenciennesia">Valenciennesia</tp:taxon-name-part></tp:taxon-name> Krambergeri</italic> R. Hörnes – Gorjanović-Kramberger, p. 584, pl. XLVI, figs 3–4.</comment></tp:nomenclature-citation><tp:nomenclature-citation><tp:taxon-name><tp:taxon-name-part taxon-name-part-type="genus" reg="Valenciennesia"/> <tp:taxon-name-part taxon-name-part-type="species" reg="alta"/></tp:taxon-name><comment><italic>1923 <tp:taxon-name><tp:taxon-name-part taxon-name-part-type="genus" reg="Valenciennesia">Valenciennesia</tp:taxon-name-part> <tp:taxon-name-part taxon-name-part-type="species" reg="alta">alta</tp:taxon-name-part></tp:taxon-name></italic> Gorjanović-Kramberger – Wenz, p. 1328. (cum syn.)</comment></tp:nomenclature-citation><tp:nomenclature-citation><tp:taxon-name>
                    <tp:taxon-name-part taxon-name-part-type="genus" reg="Valenciennesia"/>
                  </tp:taxon-name><comment><italic>1923 <tp:taxon-name><tp:taxon-name-part taxon-name-part-type="genus" reg="Valenciennesia">Valenciennesia</tp:taxon-name-part></tp:taxon-name> brusinai</italic> Gorjanović-Kramberger – Wenz, pp. 1330–1331. (cum syn.)</comment></tp:nomenclature-citation><tp:nomenclature-citation><tp:taxon-name><tp:taxon-name-part taxon-name-part-type="genus" reg="Valenciennesia"/> <tp:taxon-name-part taxon-name-part-type="species" reg="krambergeri"/></tp:taxon-name><comment><italic>1923 <tp:taxon-name><tp:taxon-name-part taxon-name-part-type="genus" reg="Valenciennesia">Valenciennesia</tp:taxon-name-part> <tp:taxon-name-part taxon-name-part-type="species" reg="krambergeri">krambergeri</tp:taxon-name-part></tp:taxon-name></italic> R. Hoernes – Wenz, p. 1331. (cum syn.)</comment></tp:nomenclature-citation><tp:nomenclature-citation><tp:taxon-name><tp:taxon-name-part taxon-name-part-type="genus" reg="Valenciennesia"/> <tp:taxon-name-part taxon-name-part-type="species" reg="pelta"/></tp:taxon-name><comment><italic>1923 <tp:taxon-name><tp:taxon-name-part taxon-name-part-type="genus" reg="Valenciennesia">Valenciennesia</tp:taxon-name-part> <tp:taxon-name-part taxon-name-part-type="species" reg="pelta">pelta</tp:taxon-name-part></tp:taxon-name></italic> Brusina – Wenz, pp. 1333–1334. (cum syn.)</comment></tp:nomenclature-citation><tp:nomenclature-citation><tp:taxon-name><tp:taxon-name-part taxon-name-part-type="genus" reg="Valenciennesia"/> <tp:taxon-name-part taxon-name-part-type="species" reg="reussi"/></tp:taxon-name><comment><italic>1923 <tp:taxon-name><tp:taxon-name-part taxon-name-part-type="genus" reg="Valenciennesia">Valenciennesia</tp:taxon-name-part> <tp:taxon-name-part taxon-name-part-type="species" reg="reussi">reussi</tp:taxon-name-part></tp:taxon-name></italic> Neumayr – Wenz, pp. 1334–1336. (cum syn.)</comment></tp:nomenclature-citation><tp:nomenclature-citation><tp:taxon-name>
                    <tp:taxon-name-part taxon-name-part-type="genus" reg="Valenciennesia"/>
                  </tp:taxon-name><comment> v 1923 <italic><tp:taxon-name><tp:taxon-name-part taxon-name-part-type="genus" reg="Valenciennesia">Valenciennesia</tp:taxon-name-part></tp:taxon-name> Reussi</italic> Neumayr – Gorjanović-Kramberger, pp. 102–103, text-figs 1c, 2a.</comment></tp:nomenclature-citation><tp:nomenclature-citation><tp:taxon-name><tp:taxon-name-part taxon-name-part-type="genus" reg="Valenciennesia"/> <tp:taxon-name-part taxon-name-part-type="species" reg="krambergeri"/></tp:taxon-name><comment> v 1923 <tp:taxon-name><tp:taxon-name-part taxon-name-part-type="genus" reg="Valenciennesia">Valenciennesia</tp:taxon-name-part> <tp:taxon-name-part taxon-name-part-type="species" reg="krambergeri">krambergeri</tp:taxon-name-part></tp:taxon-name> R. H. – Gorjanović-Kramberger, p. 103.</comment></tp:nomenclature-citation><tp:nomenclature-citation><tp:taxon-name>
                    <tp:taxon-name-part taxon-name-part-type="genus" reg="Valenciennesia"/>
                  </tp:taxon-name><comment> v 1923 <italic><tp:taxon-name><tp:taxon-name-part taxon-name-part-type="genus" reg="Valenciennesia">Valenciennesia</tp:taxon-name-part></tp:taxon-name> Brusinai</italic> Gorj. Kramb. – Gorjanović-Kramberger, pp. 103–104.</comment></tp:nomenclature-citation><tp:nomenclature-citation><tp:taxon-name><tp:taxon-name-part taxon-name-part-type="genus" reg="Valenciennesia"/> <tp:taxon-name-part taxon-name-part-type="species" reg="pelta"/></tp:taxon-name><comment> v 1923 <tp:taxon-name><tp:taxon-name-part taxon-name-part-type="genus" reg="Valenciennesia">Valenciennesia</tp:taxon-name-part> <tp:taxon-name-part taxon-name-part-type="species" reg="pelta">pelta</tp:taxon-name-part></tp:taxon-name> Brus. – Gorjanović-Kramberger, p. 104, text-fig. 2b.</comment></tp:nomenclature-citation><tp:nomenclature-citation><tp:taxon-name><tp:taxon-name-part taxon-name-part-type="genus" reg="Valenciennesia"/> <tp:taxon-name-part taxon-name-part-type="species" reg="alta"/></tp:taxon-name><comment> v 1923 <tp:taxon-name><tp:taxon-name-part taxon-name-part-type="genus" reg="Valenciennesia">Valenciennesia</tp:taxon-name-part> <tp:taxon-name-part taxon-name-part-type="species" reg="alta">alta</tp:taxon-name-part></tp:taxon-name> Gorj. Kramb. – Gorjanović-Kramberger, pp. 104–105.</comment></tp:nomenclature-citation><tp:nomenclature-citation><tp:taxon-name><tp:taxon-name-part taxon-name-part-type="genus" reg="Valenciennius"/> <tp:taxon-name-part taxon-name-part-type="species" reg="altus"/></tp:taxon-name><comment> v 1944 <tp:taxon-name><tp:taxon-name-part taxon-name-part-type="genus" reg="Valenciennius">Valenciennius</tp:taxon-name-part> <tp:taxon-name-part taxon-name-part-type="species" reg="altus">altus</tp:taxon-name-part></tp:taxon-name> Kr.-G. – Moos, pp. 366–367, pl. XXIV, fig. 19.</comment></tp:nomenclature-citation><tp:nomenclature-citation><tp:taxon-name><tp:taxon-name-part taxon-name-part-type="genus" reg="Valenciennius"/> <tp:taxon-name-part taxon-name-part-type="species" reg="reussi"/></tp:taxon-name><comment> v 1944 <tp:taxon-name><tp:taxon-name-part taxon-name-part-type="genus" reg="Valenciennius">Valenciennius</tp:taxon-name-part> <tp:taxon-name-part taxon-name-part-type="species" reg="reussi">reussi</tp:taxon-name-part></tp:taxon-name> Neum. – Moos, pp. 368–372, pl. XXV, figs 20–22.</comment></tp:nomenclature-citation><tp:nomenclature-citation><tp:taxon-name><tp:taxon-name-part taxon-name-part-type="genus" reg="Valenciennius"/> <tp:taxon-name-part taxon-name-part-type="species" reg="pelta"/></tp:taxon-name><comment> v 1944 <tp:taxon-name><tp:taxon-name-part taxon-name-part-type="genus" reg="Valenciennius">Valenciennius</tp:taxon-name-part> <tp:taxon-name-part taxon-name-part-type="species" reg="pelta">pelta</tp:taxon-name-part></tp:taxon-name> Brus. – Moos, p. 373, pl. XXV, fig. 23.</comment></tp:nomenclature-citation><tp:nomenclature-citation><tp:taxon-name><tp:taxon-name-part taxon-name-part-type="genus" reg="Valenciennesia"/> <tp:taxon-name-part taxon-name-part-type="species" reg="reussi"/></tp:taxon-name><comment> 1951 <tp:taxon-name><tp:taxon-name-part taxon-name-part-type="genus" reg="Valenciennesia">Valenciennesia</tp:taxon-name-part> <tp:taxon-name-part taxon-name-part-type="species" reg="reussi">reussi</tp:taxon-name-part></tp:taxon-name> Neum. – Stevanović, pl. XII, figs 2–3.</comment></tp:nomenclature-citation><tp:nomenclature-citation><tp:taxon-name><tp:taxon-name-part taxon-name-part-type="genus" reg="Valenciennesia"/> <tp:taxon-name-part taxon-name-part-type="species" reg="pelta"/></tp:taxon-name><comment> 1951 <tp:taxon-name><tp:taxon-name-part taxon-name-part-type="genus" reg="Valenciennesia">Valenciennesia</tp:taxon-name-part> <tp:taxon-name-part taxon-name-part-type="species" reg="pelta">pelta</tp:taxon-name-part></tp:taxon-name> Brus. – Stevanović, pl. XII, fig. 4.</comment></tp:nomenclature-citation><tp:nomenclature-citation><tp:taxon-name>
                    <tp:taxon-name-part taxon-name-part-type="genus" reg="Valenciennesia"/>
                  </tp:taxon-name><comment> ? 1951 <tp:taxon-name><tp:taxon-name-part taxon-name-part-type="genus" reg="Valenciennesia">Valenciennesia</tp:taxon-name-part></tp:taxon-name> n. sp. – Stevanović, pl. XII, fig. 5.</comment></tp:nomenclature-citation><tp:nomenclature-citation><tp:taxon-name><tp:taxon-name-part taxon-name-part-type="genus" reg="Valenciennesia"/> <tp:taxon-name-part taxon-name-part-type="species" reg="pelta"/></tp:taxon-name><comment> 1956 <tp:taxon-name><tp:taxon-name-part taxon-name-part-type="genus" reg="Valenciennesia">Valenciennesia</tp:taxon-name-part> <tp:taxon-name-part taxon-name-part-type="species" reg="pelta">pelta</tp:taxon-name-part></tp:taxon-name> Brus. – Stevanović and Mladenović, pl. I, fig. 5.</comment></tp:nomenclature-citation><tp:nomenclature-citation><tp:taxon-name><tp:taxon-name-part taxon-name-part-type="genus" reg="Valenciennius"/> <tp:taxon-name-part taxon-name-part-type="species" reg="reussi"/></tp:taxon-name><comment> v 1967 <tp:taxon-name><tp:taxon-name-part taxon-name-part-type="genus" reg="Valenciennius">Valenciennius</tp:taxon-name-part> <tp:taxon-name-part taxon-name-part-type="species" reg="reussi">reussi</tp:taxon-name-part></tp:taxon-name> Neumayr – Taktakishvili, pp. 34–37, pl. VII, figs 2–5. [cop. <xref ref-type="bibr" rid="B83">Neumayr 1875</xref>, <xref ref-type="bibr" rid="B11">Brusina 1884</xref>, <xref ref-type="bibr" rid="B101">Stevanović 1951</xref>]</comment></tp:nomenclature-citation><tp:nomenclature-citation><tp:taxon-name><tp:taxon-name-part taxon-name-part-type="genus" reg="Valenciennius"/> <tp:taxon-name-part taxon-name-part-type="species" reg="reussi"/> <tp:taxon-name-part taxon-name-part-type="subspecies" reg="pelta"/></tp:taxon-name><comment> 1967 <tp:taxon-name><tp:taxon-name-part taxon-name-part-type="genus" reg="Valenciennius">Valenciennius</tp:taxon-name-part> <tp:taxon-name-part taxon-name-part-type="species" reg="reussi">reussi</tp:taxon-name-part> <tp:taxon-name-part taxon-name-part-type="subspecies" reg="pelta">pelta</tp:taxon-name-part></tp:taxon-name> Brusina – Taktakishvili, pp. 37–38, pl. VII, fig. 7. [cop. <xref ref-type="bibr" rid="B11">Brusina 1884</xref>]</comment></tp:nomenclature-citation><tp:nomenclature-citation><tp:taxon-name><tp:taxon-name-part taxon-name-part-type="genus" reg="Valenciennius"/> <tp:taxon-name-part taxon-name-part-type="species" reg="reussi"/> <tp:taxon-name-part taxon-name-part-type="subspecies" reg="brusinai"/></tp:taxon-name><comment> 1967 <tp:taxon-name><tp:taxon-name-part taxon-name-part-type="genus" reg="Valenciennius">Valenciennius</tp:taxon-name-part> <tp:taxon-name-part taxon-name-part-type="species" reg="reussi">reussi</tp:taxon-name-part> <tp:taxon-name-part taxon-name-part-type="subspecies" reg="brusinai">brusinai</tp:taxon-name-part></tp:taxon-name> Gorjanović-Kramberger – Taktakishvili, pp. 38–39, pl. VII, fig. 6. [cop. <xref ref-type="bibr" rid="B11">Brusina 1884</xref>]</comment></tp:nomenclature-citation><tp:nomenclature-citation><tp:taxon-name><tp:taxon-name-part taxon-name-part-type="genus" reg="Valenciennius"/> <tp:taxon-name-part taxon-name-part-type="species" reg="krambergeri"/></tp:taxon-name><comment> v 1967 <tp:taxon-name><tp:taxon-name-part taxon-name-part-type="genus" reg="Valenciennius">Valenciennius</tp:taxon-name-part> <tp:taxon-name-part taxon-name-part-type="species" reg="krambergeri">krambergeri</tp:taxon-name-part></tp:taxon-name> R. Hoernes – Taktakishvili, pp. 39–41, pl. VIII, figs 1–4, pl. IX, figs 1–4. [cop. pl. VIII, fig. 1. <xref ref-type="bibr" rid="B30">Gorjanović-Kramberger 1909</xref>]</comment></tp:nomenclature-citation><tp:nomenclature-citation><tp:taxon-name><tp:taxon-name-part taxon-name-part-type="genus" reg="Valenciennius"/> <tp:taxon-name-part taxon-name-part-type="species" reg="altus"/></tp:taxon-name><comment> v 1967 <tp:taxon-name><tp:taxon-name-part taxon-name-part-type="genus" reg="Valenciennius">Valenciennius</tp:taxon-name-part> <tp:taxon-name-part taxon-name-part-type="species" reg="altus">altus</tp:taxon-name-part></tp:taxon-name> Gorjanović-Kramberger – Taktakishvili, pp. 51–53, pl. XVI, figs 2–4. [cop. <xref ref-type="bibr" rid="B29">Gorjanović-Kramberger 1901</xref>]</comment></tp:nomenclature-citation><tp:nomenclature-citation><tp:taxon-name><tp:taxon-name-part taxon-name-part-type="genus" reg="Valenciennius"/> <tp:taxon-name-part taxon-name-part-type="species" reg="reussi"/></tp:taxon-name><comment> 1971 <tp:taxon-name><tp:taxon-name-part taxon-name-part-type="genus" reg="Valenciennius">Valenciennius</tp:taxon-name-part> <tp:taxon-name-part taxon-name-part-type="species" reg="reussi">reussi</tp:taxon-name-part></tp:taxon-name> Neumayr – Széles in Góczán and Benkő, pl. IV, figs 5–6.</comment></tp:nomenclature-citation><tp:nomenclature-citation><tp:taxon-name><tp:taxon-name-part taxon-name-part-type="genus" reg="Valenciennius"/> <tp:taxon-name-part taxon-name-part-type="species" reg="reussi"/></tp:taxon-name><comment> 1973 <tp:taxon-name><tp:taxon-name-part taxon-name-part-type="genus" reg="Valenciennius">Valenciennius</tp:taxon-name-part> <tp:taxon-name-part taxon-name-part-type="species" reg="reussi">reussi</tp:taxon-name-part></tp:taxon-name> Neumayr, 1875 – Marinescu, p. 43, pl. XII, figs 4a–5.</comment></tp:nomenclature-citation><tp:nomenclature-citation><tp:taxon-name><tp:taxon-name-part taxon-name-part-type="genus" reg="Valenciennius"/> <tp:taxon-name-part taxon-name-part-type="species" reg="altus"/></tp:taxon-name><comment> v <italic>1974 <tp:taxon-name><tp:taxon-name-part taxon-name-part-type="genus" reg="Valenciennius">Valenciennius</tp:taxon-name-part> <tp:taxon-name-part taxon-name-part-type="species" reg="altus">altus</tp:taxon-name-part></tp:taxon-name></italic> Kramberger-Gorjanović – Milan et al., p. 139.</comment></tp:nomenclature-citation><tp:nomenclature-citation><tp:taxon-name><tp:taxon-name-part taxon-name-part-type="genus" reg="Valenciennius"/> <tp:taxon-name-part taxon-name-part-type="species" reg="brusinai"/></tp:taxon-name><comment> v <italic>1974 <tp:taxon-name><tp:taxon-name-part taxon-name-part-type="genus" reg="Valenciennius">Valenciennius</tp:taxon-name-part> <tp:taxon-name-part taxon-name-part-type="species" reg="brusinai">brusinai</tp:taxon-name-part></tp:taxon-name></italic> Kramberger-Gorjanović – Milan et al., p. 139.</comment></tp:nomenclature-citation><tp:nomenclature-citation><tp:taxon-name><tp:taxon-name-part taxon-name-part-type="genus" reg="Valenciennius"/> <tp:taxon-name-part taxon-name-part-type="species" reg="pelta"/></tp:taxon-name><comment> v <italic>1974 <tp:taxon-name><tp:taxon-name-part taxon-name-part-type="genus" reg="Valenciennius">Valenciennius</tp:taxon-name-part> <tp:taxon-name-part taxon-name-part-type="species" reg="pelta">pelta</tp:taxon-name-part></tp:taxon-name></italic> Brusina – Milan et al., p. 140.</comment></tp:nomenclature-citation><tp:nomenclature-citation><tp:taxon-name>
                    <tp:taxon-name-part taxon-name-part-type="genus" reg="Valenciennius"/>
                  </tp:taxon-name><comment><italic>1978 <tp:taxon-name><tp:taxon-name-part taxon-name-part-type="genus" reg="Valenciennius">Valenciennius</tp:taxon-name-part></tp:taxon-name> pelto-altus</italic> Stev. – Stevanović, p. 338. [nomen nudum]</comment></tp:nomenclature-citation><tp:nomenclature-citation><tp:taxon-name><tp:taxon-name-part taxon-name-part-type="genus" reg="Valenciennius"/> <tp:taxon-name-part taxon-name-part-type="species" reg="syrmicus"/></tp:taxon-name><comment> ? <italic>1978 <tp:taxon-name><tp:taxon-name-part taxon-name-part-type="genus" reg="Valenciennius">Valenciennius</tp:taxon-name-part> <tp:taxon-name-part taxon-name-part-type="species" reg="syrmicus">syrmicus</tp:taxon-name-part></tp:taxon-name></italic> Stev. – Stevanović, p. 339. [nomen nudum]</comment></tp:nomenclature-citation><tp:nomenclature-citation><tp:taxon-name><tp:taxon-name-part taxon-name-part-type="genus" reg="Valenciennius"/> <tp:taxon-name-part taxon-name-part-type="species" reg="reussi"/></tp:taxon-name><comment> 1983 <tp:taxon-name><tp:taxon-name-part taxon-name-part-type="genus" reg="Valenciennius">Valenciennius</tp:taxon-name-part> <tp:taxon-name-part taxon-name-part-type="species" reg="reussi">reussi</tp:taxon-name-part></tp:taxon-name> Neum. – Korpás-Hódi, pl. X, fig. 6.</comment></tp:nomenclature-citation><tp:nomenclature-citation><tp:taxon-name><tp:taxon-name-part taxon-name-part-type="genus" reg="Valenciennius"/> <tp:taxon-name-part taxon-name-part-type="species" reg="reussi"/></tp:taxon-name><comment> 1990a <tp:taxon-name><tp:taxon-name-part taxon-name-part-type="genus" reg="Valenciennius">Valenciennius</tp:taxon-name-part> <tp:taxon-name-part taxon-name-part-type="species" reg="reussi">reussi</tp:taxon-name-part></tp:taxon-name> Neumayr – Stevanović, p. 500, pl. 15, figs 5–6.</comment></tp:nomenclature-citation><tp:nomenclature-citation><tp:taxon-name><tp:taxon-name-part taxon-name-part-type="genus" reg="Valenciennius"/> <tp:taxon-name-part taxon-name-part-type="species" reg="peltus"/></tp:taxon-name><comment> 1990a <tp:taxon-name><tp:taxon-name-part taxon-name-part-type="genus" reg="Valenciennius">Valenciennius</tp:taxon-name-part> <tp:taxon-name-part taxon-name-part-type="species" reg="peltus">peltus</tp:taxon-name-part></tp:taxon-name> Brusina – Stevanović, p. 500, pl. 15, figs 2–3.</comment></tp:nomenclature-citation><tp:nomenclature-citation><tp:taxon-name><tp:taxon-name-part taxon-name-part-type="genus" reg="Valenciennius"/> <tp:taxon-name-part taxon-name-part-type="species" reg="syrmicus"/></tp:taxon-name><comment> ? 1990a <tp:taxon-name><tp:taxon-name-part taxon-name-part-type="genus" reg="Valenciennius">Valenciennius</tp:taxon-name-part> <tp:taxon-name-part taxon-name-part-type="species" reg="syrmicus">syrmicus</tp:taxon-name-part></tp:taxon-name> Stevanović – Stevanović, pp. 500–501, pl. 15, fig. 4. [syn. nov.?]</comment></tp:nomenclature-citation><tp:nomenclature-citation><tp:taxon-name><tp:taxon-name-part taxon-name-part-type="genus" reg="Valenciennius"/> <tp:taxon-name-part taxon-name-part-type="uncertainty-rank"/> <tp:taxon-name-part taxon-name-part-type="species" reg="reussi"/></tp:taxon-name><comment> 1990 <tp:taxon-name><tp:taxon-name-part taxon-name-part-type="genus" reg="Valenciennius">Valenciennius</tp:taxon-name-part> <tp:taxon-name-part taxon-name-part-type="uncertainty-rank">cf.</tp:taxon-name-part> <tp:taxon-name-part taxon-name-part-type="species" reg="reussi">reussi</tp:taxon-name-part></tp:taxon-name> Neumayr – Stevanović and Škerlj, pl. I, fig. 15.</comment></tp:nomenclature-citation><tp:nomenclature-citation><tp:taxon-name><tp:taxon-name-part taxon-name-part-type="genus" reg="Valenciennius"/> <tp:taxon-name-part taxon-name-part-type="uncertainty-rank"/> <tp:taxon-name-part taxon-name-part-type="species" reg="reussi"/></tp:taxon-name><comment> v 1995 <tp:taxon-name><tp:taxon-name-part taxon-name-part-type="genus" reg="Valenciennius">Valenciennius</tp:taxon-name-part> <tp:taxon-name-part taxon-name-part-type="uncertainty-rank">cf.</tp:taxon-name-part> <tp:taxon-name-part taxon-name-part-type="species" reg="reussi">reussi</tp:taxon-name-part></tp:taxon-name> Neumayr – Magyar, fig. 4: D.</comment></tp:nomenclature-citation><tp:nomenclature-citation><tp:taxon-name><tp:taxon-name-part taxon-name-part-type="genus" reg="Valenciennius"/> <tp:taxon-name-part taxon-name-part-type="species" reg="reussi"/></tp:taxon-name><comment> v 1999 <tp:taxon-name><tp:taxon-name-part taxon-name-part-type="genus" reg="Valenciennius">Valenciennius</tp:taxon-name-part> <tp:taxon-name-part taxon-name-part-type="species" reg="reussi">reussi</tp:taxon-name-part></tp:taxon-name> Neumayr – Lennert et al., pl. V, fig. 4.</comment></tp:nomenclature-citation><tp:nomenclature-citation><tp:taxon-name><tp:taxon-name-part taxon-name-part-type="genus" reg="Valenciennius"/> <tp:taxon-name-part taxon-name-part-type="species" reg="reussi"/></tp:taxon-name><comment> v 2002 <tp:taxon-name><tp:taxon-name-part taxon-name-part-type="genus" reg="Valenciennius">Valenciennius</tp:taxon-name-part> <tp:taxon-name-part taxon-name-part-type="species" reg="reussi">reussi</tp:taxon-name-part></tp:taxon-name> Neumayr – Gulyás et al., figs 3–6.</comment></tp:nomenclature-citation><tp:nomenclature-citation><tp:taxon-name><tp:taxon-name-part taxon-name-part-type="genus" reg="Valenciennius"/> <tp:taxon-name-part taxon-name-part-type="species" reg="reussi"/></tp:taxon-name><comment> v 2009 <tp:taxon-name><tp:taxon-name-part taxon-name-part-type="genus" reg="Valenciennius">Valenciennius</tp:taxon-name-part> <tp:taxon-name-part taxon-name-part-type="species" reg="reussi">reussi</tp:taxon-name-part></tp:taxon-name> Neumayr, 1875 – Cziczer et al., fig. 6: l–m.</comment></tp:nomenclature-citation><tp:nomenclature-citation><tp:taxon-name><tp:taxon-name-part taxon-name-part-type="genus" reg="Valenciennius"/> <tp:taxon-name-part taxon-name-part-type="species" reg="reussi"/></tp:taxon-name><comment> 2013 <tp:taxon-name><tp:taxon-name-part taxon-name-part-type="genus" reg="Valenciennius">Valenciennius</tp:taxon-name-part> <tp:taxon-name-part taxon-name-part-type="species" reg="reussi">reussi</tp:taxon-name-part></tp:taxon-name> (Neumayr, 1875) – Katona et al., fig. 4: l.</comment></tp:nomenclature-citation><tp:nomenclature-citation><tp:taxon-name><tp:taxon-name-part taxon-name-part-type="genus" reg="Valenciennius"/> <tp:taxon-name-part taxon-name-part-type="species" reg="reussi"/></tp:taxon-name><comment> 2014 <tp:taxon-name><tp:taxon-name-part taxon-name-part-type="genus" reg="Valenciennius">Valenciennius</tp:taxon-name-part> <tp:taxon-name-part taxon-name-part-type="species" reg="reussi">reussi</tp:taxon-name-part></tp:taxon-name> Neumayr – Cziczer, pl. 37, figs l–p.</comment></tp:nomenclature-citation><tp:nomenclature-citation><tp:taxon-name><tp:taxon-name-part taxon-name-part-type="genus" reg="Valenciennius"/> <tp:taxon-name-part taxon-name-part-type="species" reg="reussi"/></tp:taxon-name><comment> 2016 <tp:taxon-name><tp:taxon-name-part taxon-name-part-type="genus" reg="Valenciennius">Valenciennius</tp:taxon-name-part> <tp:taxon-name-part taxon-name-part-type="species" reg="reussi">reussi</tp:taxon-name-part></tp:taxon-name> – Lubenescu, pl. IV, fig. 1 (a).</comment></tp:nomenclature-citation><tp:nomenclature-citation><tp:taxon-name><tp:taxon-name-part taxon-name-part-type="genus" reg="Valenciennius"/> <tp:taxon-name-part taxon-name-part-type="species" reg="krambergeri"/></tp:taxon-name><comment> 2016 <tp:taxon-name><tp:taxon-name-part taxon-name-part-type="genus" reg="Valenciennius">Valenciennius</tp:taxon-name-part> <tp:taxon-name-part taxon-name-part-type="species" reg="krambergeri">krambergeri</tp:taxon-name-part></tp:taxon-name> – Lubenescu, pl. IV, fig. 2 (b).</comment></tp:nomenclature-citation><tp:nomenclature-citation><tp:taxon-name><tp:taxon-name-part taxon-name-part-type="genus" reg="Valenciennius"/> <tp:taxon-name-part taxon-name-part-type="species" reg="reussi"/></tp:taxon-name><comment> 2017 <tp:taxon-name><tp:taxon-name-part taxon-name-part-type="genus" reg="Valenciennius">Valenciennius</tp:taxon-name-part> <tp:taxon-name-part taxon-name-part-type="species" reg="reussi">reussi</tp:taxon-name-part></tp:taxon-name> Neumayr in Neumayr and Paul – Vermeij, fig. 1: I.</comment></tp:nomenclature-citation><tp:nomenclature-citation><tp:taxon-name><tp:taxon-name-part taxon-name-part-type="genus" reg="Valenciennius"/> <tp:taxon-name-part taxon-name-part-type="species" reg="reussi"/></tp:taxon-name><comment> ? v 2020 <tp:taxon-name><tp:taxon-name-part taxon-name-part-type="genus" reg="Valenciennius">Valenciennius</tp:taxon-name-part> <tp:taxon-name-part taxon-name-part-type="species" reg="reussi">reussi</tp:taxon-name-part></tp:taxon-name> – Sebe et al., fig. 13.</comment></tp:nomenclature-citation><tp:nomenclature-citation><tp:taxon-name><tp:taxon-name-part taxon-name-part-type="genus" reg="Valenciennius"/> <tp:taxon-name-part taxon-name-part-type="species" reg="reussi"/></tp:taxon-name><comment> 2023 <tp:taxon-name><tp:taxon-name-part taxon-name-part-type="genus" reg="Valenciennius">Valenciennius</tp:taxon-name-part> <tp:taxon-name-part taxon-name-part-type="species" reg="reussi">reussi</tp:taxon-name-part></tp:taxon-name> Neumayr in Neumayr and Paul – Vinarski and Pointier, fig. 2.1: g, h.</comment></tp:nomenclature-citation><tp:nomenclature-citation><tp:taxon-name><tp:taxon-name-part taxon-name-part-type="genus" reg="Valenciennius"/> <tp:taxon-name-part taxon-name-part-type="species" reg="reussi"/></tp:taxon-name><comment> 2023 <tp:taxon-name><tp:taxon-name-part taxon-name-part-type="genus" reg="Valenciennius">Valenciennius</tp:taxon-name-part> <tp:taxon-name-part taxon-name-part-type="species" reg="reussi">reussi</tp:taxon-name-part></tp:taxon-name> Neumayr in Neumayr and Paul – Neubauer, fig. 6.7: c, f.</comment></tp:nomenclature-citation><tp:nomenclature-citation><tp:taxon-name><tp:taxon-name-part taxon-name-part-type="genus" reg="Valenciennius"/> <tp:taxon-name-part taxon-name-part-type="species" reg="reussi"/></tp:taxon-name><comment> 2024 <tp:taxon-name><tp:taxon-name-part taxon-name-part-type="genus" reg="Valenciennius">Valenciennius</tp:taxon-name-part> <tp:taxon-name-part taxon-name-part-type="species" reg="reussi">reussi</tp:taxon-name-part></tp:taxon-name> (Neumayr, 1875) – Katona, pp. 269–270, text-fig. 12: B, pl. II, fig. 15.</comment></tp:nomenclature-citation><tp:nomenclature-citation><tp:taxon-name><tp:taxon-name-part taxon-name-part-type="genus" reg="Valenciennius"/> <tp:taxon-name-part taxon-name-part-type="species" reg="reussi"/></tp:taxon-name><comment> v 2025 <tp:taxon-name><tp:taxon-name-part taxon-name-part-type="genus" reg="Valenciennius">Valenciennius</tp:taxon-name-part> <tp:taxon-name-part taxon-name-part-type="species" reg="reussi">reussi</tp:taxon-name-part></tp:taxon-name> Neumayr – Magyar et al., fig. 4: k.</comment></tp:nomenclature-citation></tp:nomenclature-citation-list></tp:nomenclature><tp:treatment-sec sec-type="Type locality"><title>Type locality.</title><p>Kindrovo, Dilj Mts., N Croatia (<xref ref-type="bibr" rid="B83">Neumayr and Paul 1875</xref>).</p></tp:treatment-sec><tp:treatment-sec sec-type="Type material"><title>Type material.</title><p>Holotype (by monotypy): <abbrev xmlns:xlink="http://www.w3.org/1999/xlink" xlink:title="GeoSphere Austria, Vienna, Austria" xlink:type="simple">GS</abbrev> 1875/002/0298 (a poorly preserved juvenile specimen).</p></tp:treatment-sec><tp:treatment-sec sec-type="Material examined"><title>Material examined.</title><p>(66 specimens) <bold><italic>Holotype</italic></bold>. Croatia • 1 juvenile spec., holotype (by monotypy); Kindrovo, Dilj Mts., N Croatia; <abbrev xmlns:xlink="http://www.w3.org/1999/xlink" xlink:title="GeoSphere Austria, Vienna, Austria" xlink:type="simple">GS</abbrev> 1875/002/0298. • 1 spec., holotype (by monotypy) of <italic><tp:taxon-name><tp:taxon-name-part taxon-name-part-type="genus" reg="Valenciennius">Valenciennius</tp:taxon-name-part> <tp:taxon-name-part taxon-name-part-type="species" reg="brusinai">brusinai</tp:taxon-name-part></tp:taxon-name></italic>; Zagreb–Okrugljak, Medvednica Mts., N Croatia; <abbrev xmlns:xlink="http://www.w3.org/1999/xlink" content-type="institution" xlink:title="Croatian Natural History Museum/Hrvatski prirodoslovni muzej, Zagreb, Croatia" xlink:type="simple">CNHM</abbrev> 5061-226. <bold><italic>Neotype</italic></bold>. Croatia • 1 spec., neotype of <italic><tp:taxon-name><tp:taxon-name-part taxon-name-part-type="genus" reg="Valenciennius">Valenciennius</tp:taxon-name-part> <tp:taxon-name-part taxon-name-part-type="species" reg="peltus">peltus</tp:taxon-name-part></tp:taxon-name></italic>; Zagreb–Okrugljak, Medvednica Mts., N Croatia; <abbrev xmlns:xlink="http://www.w3.org/1999/xlink" content-type="institution" xlink:title="Croatian Natural History Museum/Hrvatski prirodoslovni muzej, Zagreb, Croatia" xlink:type="simple">CNHM</abbrev> 5064-229. <bold><italic>Syntypes</italic></bold>. Croatia • 3 juvenile specs, syntypes of <italic><tp:taxon-name><tp:taxon-name-part taxon-name-part-type="genus" reg="Valenciennius">Valenciennius</tp:taxon-name-part> <tp:taxon-name-part taxon-name-part-type="species" reg="alta">alta</tp:taxon-name-part></tp:taxon-name></italic>; Zagreb–Okrugljak, Medvednica Mts., N Croatia; <abbrev xmlns:xlink="http://www.w3.org/1999/xlink" content-type="institution" xlink:title="Croatian Natural History Museum/Hrvatski prirodoslovni muzej, Zagreb, Croatia" xlink:type="simple">CNHM</abbrev> 5066-231/1-3.</p><fig id="F11" position="float" orientation="portrait"><object-id xmlns:xlink="http://www.w3.org/1999/xlink" content-type="doi" xlink:type="simple">10.3897/zookeys.1282.186967.figure11</object-id><object-id xmlns:xlink="http://www.w3.org/1999/xlink" content-type="arpha" xlink:type="simple">C92C1518-D383-52B9-8476-59F54ECE87FF</object-id><label>Figure 11.</label><caption><p><italic><tp:taxon-name><tp:taxon-name-part taxon-name-part-type="genus" reg="Valenciennius">Valenciennius</tp:taxon-name-part> <tp:taxon-name-part taxon-name-part-type="species" reg="reussi">reussi</tp:taxon-name-part></tp:taxon-name></italic> Neumayr, 1875. <bold>A</bold>. Algyő-16 borehole, <abbrev xmlns:xlink="http://www.w3.org/1999/xlink" content-type="institution" xlink:title="Department of Collections, Supervisory Authority for Regulatory Affairs/Szabályozott Tevékenységek Felügyeleti Hatósága, Budapest, Hungary" xlink:type="simple">SARA</abbrev> Pl.2024.67.1; <bold>B</bold>. Szekszárd, <abbrev xmlns:xlink="http://www.w3.org/1999/xlink" content-type="institution" xlink:title="Department of Collections, Supervisory Authority for Regulatory Affairs/Szabályozott Tevékenységek Felügyeleti Hatósága, Budapest, Hungary" xlink:type="simple">SARA</abbrev> Pl.3029; <bold>C</bold>. juvenile specimen, Algyő-160 borehole, <abbrev xmlns:xlink="http://www.w3.org/1999/xlink" content-type="institution" xlink:title="Department of Collections, Supervisory Authority for Regulatory Affairs/Szabályozott Tevékenységek Felügyeleti Hatósága, Budapest, Hungary" xlink:type="simple">SARA</abbrev> Pl.2024.83.1; <bold>D–F</bold>. Bátaszék, <named-content xmlns:xlink="http://www.w3.org/1999/xlink" content-type="dwc:institutional_code" xlink:title="Hungarian Natural History Museum (Termeszettudomanyi Muzeum)" xlink:href="https://scientific-collections.gbif.org/institution/15fec633-d734-4ce6-90ae-63dcc71accf7" xlink:type="simple">HNHM</named-content> PAL 2025.10.1; <bold>G–J</bold>. Tirol/Királykegye, <abbrev xmlns:xlink="http://www.w3.org/1999/xlink" content-type="institution" xlink:title="Department of Collections, Supervisory Authority for Regulatory Affairs/Szabályozott Tevékenységek Felügyeleti Hatósága, Budapest, Hungary" xlink:type="simple">SARA</abbrev> Pl.1939. Scale bars: 5 cm (white), 1 cm (black), 1 mm (yellow).</p></caption><graphic xmlns:xlink="http://www.w3.org/1999/xlink" xlink:href="zookeys-1282-075_article-186967__-g011.jpg" id="oo_1676961.jpg" position="float" orientation="portrait" xlink:type="simple"><uri content-type="original_file" xlink:type="simple">https://binary.pensoft.net/fig/1676961</uri></graphic></fig></tp:treatment-sec><tp:treatment-sec sec-type="Other material"><title>Other material.</title><p>Croatia • 2 specs; Bektež, Krndija Mts., N Croatia; <abbrev xmlns:xlink="http://www.w3.org/1999/xlink" content-type="institution" xlink:title="Croatian Natural History Museum/Hrvatski prirodoslovni muzej, Zagreb, Croatia" xlink:type="simple">CNHM</abbrev> 5747-897/1-2. • 3 specs; Bujavica-9 borehole, Sava Basin, N Croatia; <abbrev xmlns:xlink="http://www.w3.org/1999/xlink" content-type="institution" xlink:title="Croatian Natural History Museum/Hrvatski prirodoslovni muzej, Zagreb, Croatia" xlink:type="simple">CNHM</abbrev> 27/1-3. • 1 spec.; Ludbreg-2 borehole, Drava Basin, N Croatia; <abbrev xmlns:xlink="http://www.w3.org/1999/xlink" content-type="institution" xlink:title="Croatian Natural History Museum/Hrvatski prirodoslovni muzej, Zagreb, Croatia" xlink:type="simple">CNHM</abbrev> 37. • 1 spec.; Grubišno Polje-1 borehole, Sava Basin, N Croatia; <abbrev xmlns:xlink="http://www.w3.org/1999/xlink" content-type="institution" xlink:title="Croatian Natural History Museum/Hrvatski prirodoslovni muzej, Zagreb, Croatia" xlink:type="simple">CNHM</abbrev> 49. • 1 spec.; Zagreb–Ciglana (Črnomerec), Medvednica Mts., N Croatia; <abbrev xmlns:xlink="http://www.w3.org/1999/xlink" content-type="institution" xlink:title="Croatian Natural History Museum/Hrvatski prirodoslovni muzej, Zagreb, Croatia" xlink:type="simple">CNHM</abbrev> Moos-53. • 1 spec.; Zagreb, exact locality not known, Medvednica Mts., N Croatia; <abbrev xmlns:xlink="http://www.w3.org/1999/xlink" content-type="institution" xlink:title="Department of Collections, Supervisory Authority for Regulatory Affairs/Szabályozott Tevékenységek Felügyeleti Hatósága, Budapest, Hungary" xlink:type="simple">SARA</abbrev> Pl.2481. SERBIA • 4 specs; Beočin/Beocsin/Belcsény, Fruška Gora, N Serbia; <abbrev xmlns:xlink="http://www.w3.org/1999/xlink" content-type="institution" xlink:title="Department of Collections, Supervisory Authority for Regulatory Affairs/Szabályozott Tevékenységek Felügyeleti Hatósága, Budapest, Hungary" xlink:type="simple">SARA</abbrev> Pl.2488. • 2 specs; Grocka–Dubočaj, Šumadija Hills, Central Serbia; <abbrev xmlns:xlink="http://www.w3.org/1999/xlink" content-type="institution" xlink:title="Natural History Museum Belgrade/Prirodnjački muzej Beograd, Belgrade, Serbia" xlink:type="simple">NHMB</abbrev> 1757. • 1 spec.; Baćevac, Šumadija Hills, Central Serbia; <abbrev xmlns:xlink="http://www.w3.org/1999/xlink" content-type="institution" xlink:title="Natural History Museum Belgrade/Prirodnjački muzej Beograd, Belgrade, Serbia" xlink:type="simple">NHMB</abbrev> 1978. • 1 spec.; Mislođin, Šumadija Hills, Central Serbia; <abbrev xmlns:xlink="http://www.w3.org/1999/xlink" content-type="institution" xlink:title="Natural History Museum Belgrade/Prirodnjački muzej Beograd, Belgrade, Serbia" xlink:type="simple">NHMB</abbrev> 1756. • 1 spec.; Jazovnik, Obrenovac Graben, Serbia; <abbrev xmlns:xlink="http://www.w3.org/1999/xlink" content-type="institution" xlink:title="Natural History Museum Belgrade/Prirodnjački muzej Beograd, Belgrade, Serbia" xlink:type="simple">NHMB</abbrev> 1758. • 1 spec.; Ćukovine, Cer Mts., W Serbia; <abbrev xmlns:xlink="http://www.w3.org/1999/xlink" content-type="institution" xlink:title="Natural History Museum Belgrade/Prirodnjački muzej Beograd, Belgrade, Serbia" xlink:type="simple">NHMB</abbrev> 1459. ROMANIA • 1 spec.; Tirol/Királykegye/Königsgnad, Banat Mts., W Romania; <abbrev xmlns:xlink="http://www.w3.org/1999/xlink" content-type="institution" xlink:title="Department of Collections, Supervisory Authority for Regulatory Affairs/Szabályozott Tevékenységek Felügyeleti Hatósága, Budapest, Hungary" xlink:type="simple">SARA</abbrev> Pl.1939. • 1 juvenile spec.; Ucuriș/Ökrös, Apuseni Mts., W Romania; <abbrev xmlns:xlink="http://www.w3.org/1999/xlink" content-type="institution" xlink:title="Department of Collections, Supervisory Authority for Regulatory Affairs/Szabályozott Tevékenységek Felügyeleti Hatósága, Budapest, Hungary" xlink:type="simple">SARA</abbrev> Pl.2013. • 1 juvenile spec.; Rădmănești/Radmanóc, Apuseni Mts., W Romania; <abbrev xmlns:xlink="http://www.w3.org/1999/xlink" content-type="institution" xlink:title="Department of Collections, Supervisory Authority for Regulatory Affairs/Szabályozott Tevékenységek Felügyeleti Hatósága, Budapest, Hungary" xlink:type="simple">SARA</abbrev> Pl.2115. Hungary • 2 specs, MOL drillcore collection; Algyő-16 borehole, Algyő High, S Hungary; <abbrev xmlns:xlink="http://www.w3.org/1999/xlink" content-type="institution" xlink:title="Department of Collections, Supervisory Authority for Regulatory Affairs/Szabályozott Tevékenységek Felügyeleti Hatósága, Budapest, Hungary" xlink:type="simple">SARA</abbrev> Pl.2024.66.1, Pl.2024.67.1. • 1 spec., MOL drillcore collection; Zákány-1 borehole, Drava Basin, SW Hungary; <abbrev xmlns:xlink="http://www.w3.org/1999/xlink" content-type="institution" xlink:title="Department of Collections, Supervisory Authority for Regulatory Affairs/Szabályozott Tevékenységek Felügyeleti Hatósága, Budapest, Hungary" xlink:type="simple">SARA</abbrev> Pl.2024.44.1. • 1 spec., MOL drillcore collection; Algyő-160 borehole, Algyő High, S Hungary; <abbrev xmlns:xlink="http://www.w3.org/1999/xlink" content-type="institution" xlink:title="Department of Collections, Supervisory Authority for Regulatory Affairs/Szabályozott Tevékenységek Felügyeleti Hatósága, Budapest, Hungary" xlink:type="simple">SARA</abbrev> Pl.2024.83.1. • 1 spec., MOL drillcore collection; Kaba-D-1 borehole, Jászság Basin, E Hungary; <abbrev xmlns:xlink="http://www.w3.org/1999/xlink" content-type="institution" xlink:title="Department of Collections, Supervisory Authority for Regulatory Affairs/Szabályozott Tevékenységek Felügyeleti Hatósága, Budapest, Hungary" xlink:type="simple">SARA</abbrev> Pl.2024.95.1. • 4 specs; Ibafa, Mecsek Mts., S Hungary; <abbrev xmlns:xlink="http://www.w3.org/1999/xlink" content-type="institution" xlink:title="Department of Collections, Supervisory Authority for Regulatory Affairs/Szabályozott Tevékenységek Felügyeleti Hatósága, Budapest, Hungary" xlink:type="simple">SARA</abbrev> Pl.2777, Pl.2778, Pl.2779. • 1 spec.; Pécs, exact locality not known, Mecsek Mts., S Hungary; <abbrev xmlns:xlink="http://www.w3.org/1999/xlink" content-type="institution" xlink:title="Department of Collections, Supervisory Authority for Regulatory Affairs/Szabályozott Tevékenységek Felügyeleti Hatósága, Budapest, Hungary" xlink:type="simple">SARA</abbrev> Pl.4112. • 2 specs; Pécs-Nagyárpád, Mecsek Mts., S Hungary; <abbrev xmlns:xlink="http://www.w3.org/1999/xlink" content-type="institution" xlink:title="Department of Collections, Supervisory Authority for Regulatory Affairs/Szabályozott Tevékenységek Felügyeleti Hatósága, Budapest, Hungary" xlink:type="simple">SARA</abbrev> Pl.4158; <named-content xmlns:xlink="http://www.w3.org/1999/xlink" content-type="dwc:institutional_code" xlink:title="Hungarian Natural History Museum (Termeszettudomanyi Muzeum)" xlink:href="https://scientific-collections.gbif.org/institution/15fec633-d734-4ce6-90ae-63dcc71accf7" xlink:type="simple">HNHM</named-content> INV 2025.172. • 1 spec.; Liptód, Mecsek Mts., S Hungary; <abbrev xmlns:xlink="http://www.w3.org/1999/xlink" content-type="institution" xlink:title="Department of Collections, Supervisory Authority for Regulatory Affairs/Szabályozott Tevékenységek Felügyeleti Hatósága, Budapest, Hungary" xlink:type="simple">SARA</abbrev> Pl.4271. • 2 specs; Szászvár-13 borehole, Mecsek Mts., S Hungary; <abbrev xmlns:xlink="http://www.w3.org/1999/xlink" content-type="institution" xlink:title="Department of Collections, Supervisory Authority for Regulatory Affairs/Szabályozott Tevékenységek Felügyeleti Hatósága, Budapest, Hungary" xlink:type="simple">SARA</abbrev> Pl.5455. • 3 specs; Szekszárd, Szekszárd Hills, S Hungary; <abbrev xmlns:xlink="http://www.w3.org/1999/xlink" content-type="institution" xlink:title="Department of Collections, Supervisory Authority for Regulatory Affairs/Szabályozott Tevékenységek Felügyeleti Hatósága, Budapest, Hungary" xlink:type="simple">SARA</abbrev> Pl.3029, Pl.3030. • 2 specs; Sümeg, Bakony Mts., W Hungary; <abbrev xmlns:xlink="http://www.w3.org/1999/xlink" content-type="institution" xlink:title="Department of Collections, Supervisory Authority for Regulatory Affairs/Szabályozott Tevékenységek Felügyeleti Hatósága, Budapest, Hungary" xlink:type="simple">SARA</abbrev> Pl.4869. • 5 specs; Kisbér, Bakony Mts., W Hungary; <named-content xmlns:xlink="http://www.w3.org/1999/xlink" content-type="dwc:institutional_code" xlink:title="Hungarian Natural History Museum (Termeszettudomanyi Muzeum)" xlink:href="https://scientific-collections.gbif.org/institution/15fec633-d734-4ce6-90ae-63dcc71accf7" xlink:type="simple">HNHM</named-content> INV 2025.163, INV 2025.165. • 7 specs; Tata, Gerecse Mts., N Hungary; <named-content xmlns:xlink="http://www.w3.org/1999/xlink" content-type="dwc:institutional_code" xlink:title="Hungarian Natural History Museum (Termeszettudomanyi Muzeum)" xlink:href="https://scientific-collections.gbif.org/institution/15fec633-d734-4ce6-90ae-63dcc71accf7" xlink:type="simple">HNHM</named-content> INV 2025.166 to INV 2025.170. • 6 specs; Bátaszék, Szekszárd Hills, S Hungary; <named-content xmlns:xlink="http://www.w3.org/1999/xlink" content-type="dwc:institutional_code" xlink:title="Hungarian Natural History Museum (Termeszettudomanyi Muzeum)" xlink:href="https://scientific-collections.gbif.org/institution/15fec633-d734-4ce6-90ae-63dcc71accf7" xlink:type="simple">HNHM</named-content> PAL 2025.10.1, INV 2025.181, INV 2025.182 to INV 2025.184, INV 2025.185.</p></tp:treatment-sec><tp:treatment-sec sec-type="Note"><title>Note.</title><p>For collectors and specimen-related information see Suppl. material <xref ref-type="supplementary-material" rid="S1">1</xref>.</p></tp:treatment-sec><tp:treatment-sec sec-type="Description"><title>Description.</title><p>Shell thin, smooth, convex, oval, and flat with dense, concentric, undulated, rounded, and strong ribs. These ribs become narrower towards edges of shell. On posterior edge of shell, ribs extend at a steep to vertical angle, while on anterior part of shell, they bend back in a curved shape towards protoconch. Furrows and growth lines can be observed between ribs. Dextral shell coiling, a single curved whorl rapidly increasing in width and a very strongly widened inflated body whorl with an oval and rimmed aperture. Apertural rim wide and flat and can be followed around entire aperture. Spire displaced from posterior edge towards centre of shell. Umbo closed in adult specimens. A well-developed siphonal canal present usually on dextral side of shell. Protoconch could be observed only in well-preserved uncompacted specimens, it is simple and smooth. Size parameters: <abbrev xmlns:xlink="http://www.w3.org/1999/xlink" xlink:title="length" xlink:type="simple">L</abbrev> = 24–150 mm, <abbrev xmlns:xlink="http://www.w3.org/1999/xlink" xlink:title="width" xlink:type="simple">W</abbrev> = 22.5–109.5 mm, <abbrev xmlns:xlink="http://www.w3.org/1999/xlink" xlink:title="length/width ratio" xlink:type="simple">L/W</abbrev> = 0.8–1.5, <abbrev xmlns:xlink="http://www.w3.org/1999/xlink" xlink:title="number of ribs" xlink:type="simple">NR</abbrev> = 19–22, <abbrev xmlns:xlink="http://www.w3.org/1999/xlink" xlink:title="width of ribs" xlink:type="simple">WR</abbrev> = 1.0–3.0 mm, <abbrev xmlns:xlink="http://www.w3.org/1999/xlink" xlink:title="width of the space between ribs" xlink:type="simple">WSR</abbrev> = 1.0–3.0 mm.</p></tp:treatment-sec><tp:treatment-sec sec-type="Distribution and stratigraphic range"><title>Distribution and stratigraphic range.</title><p>This species was described and mentioned from localities of young Pannonian offshore (sublittoral and profundal) marls of the Pannonian Basin: Kindrovo, Dilj Mts. (<xref ref-type="bibr" rid="B83">Neumayr and Paul 1875</xref>); Bektež, Krndija Mts. (<xref ref-type="bibr" rid="B31">Gorjanović-Kramberger 1923</xref>; this study); Zagreb–Okrugljak (<xref ref-type="bibr" rid="B11">Brusina 1884</xref>, <xref ref-type="bibr" rid="B14">1897</xref>; <xref ref-type="bibr" rid="B29">Gorjanović-Kramberger 1901</xref>, <xref ref-type="bibr" rid="B31">1923</xref>); Zagreb–Zvečaj, Zagreb–St. Xaver valley, and Zagreb–Kustošak (<xref ref-type="bibr" rid="B9">Brusina 1874</xref>); Zagreb–Ciglana (Črnomerec), Medvednica Mts. (<xref ref-type="bibr" rid="B31">Gorjanović-Kramberger 1923</xref>; <xref ref-type="bibr" rid="B74">Moos 1944</xref>); Bujavica-9 and Grubišno Polje-1 boreholes, Sava Basin (<xref ref-type="bibr" rid="B74">Moos 1944</xref>); Ludbreg-2 borehole, Drava Basin (<xref ref-type="bibr" rid="B74">Moos 1944</xref>); Bilogora Mts., N Croatia (<xref ref-type="bibr" rid="B100">Sokač 1990</xref>); Donja Trnova, Bobetino Brdo, Kadar, and Šatorovići, Majevica Mts., NE Bosnia-Herzegovina (<xref ref-type="bibr" rid="B108">Stevanović and Mladenović 1956</xref>; <xref ref-type="bibr" rid="B104">Stevanović 1990b</xref>); Beočin/Beocsin/Belcsény (this study); Bosanska Gradiška, Han Miladije boreholes, and Koraće-1 borehole, Sava Basin, N Bosnia-Herzegovina (<xref ref-type="bibr" rid="B104">Stevanović 1990b</xref>); Rožno–Srebotno, Videm-Krško Basin, SE Slovenia (<xref ref-type="bibr" rid="B110">Stevanović and Škerlj 1990</xref>); Čantavir/Csantavér boreholes, Čantavir Basin (<xref ref-type="bibr" rid="B105">Stevanović 1990c</xref>); Novi Bečej/Törökbecse boreholes, Bačka Topola Basin (<xref ref-type="bibr" rid="B105">Stevanović 1990c</xref>); Sremski Karlovci/Karlóca–Djubrik, Fruška Gora, N Serbia (<xref ref-type="bibr" rid="B101">Stevanović 1951</xref>, <xref ref-type="bibr" rid="B102">1978</xref>, <xref ref-type="bibr" rid="B103">1990a</xref>, <xref ref-type="bibr" rid="B105">1990c</xref>); Grocka–Dubočaj, Baćevac, Boždarevac, Draževac, Vrčin, Beli Potok (tunnel), and Mislođin, Šumadija Hills, and boreholes in the Kolubara Basin, Central Serbia (<xref ref-type="bibr" rid="B101">Stevanović 1951</xref>, <xref ref-type="bibr" rid="B102">1978</xref>, <xref ref-type="bibr" rid="B103">1990a</xref>, <xref ref-type="bibr" rid="B104">1990b</xref>, <xref ref-type="bibr" rid="B106">1990d</xref>, <xref ref-type="bibr" rid="B107">1990e</xref>; this study); Begejci boreholes, Srpska Crnja Basin (<xref ref-type="bibr" rid="B105">Stevanović 1990c</xref>); Jablanka boreholes, Zagajica Basin, NE Serbia (<xref ref-type="bibr" rid="B105">Stevanović 1990c</xref>); Zvizdar and Ćukovine, Cer Mts. (<xref ref-type="bibr" rid="B104">Stevanović 1990b</xref>; this study); Brdarica and Jazovnik, Obrenovac Graben, W Serbia (<xref ref-type="bibr" rid="B101">Stevanović 1951</xref>, <xref ref-type="bibr" rid="B104">1990b</xref>; this study); Tirol/Királykegye/Königsgnad, Banat Mts. (<xref ref-type="bibr" rid="B69">Marinescu 1973</xref>; <xref ref-type="bibr" rid="B71">Marinescu et al. 1977</xref>; <xref ref-type="bibr" rid="B124">Vermeij 2017</xref>; <xref ref-type="bibr" rid="B78">Neubauer 2023</xref>; this study); Ucuriș/Ökrös and Rădmănești/Radmanóc, Apuseni Mts., W Romania (this study); Zákány-1 borehole, Drava Basin, SW Hungary (this study); Mocsa Mct-2 borehole, Danube Basin, NW Hungary (<xref ref-type="bibr" rid="B54">Korpás-Hódi 1983</xref>); Fábiánsebestyén-1 borehole, Fábiánsebestyén Basin, SE Hungary (<xref ref-type="bibr" rid="B113">Széles 1971</xref>); Kisújszállás, Endrőd, Kaba-Dél-1, Túrkeve-2, Tatárülés, Törtel-4, and Szolnok-14, -15 boreholes, Jászság Basin, E Hungary (<xref ref-type="bibr" rid="B113">Széles 1971</xref>); Algyő-16, -160 boreholes, Algyő High (<xref ref-type="bibr" rid="B113">Széles 1971</xref>; <xref ref-type="bibr" rid="B60">Magyar 1995</xref>; this study); Battonya and Pusztaszőlős boreholes, Battonya-Pusztaföldvár High (<xref ref-type="bibr" rid="B113">Széles 1971</xref>); Csikéria-3 and Üllés-ÉNy-1 boreholes, Szeged Basin (<xref ref-type="bibr" rid="B113">Széles 1971</xref>); Szank-1, -7 boreholes, Tázlár Basin (<xref ref-type="bibr" rid="B113">Széles 1971</xref>); Rém-2, -5 boreholes, Kunfehértó Basin (<xref ref-type="bibr" rid="B113">Széles 1971</xref>); Ibafa, Pécs, Pécs-Nagyárpád, and Liptód (<xref ref-type="bibr" rid="B114">Szónoky et al. 1999</xref>; this study); Kozármisleny (<xref ref-type="bibr" rid="B50">Katona et al. 2013</xref>); Szászvár-13 borehole, Mecsek Mts. (this study); Szekszárd, Szekszárd Hills (this study); Bátaszék, Szekszárd Hills, S Hungary (<xref ref-type="bibr" rid="B56">Lennert et al. 1999</xref>; <xref ref-type="bibr" rid="B32">Gulyás et al. 2002</xref>; <xref ref-type="bibr" rid="B19">Cziczer 2014</xref>); Sümeg (this study); Kisbér, Bakonyszentlászló, Pápateszér, Tapolcafő, and Devecser, Bakony Mts., W Hungary and Tata, Gerecse Mts., N Hungary (<xref ref-type="bibr" rid="B32">Gulyás et al. 2002</xref>; <xref ref-type="bibr" rid="B77">Müller et al. 2007</xref>; <xref ref-type="bibr" rid="B20">Cziczer et al. 2009</xref>; <xref ref-type="bibr" rid="B49">Katona 2024</xref>). It is a common member of the <italic><tp:taxon-name><tp:taxon-name-part taxon-name-part-type="genus" reg="Carinatocongeria">Carinatocongeria</tp:taxon-name-part> <tp:taxon-name-part taxon-name-part-type="species" reg="digitifera">digitifera</tp:taxon-name-part></tp:taxon-name></italic> deep-water mollusc fauna. <italic><tp:taxon-name><tp:taxon-name-part taxon-name-part-type="genus" reg="Carinatocongeria">Carinatocongeria</tp:taxon-name-part> <tp:taxon-name-part taxon-name-part-type="species" reg="digitifera">digitifera</tp:taxon-name-part></tp:taxon-name></italic> mollusc biozone. <abbrev xmlns:xlink="http://www.w3.org/1999/xlink" xlink:title="first appearance datum" xlink:type="simple">FAD</abbrev> of this species is ca 9.6 Ma, while its <abbrev xmlns:xlink="http://www.w3.org/1999/xlink" xlink:title="last appearance datum" xlink:type="simple">LAD</abbrev> is ca 3.6 Ma. <italic><tp:taxon-name><tp:taxon-name-part taxon-name-part-type="genus" reg="Valenciennius">Valenciennius</tp:taxon-name-part></tp:taxon-name></italic> mollusc lineage zone (ca 9.6–3.6 Ma). This species is originated from Lake Pannon, but it successfully migrated into the Eastern Paratethys region (Dacian Basin) in the early Pontian (Odessian). It is reported from the <italic><tp:taxon-name><tp:taxon-name-part taxon-name-part-type="genus" reg="Paradacna">Paradacna</tp:taxon-name-part></tp:taxon-name></italic>- and <italic><tp:taxon-name><tp:taxon-name-part taxon-name-part-type="genus" reg="Valenciennius">Valenciennius</tp:taxon-name-part></tp:taxon-name></italic>-bearing deep-water lower Pontian (Upper Miocene) to Dacian and lower Romanian (Pliocene) clayey sediments (ca 6.1–2.6 Ma) (<xref ref-type="bibr" rid="B31">Gorjanović-Kramberger 1923</xref>; <xref ref-type="bibr" rid="B58">Lubenescu 2016</xref>; <xref ref-type="bibr" rid="B91">Popov et al. 2022</xref>).</p></tp:treatment-sec><tp:treatment-sec sec-type="Remarks"><title>Remarks.</title><p><italic><tp:taxon-name><tp:taxon-name-part taxon-name-part-type="genus" reg="Valenciennius">Valenciennius</tp:taxon-name-part> <tp:taxon-name-part taxon-name-part-type="species" reg="reussi">reussi</tp:taxon-name-part></tp:taxon-name></italic> was originally confused with the Eastern Paratethyan species <italic><tp:taxon-name><tp:taxon-name-part taxon-name-part-type="genus" reg="Valenciennius">V.</tp:taxon-name-part> <tp:taxon-name-part taxon-name-part-type="species" reg="annulatus">annulatus</tp:taxon-name-part></tp:taxon-name></italic> (<xref ref-type="bibr" rid="B9">Brusina 1874</xref>), but this mistake was recognised later (<xref ref-type="bibr" rid="B11">Brusina 1884</xref>). <italic><tp:taxon-name><tp:taxon-name-part taxon-name-part-type="genus" reg="Valenciennius">Valenciennius</tp:taxon-name-part> <tp:taxon-name-part taxon-name-part-type="species" reg="peltus">peltus</tp:taxon-name-part></tp:taxon-name></italic> is a junior synonym described and later figured by Brusina (<xref ref-type="bibr" rid="B10">1878</xref>, <xref ref-type="bibr" rid="B11">1884</xref>) from Zagreb–Okrugljak. Its holotype specimen has somewhat weaker ribs and a slightly curved siphonal canal (Fig. <xref ref-type="fig" rid="F12">12B–D</xref>). <italic><tp:taxon-name><tp:taxon-name-part taxon-name-part-type="genus" reg="Valenciennius">Valenciennius</tp:taxon-name-part> <tp:taxon-name-part taxon-name-part-type="species" reg="krambergeri">krambergeri</tp:taxon-name-part></tp:taxon-name></italic> introduced by R. <xref ref-type="bibr" rid="B43">Hörnes (1901)</xref> bears the same characters as <italic><tp:taxon-name><tp:taxon-name-part taxon-name-part-type="genus" reg="Valenciennius">V.</tp:taxon-name-part> <tp:taxon-name-part taxon-name-part-type="species" reg="reussi">reussi</tp:taxon-name-part></tp:taxon-name></italic>, but it is mentioned from the Eastern Paratethyan sediments, e.g. Taman Peninsula, therefore we treat it as a junior synonym. <italic><tp:taxon-name><tp:taxon-name-part taxon-name-part-type="genus" reg="Valenciennius">Valenciennius</tp:taxon-name-part></tp:taxon-name></italic> sp. figured by <xref ref-type="bibr" rid="B11">Brusina (1884)</xref> is not a <italic><tp:taxon-name><tp:taxon-name-part taxon-name-part-type="genus" reg="Provalenciennesia">P.</tp:taxon-name-part> <tp:taxon-name-part taxon-name-part-type="species" reg="boeckhi">boeckhi</tp:taxon-name-part></tp:taxon-name></italic> specimen as stated by him later (<xref ref-type="bibr" rid="B14">Brusina 1897</xref>), but it is also a <italic><tp:taxon-name><tp:taxon-name-part taxon-name-part-type="genus" reg="Valenciennius">V.</tp:taxon-name-part> <tp:taxon-name-part taxon-name-part-type="species" reg="reussi">reussi</tp:taxon-name-part></tp:taxon-name></italic> specimen, later described as <italic><tp:taxon-name><tp:taxon-name-part taxon-name-part-type="genus" reg="Valenciennius">V.</tp:taxon-name-part> <tp:taxon-name-part taxon-name-part-type="species" reg="brusinai">brusinai</tp:taxon-name-part></tp:taxon-name></italic> by <xref ref-type="bibr" rid="B29">Gorjanović-Kramberger (1901)</xref>. <italic><tp:taxon-name><tp:taxon-name-part taxon-name-part-type="genus" reg="Valenciennius">Valenciennius</tp:taxon-name-part> <tp:taxon-name-part taxon-name-part-type="species" reg="altus">altus</tp:taxon-name-part></tp:taxon-name></italic> and <italic><tp:taxon-name><tp:taxon-name-part taxon-name-part-type="genus" reg="Valenciennius">V.</tp:taxon-name-part> <tp:taxon-name-part taxon-name-part-type="species" reg="brusinai">brusinai</tp:taxon-name-part></tp:taxon-name></italic> introduced by <xref ref-type="bibr" rid="B29">Gorjanović-Kramberger (1901)</xref> are junior synonyms as well, all of them mentioned from Zagreb–Okrugljak. The syntypes of <italic><tp:taxon-name><tp:taxon-name-part taxon-name-part-type="genus" reg="Valenciennius">V.</tp:taxon-name-part> <tp:taxon-name-part taxon-name-part-type="species" reg="altus">altus</tp:taxon-name-part></tp:taxon-name></italic> are juveniles (Fig. <xref ref-type="fig" rid="F12">12H–P</xref>), while the characteristics of the holotype of <italic><tp:taxon-name><tp:taxon-name-part taxon-name-part-type="genus" reg="Valenciennius">V.</tp:taxon-name-part> <tp:taxon-name-part taxon-name-part-type="species" reg="brusinai">brusinai</tp:taxon-name-part></tp:taxon-name></italic> (Fig. <xref ref-type="fig" rid="F12">12E–G</xref>) are not significantly different from those of <italic><tp:taxon-name><tp:taxon-name-part taxon-name-part-type="genus" reg="Valenciennius">V.</tp:taxon-name-part> <tp:taxon-name-part taxon-name-part-type="species" reg="reussi">reussi</tp:taxon-name-part></tp:taxon-name></italic>. Thus, we assume that the fossils from Okrugljak represent intraspecific variability and different stages of ontogeny of <italic><tp:taxon-name><tp:taxon-name-part taxon-name-part-type="genus" reg="Valenciennius">V.</tp:taxon-name-part> <tp:taxon-name-part taxon-name-part-type="species" reg="reussi">reussi</tp:taxon-name-part></tp:taxon-name></italic> rather than the presence of several different lymnaeid species in the same locality. <xref ref-type="bibr" rid="B116">Taktakishvili (1967)</xref> treated <italic><tp:taxon-name><tp:taxon-name-part taxon-name-part-type="genus" reg="Valenciennius">V.</tp:taxon-name-part> <tp:taxon-name-part taxon-name-part-type="species" reg="peltus">peltus</tp:taxon-name-part></tp:taxon-name></italic> and <italic><tp:taxon-name><tp:taxon-name-part taxon-name-part-type="genus" reg="Valenciennius">V.</tp:taxon-name-part> <tp:taxon-name-part taxon-name-part-type="species" reg="brusinai">brusinai</tp:taxon-name-part></tp:taxon-name></italic> as subspecies of <italic><tp:taxon-name><tp:taxon-name-part taxon-name-part-type="genus" reg="Valenciennius">V.</tp:taxon-name-part> <tp:taxon-name-part taxon-name-part-type="species" reg="reussi">reussi</tp:taxon-name-part></tp:taxon-name></italic>. <xref ref-type="bibr" rid="B103">Stevanović (1990a)</xref> described an uncompressed juvenile specimen from Sremski Karlovci/Karlóca–Djubrik, Fruška Gora, N Serbia as <italic><tp:taxon-name><tp:taxon-name-part taxon-name-part-type="genus" reg="Valenciennius">V.</tp:taxon-name-part> <tp:taxon-name-part taxon-name-part-type="species" reg="syrmicus">syrmicus</tp:taxon-name-part></tp:taxon-name></italic>, which is probably a junior synonym of <italic><tp:taxon-name><tp:taxon-name-part taxon-name-part-type="genus" reg="Valenciennius">V.</tp:taxon-name-part> <tp:taxon-name-part taxon-name-part-type="species" reg="reussi">reussi</tp:taxon-name-part></tp:taxon-name></italic> as well. <italic><tp:taxon-name><tp:taxon-name-part taxon-name-part-type="genus" reg="Valenciennius">Valenciennius</tp:taxon-name-part> <tp:taxon-name-part taxon-name-part-type="species" reg="syrmicus">syrmicus</tp:taxon-name-part></tp:taxon-name></italic> is already mentioned by Stevanović (<xref ref-type="bibr" rid="B101">1951</xref>, <xref ref-type="bibr" rid="B102">1978</xref>) as well as <italic><tp:taxon-name><tp:taxon-name-part taxon-name-part-type="genus" reg="Valenciennius">V.</tp:taxon-name-part> <tp:taxon-name-part taxon-name-part-type="species" reg="peltoaltus">peltoaltus</tp:taxon-name-part></tp:taxon-name></italic>, but the latter has never been published in detail.</p><fig id="F12" position="float" orientation="portrait"><object-id xmlns:xlink="http://www.w3.org/1999/xlink" content-type="doi" xlink:type="simple">10.3897/zookeys.1282.186967.figure12</object-id><object-id xmlns:xlink="http://www.w3.org/1999/xlink" content-type="arpha" xlink:type="simple">899AECA2-CF9E-5C82-9B37-28701E3F046C</object-id><label>Figure 12.</label><caption><p><bold>A</bold>. <italic><tp:taxon-name><tp:taxon-name-part taxon-name-part-type="genus" reg="Provalenciennesia">Provalenciennesia</tp:taxon-name-part></tp:taxon-name></italic> sp. indet. juvenile holotype specimen of <italic><tp:taxon-name><tp:taxon-name-part taxon-name-part-type="genus" reg="Provalenciennesia">Provalenciennesia</tp:taxon-name-part> <tp:taxon-name-part taxon-name-part-type="species" reg="pauli">pauli</tp:taxon-name-part> <tp:taxon-name-part taxon-name-part-type="subspecies" reg="intermedia">intermedia</tp:taxon-name-part></tp:taxon-name></italic> (Gorjanović-Kramberger, 1901), <italic><tp:taxon-name><tp:taxon-name-part taxon-name-part-type="genus" reg="Provalenciennesia">Provalenciennesia</tp:taxon-name-part> <tp:taxon-name-part taxon-name-part-type="species" reg="pauli">pauli</tp:taxon-name-part></tp:taxon-name></italic>–<italic><tp:taxon-name><tp:taxon-name-part taxon-name-part-type="genus" reg="Valenciennius">Valenciennius</tp:taxon-name-part> <tp:taxon-name-part taxon-name-part-type="species" reg="reussi">reussi</tp:taxon-name-part></tp:taxon-name></italic> transitional form, Zagreb–Šestine, <abbrev xmlns:xlink="http://www.w3.org/1999/xlink" content-type="institution" xlink:title="Croatian Natural History Museum/Hrvatski prirodoslovni muzej, Zagreb, Croatia" xlink:type="simple">CNHM</abbrev> 5757-907/1, photo: Nives Borčić; <bold>B–P</bold>. <italic><tp:taxon-name><tp:taxon-name-part taxon-name-part-type="genus" reg="Valenciennius">Valenciennius</tp:taxon-name-part> <tp:taxon-name-part taxon-name-part-type="species" reg="reussi">reussi</tp:taxon-name-part></tp:taxon-name></italic> Neumayr, 1875; <bold>B–D</bold>. Neotype specimen of <italic><tp:taxon-name><tp:taxon-name-part taxon-name-part-type="genus" reg="Valenciennius">Valenciennius</tp:taxon-name-part> <tp:taxon-name-part taxon-name-part-type="species" reg="peltus">peltus</tp:taxon-name-part></tp:taxon-name></italic> Brusina, 1878, Zagreb–Okrugljak, <abbrev xmlns:xlink="http://www.w3.org/1999/xlink" content-type="institution" xlink:title="Croatian Natural History Museum/Hrvatski prirodoslovni muzej, Zagreb, Croatia" xlink:type="simple">CNHM</abbrev> 5064-229, photo: Nives Borčić; <bold>E–G</bold>. Holotype specimen of <italic><tp:taxon-name><tp:taxon-name-part taxon-name-part-type="genus" reg="Valenciennius">Valenciennius</tp:taxon-name-part> <tp:taxon-name-part taxon-name-part-type="species" reg="brusinai">brusinai</tp:taxon-name-part></tp:taxon-name></italic> Gorjanović-Kramberger, 1901, Zagreb–Okrugljak, <abbrev xmlns:xlink="http://www.w3.org/1999/xlink" content-type="institution" xlink:title="Croatian Natural History Museum/Hrvatski prirodoslovni muzej, Zagreb, Croatia" xlink:type="simple">CNHM</abbrev> 5061-226, photo: Nives Borčić; <bold>H–J</bold>. Juvenile syntype specimen of <italic><tp:taxon-name><tp:taxon-name-part taxon-name-part-type="genus" reg="Valenciennius">Valenciennius</tp:taxon-name-part> <tp:taxon-name-part taxon-name-part-type="species" reg="altus">altus</tp:taxon-name-part></tp:taxon-name></italic> Gorjanović-Kramberger, 1901, Zagreb–Okrugljak, <abbrev xmlns:xlink="http://www.w3.org/1999/xlink" content-type="institution" xlink:title="Croatian Natural History Museum/Hrvatski prirodoslovni muzej, Zagreb, Croatia" xlink:type="simple">CNHM</abbrev> 5066-231/1, photo: Nives Borčić; <bold>K–M</bold>. Juvenile syntype specimen of <italic><tp:taxon-name><tp:taxon-name-part taxon-name-part-type="genus" reg="Valenciennius">Valenciennius</tp:taxon-name-part> <tp:taxon-name-part taxon-name-part-type="species" reg="altus">altus</tp:taxon-name-part></tp:taxon-name></italic> Gorjanović-Kramberger, 1901, Zagreb–Okrugljak, <abbrev xmlns:xlink="http://www.w3.org/1999/xlink" content-type="institution" xlink:title="Croatian Natural History Museum/Hrvatski prirodoslovni muzej, Zagreb, Croatia" xlink:type="simple">CNHM</abbrev> 5066-231/2, photo: Nives Borčić; <bold>N–P</bold>. Juvenile syntype specimen of <italic><tp:taxon-name><tp:taxon-name-part taxon-name-part-type="genus" reg="Valenciennius">Valenciennius</tp:taxon-name-part> <tp:taxon-name-part taxon-name-part-type="species" reg="altus">altus</tp:taxon-name-part></tp:taxon-name></italic> Gorjanović-Kramberger, 1901, Zagreb–Okrugljak, <abbrev xmlns:xlink="http://www.w3.org/1999/xlink" content-type="institution" xlink:title="Croatian Natural History Museum/Hrvatski prirodoslovni muzej, Zagreb, Croatia" xlink:type="simple">CNHM</abbrev> 5066-231/3, photo: Nives Borčić. Scale bars: 5 cm (<bold>A–G</bold>), 1 cm (<bold>H–P</bold>).</p></caption><graphic xmlns:xlink="http://www.w3.org/1999/xlink" xlink:href="zookeys-1282-075_article-186967__-g012.jpg" id="oo_1676962.jpg" position="float" orientation="portrait" xlink:type="simple"><uri content-type="original_file" xlink:type="simple">https://binary.pensoft.net/fig/1676962</uri></graphic></fig></tp:treatment-sec><tp:treatment-sec><!--Section generated to contain objects referenced in tp:taxon-treatment.--><supplementary-material xmlns:xlink="http://www.w3.org/1999/xlink" id="S1" position="float" orientation="portrait" xlink:type="simple"><object-id content-type="doi" xlink:type="simple">10.3897/zookeys.1282.186967.suppl1</object-id><object-id content-type="arpha" xlink:type="simple">813E4979-52F9-5BDF-8BC7-BF8CDDAFE6A4</object-id><label>Supplementary material 1</label><caption><p>Supplementary table</p></caption><statement content-type="dataType"><label>Data type</label><p>xlsx</p></statement><media xlink:href="zookeys-1282-075_article-186967__-s001.xlsx" mimetype="application" mime-subtype="vnd.openxmlformats-officedocument.spreadsheetml.sheet" position="float" orientation="portrait" id="oo_1676967.xlsx" xlink:type="simple"><uri content-type="original_file" xlink:type="simple">https://binary.pensoft.net/file/1676967</uri></media><permissions><license xlink:type="simple"><license-p>This dataset is made available under the Open Database License (<ext-link ext-link-type="uri" xlink:href="http://opendatacommons.org/licenses/odbl/1.0/" xlink:type="simple">http://opendatacommons.org/licenses/odbl/1.0/</ext-link>). The Open Database License (ODbL) is a license agreement intended to allow users to freely share, modify, and use this Dataset while maintaining this same freedom for others, provided that the original source and author(s) are credited.</license-p></license></permissions><attrib specific-use="authors"> Dániel Botka, Imre Magyar</attrib></supplementary-material></tp:treatment-sec><ref-list><ref id="B83"><mixed-citation xmlns:xlink="http://www.w3.org/1999/xlink" xlink:type="simple">Neumayr M, Paul CM (1875) Die Congerien- und Paludienschichten Slavoniens und deren Faunen. Abhandlungen der Kaiserlich-Königlichen Geologischen Reichsanstalt 7(3): 1–106. <ext-link xlink:href="10.5962/bhl.title.14331" ext-link-type="doi" xlink:type="simple">https://doi.org/10.5962/bhl.title.14331</ext-link></mixed-citation></ref><ref id="B11"><mixed-citation xmlns:xlink="http://www.w3.org/1999/xlink" xlink:type="simple">Brusina S (1884) Die Fauna der Congerienschichten von Agram in Kroatien. Beiträge zur Geologie und Paläontologie Österreich-Ungarns und Orients 3: 125–187.</mixed-citation></ref><ref id="B101"><mixed-citation xmlns:xlink="http://www.w3.org/1999/xlink" xlink:type="simple">Stevanović PM (1951) Pontische Stufe im engeren Sinne – obere Congerienschichten Serbiens und der angrenzenden Gebiete. Sprska Akademija nauka, posebna izdanja 187(2): 1–361.</mixed-citation></ref><ref id="B30"><mixed-citation xmlns:xlink="http://www.w3.org/1999/xlink" xlink:type="simple">Gorjanović-Kramberger K (1909) Über eine neue <italic><tp:taxon-name><tp:taxon-name-part taxon-name-part-type="genus">Valenciennesia</tp:taxon-name-part></tp:taxon-name></italic> aus dem Mostarsko polje in der Herzegowina und über <italic>Val. Krambergeri</italic> R. H. aus Taman. Wissenschaftliche Mitteilungen aus Bosnien und der Herzegowina 11: 579–584.</mixed-citation></ref><ref id="B29"><mixed-citation xmlns:xlink="http://www.w3.org/1999/xlink" xlink:type="simple">Gorjanović-Kramberger K (1901) Über die Gattung <italic><tp:taxon-name><tp:taxon-name-part taxon-name-part-type="genus">Valenciennesia</tp:taxon-name-part></tp:taxon-name></italic> und einige unterpontische Limnaeen. Beiträge zur Paläontologie Österreich-Ungarns und des Orients 13(3): 121–140.</mixed-citation></ref><ref id="B31"><mixed-citation xmlns:xlink="http://www.w3.org/1999/xlink" xlink:type="simple">Gorjanović-Kramberger K (1923) Über die Bedeutung der Valenciennesiiden in stratigraphischer und genetischer Hinsicht. Paläontologische Zeitschrift 5(3): 339–344. <ext-link xlink:href="10.1007/bf03160382" ext-link-type="doi" xlink:type="simple">https://doi.org/10.1007/bf03160382</ext-link></mixed-citation></ref><ref id="B14"><mixed-citation xmlns:xlink="http://www.w3.org/1999/xlink" xlink:type="simple">Brusina S (1897) Matériaux pour la faune malacologique Néogéne de la Dalmatie, de la Croatie et de la Slavonie avec des espéces de la Bosnie, de l’Herzégovine et de la Serbie. Imprimerie fondée par actions, Zagreb, 43 pp.</mixed-citation></ref><ref id="B9"><mixed-citation xmlns:xlink="http://www.w3.org/1999/xlink" xlink:type="simple">Brusina S (1874) Fossile Binnen-Mollusken aus Dalmatien, Kroatien und Slavonien. Druck der Actienbuchdruckerei, Zagreb, 144 pp. <ext-link xlink:href="10.5962/bhl.title.159142" ext-link-type="doi" xlink:type="simple">https://doi.org/10.5962/bhl.title.159142</ext-link></mixed-citation></ref><ref id="B74"><mixed-citation xmlns:xlink="http://www.w3.org/1999/xlink" xlink:type="simple">Moos A (1944) Neue Funde von Lymnaeiden, insbesondere von Valenciennesiiden im Pannon Kroatiens. Geološki vjesnik 2: 343–390.</mixed-citation></ref><ref id="B100"><mixed-citation xmlns:xlink="http://www.w3.org/1999/xlink" xlink:type="simple">Sokač A (1990) The Pontian in Croatia. In: Stevanović P, Nevesskaja LA, Marinescu F, Sokač A, Jámbor Á (Eds) Chronostratigraphie und Neostratotypen, VIII, Pl1, Pontien. JAZU and SANU, Zagreb, Beograd, 180–195.</mixed-citation></ref><ref id="B108"><mixed-citation xmlns:xlink="http://www.w3.org/1999/xlink" xlink:type="simple">Stevanović PM, Mladenović J (1956) Pontische Schichten, Portaferrische Unterstufe, im südlichen Semberien (N. O. Bosnien). Annales Géologiques de la Péninsule Balkanique 24: 15–30.</mixed-citation></ref><ref id="B104"><mixed-citation xmlns:xlink="http://www.w3.org/1999/xlink" xlink:type="simple">Stevanović P (1990b) Pontien südlich von der Sava und Donau in Serbien und Bosnien. In: Stevanović P, Nevesskaja LA, Marinescu F, Sokač A, Jámbor Á (Eds) Chronostratigraphie und Neostratotypen, VIII, Pl1, Pontien. JAZU and SANU, Zagreb, Beograd, 119–153.</mixed-citation></ref><ref id="B110"><mixed-citation xmlns:xlink="http://www.w3.org/1999/xlink" xlink:type="simple">Stevanović P, Škerlj Ž (1990) The Pontian sediments in Slovenia. In: Stevanović P, Nevesskaja LA, Marinescu F, Sokač A, Jámbor Á (Eds) Chronostratigraphie und Neostratotypen, VIII, Pl1, Pontien. JAZU and SANU, Zagreb, Beograd, 153–179.</mixed-citation></ref><ref id="B105"><mixed-citation xmlns:xlink="http://www.w3.org/1999/xlink" xlink:type="simple">Stevanović P (1990c) Pontien nördlich von der Sava und Donau, in Syrmien, Bačka und Banat. In: Stevanović P, Nevesskaja LA, Marinescu F, Sokač A, Jámbor Á (Eds) Chronostratigraphie und Neostratotypen, VIII, Pl1, Pontien. JAZU and SANU, Zagreb, Beograd, 195–212.</mixed-citation></ref><ref id="B102"><mixed-citation xmlns:xlink="http://www.w3.org/1999/xlink" xlink:type="simple">Stevanović PM (1978) Neue Pannon-Pontische Molluskenarten aus Serbien. Annales Géologiques de la Péninsule Balkanique 42: 315–344.</mixed-citation></ref><ref id="B103"><mixed-citation xmlns:xlink="http://www.w3.org/1999/xlink" xlink:type="simple">Stevanović P (1990a) Die pontische halbbrackische Molluskenfauna aus Serbien und Bosnien. In: Stevanović P, Nevesskaja LA, Marinescu F, Sokač A, Jámbor Á (Eds) Chronostratigraphie und Neostratotypen, VIII, Pl1, Pontien. JAZU and SANU, Zagreb, Beograd, 462–537.</mixed-citation></ref><ref id="B106"><mixed-citation xmlns:xlink="http://www.w3.org/1999/xlink" xlink:type="simple">Stevanović P (1990d) The holostratotype of the Portaferrian, Mislođin on the Sava (Belgrad environs). In: Stevanović P, Nevesskaja LA, Marinescu F, Sokač A, Jámbor Á (Eds) Chronostratigraphie und Neostratotypen, VIII, Pl1, Pontien. JAZU and SANU, Zagreb, Beograd, 418–426.</mixed-citation></ref><ref id="B107"><mixed-citation xmlns:xlink="http://www.w3.org/1999/xlink" xlink:type="simple">Stevanović P (1990e) Faziostratotypen in Bosnien, Serbien und Syrmien. In: Stevanović P, Nevesskaja LA, Marinescu F, Sokač A, Jámbor Á (Eds) Chronostratigraphie und Neostratotypen, VIII, Pl1, Pontien. JAZU and SANU, Zagreb, Beograd, 439–457.</mixed-citation></ref><ref id="B69"><mixed-citation xmlns:xlink="http://www.w3.org/1999/xlink" xlink:type="simple">Marinescu F (1973) Les mollusques pontiens de Tirol (Banat Roumain). Mémoires de l’Institut géologique de Roumaine 18: 1–50.</mixed-citation></ref><ref id="B71"><mixed-citation xmlns:xlink="http://www.w3.org/1999/xlink" xlink:type="simple">Marinescu F, Olteanu R, Rogge-Ţăranu E, Popescu A (1977) Le Pannonien du Banat. Dări de seamă ale şedinţelor 63(4): 65–133.</mixed-citation></ref><ref id="B124"><mixed-citation xmlns:xlink="http://www.w3.org/1999/xlink" xlink:type="simple">Vermeij GJ (2017) The limpet form in gastropods: evolution, distribution, and implications for the comparative study of history. Biological Journal of the Linnean Society 120(1): 22–37. <ext-link xlink:href="10.1111/bij.12883" ext-link-type="doi" xlink:type="simple">https://doi.org/10.1111/bij.12883</ext-link></mixed-citation></ref><ref id="B78"><mixed-citation xmlns:xlink="http://www.w3.org/1999/xlink" xlink:type="simple">Neubauer TA (2023) The fossil record of the <tp:taxon-name><tp:taxon-name-part taxon-name-part-type="family">Lymnaeidae</tp:taxon-name-part></tp:taxon-name>: revisiting a 200-Myr-long story of success. In: Vinarski MV, Vázquez AA (Eds) The <tp:taxon-name><tp:taxon-name-part taxon-name-part-type="family">Lymnaeidae</tp:taxon-name-part></tp:taxon-name>: A Handbook on Their Natural History and Parasitological Significance. Zoological Monographs 7. Springer International Publishing, Cham, 147–181. <ext-link xlink:href="10.1007/978-3-031-30292-3_6" ext-link-type="doi" xlink:type="simple">https://doi.org/10.1007/978-3-031-30292-3_6</ext-link></mixed-citation></ref><ref id="B54"><mixed-citation xmlns:xlink="http://www.w3.org/1999/xlink" xlink:type="simple">Korpás-Hódi M (1983) A Dunántúli-középhegység északi előtere pannóniai mollusca faunájának paleoökológiai és biosztratigráfiai vizsgálata [Palaeoecology and biostratigraphy of the Pannonian mollusca fauna in the Northern Foreland of the Transdanubian Central Range]. A Magyar Állami Földtani Intézet Évkönyve/Annales Instituti Geologici Publici Hungarici 66: 1–163. [in Hungarian]</mixed-citation></ref><ref id="B113"><mixed-citation xmlns:xlink="http://www.w3.org/1999/xlink" xlink:type="simple">Széles M (1971) A Nagyalföld medencebeli pannon képződményei. In: Góczán F, Benkő J (Eds) A magyarországi pannonkori képződmények kutatásai. Akadémiai Kiadó, Budapest, 253–344. [in Hungarian]</mixed-citation></ref><ref id="B60"><mixed-citation xmlns:xlink="http://www.w3.org/1999/xlink" xlink:type="simple">Magyar I (1995) Late Miocene mollusc biostratigraphy in the eastern part of the Pannonian basin (Tiszántúl, Hungary). Geologica Carpathica 46: 29–36.</mixed-citation></ref><ref id="B114"><mixed-citation xmlns:xlink="http://www.w3.org/1999/xlink" xlink:type="simple">Szónoky M, Dobos-Hortobágyi E, Magyar I, Müller P, Szuromi-Korecz A, Geary DH, Gulyás S (1999) Árpád, a classic locality of Lake Pannon bivalves. Acta Geologica Hungarica 42(1): 89–108.</mixed-citation></ref><ref id="B50"><mixed-citation xmlns:xlink="http://www.w3.org/1999/xlink" xlink:type="simple">Katona LT, Kovács J, Magyar I, Sütő-Szentai M, Berta T (2013) A new occurrence of classic “Árpád-type” mollusk fauna from the Upper Miocene of Kozármisleny, southern Hungary. Geologia Croatica 66(2): 111–118. <ext-link xlink:href="https://hrcak.srce.hr/124261" ext-link-type="uri" xlink:type="simple">https://hrcak.srce.hr/124261</ext-link><ext-link xlink:href="10.4154/gc.2013.08" ext-link-type="doi" xlink:type="simple">https://doi.org/10.4154/gc.2013.08</ext-link></mixed-citation></ref><ref id="B56"><mixed-citation xmlns:xlink="http://www.w3.org/1999/xlink" xlink:type="simple">Lennert J, Szónoky M, Gulyás S, Szuromi-Korecz A, Shatilova II, Sütő-Szentai M, Geary DH, Magyar I (1999) The Lake Pannon fossils of the Bátaszék brickyard. Acta Geologica Hungarica 42(1): 67–88.</mixed-citation></ref><ref id="B32"><mixed-citation xmlns:xlink="http://www.w3.org/1999/xlink" xlink:type="simple">Gulyás S, Cziczer I, Magyar I, Szónoky M (2002) SEM ultrastructural analysis on shells of deep water pulmonates from the Miocene Lake Pannon. Pásztázó elektronmikroszkópos héjszerkezet vizsgálatok pannon-tavi, mélyvízi tüdőscsigákon. Soosiana 23: 31–35.</mixed-citation></ref><ref id="B19"><mixed-citation xmlns:xlink="http://www.w3.org/1999/xlink" xlink:type="simple">Cziczer I (2014) Pannóniai korú puhatestű faunák a Mórágyi-rögön és délkeleti előterében: rétegtani, környezeti és ősföldrajzi értékelés [Pannonian mollusc faunas on the Mórágy High and its southeastern foreground: stratigraphic, environmental, and palaeogeographic interpretation]. PhD thesis, University of Szeged, Szeged, 254 pp. [in Hungarian with English summary] <ext-link xlink:href="10.14232/phd.2349" ext-link-type="doi" xlink:type="simple">https://doi.org/10.14232/phd.2349</ext-link></mixed-citation></ref><ref id="B77"><mixed-citation xmlns:xlink="http://www.w3.org/1999/xlink" xlink:type="simple">Müller PM, Cziczer I, Magyar I (2007) Tata – Baji úti és Agostyáni úti agyagbányák [Tata – Clay pits of Baji and Agostyáni út]. In: Pálfy J, Pazonyi P (Eds) Őslénytani kirándulások Magyarországon és Erdélyben [Paleontological field trips in Hungary and Transylvania]. Hantken Kiadó, Budapest, 47–51. [in Hungarian]</mixed-citation></ref><ref id="B20"><mixed-citation xmlns:xlink="http://www.w3.org/1999/xlink" xlink:type="simple">Cziczer I, Magyar I, Pipík R, Böhme M, Ćorić S, Bakrač K, Sütő-Szentai M, Lantos M, Babinszki E, Müller P (2009) Life in the sublittoral zone of long-lived Lake Pannon: paleontological analysis of the Upper Miocene Szák Formation, Hungary. International Journal of Earth Sciences 98: 1741–1766. <ext-link xlink:href="10.1007/s00531-008-0322-3" ext-link-type="doi" xlink:type="simple">https://doi.org/10.1007/s00531-008-0322-3</ext-link></mixed-citation></ref><ref id="B49"><mixed-citation xmlns:xlink="http://www.w3.org/1999/xlink" xlink:type="simple">Katona L (2024) A Bakony és a Balaton-felvidék pannóniai puhatestűi [Pannonian molluscs of the Bakony Mts. and the Balaton Highland]. PhD thesis, Eötvös Loránd University, Budapest, 353 pp. [in Hungarian with English abstract] <ext-link xlink:href="10.15476/elte.2023.304" ext-link-type="doi" xlink:type="simple">https://doi.org/10.15476/elte.2023.304</ext-link></mixed-citation></ref><ref id="B58"><mixed-citation xmlns:xlink="http://www.w3.org/1999/xlink" xlink:type="simple">Lubenescu V (2016) Biostratigraphic correlations between the Dacian and Pannonian Basins from Romania. Geo-Eco-Marina 22: 161–179. <ext-link xlink:href="10.5281/zenodo.889931" ext-link-type="doi" xlink:type="simple">https://doi.org/10.5281/zenodo.889931</ext-link></mixed-citation></ref><ref id="B91"><mixed-citation xmlns:xlink="http://www.w3.org/1999/xlink" xlink:type="simple">Popov SV, Golovina LA, Palcu DV, Goncharova IA, Pinchuk TN, Rostovtseva YV, Akhmetiev MA, Aleksandrova GN, Zaporozhets NI, Bannikov AF, Bylinskaya ME, Lazarev SY (2022) Neogene Regional Scale of the Eastern Paratethys, Stratigraphy and Paleontological Basis. Paleontological Journal 56: 1557–1720. <ext-link xlink:href="10.1134/S0031030122120024" ext-link-type="doi" xlink:type="simple">https://doi.org/10.1134/S0031030122120024</ext-link></mixed-citation></ref><ref id="B10"><mixed-citation xmlns:xlink="http://www.w3.org/1999/xlink" xlink:type="simple">Brusina S (1878) Molluscorum fossilium species novae et emendatae in tellure tertiaria Dalmatiae, Croatiae et Slavoniae inventae. Journal de Conchyliologie 26: 347–356.</mixed-citation></ref><ref id="B43"><mixed-citation xmlns:xlink="http://www.w3.org/1999/xlink" xlink:type="simple">Hörnes R (1901) <tp:taxon-name><tp:taxon-name-part taxon-name-part-type="genus">Congeria</tp:taxon-name-part> <tp:taxon-name-part taxon-name-part-type="species">oppenheimi</tp:taxon-name-part></tp:taxon-name> und <italic>Hilberi</italic>, zwei neue Formen der <tp:taxon-name><tp:taxon-name-part taxon-name-part-type="genus">Rhomboidea</tp:taxon-name-part></tp:taxon-name>-Gruppe aus dem oberen pontischen Schichten von Königsgnad (Kiralykege). Sitzungsberichte der mathematisch-naturwissenschaftlichen Classe der Kaiserlichen Akademie der Wissenschaften 110: 206–235.</mixed-citation></ref><ref id="B116"><mixed-citation xmlns:xlink="http://www.w3.org/1999/xlink" xlink:type="simple">Taktakishvili IG (1967) The historical development of the family <tp:taxon-name><tp:taxon-name-part taxon-name-part-type="family">Valenciennidae</tp:taxon-name-part></tp:taxon-name>. Metsniereba, Tbilisi, 191 pp. [in Russian]</mixed-citation></ref></ref-list></tp:taxon-treatment>
