# Supplementary material for: Deep-water lymnaeid gastropods (Hygrophila) of Lake Pannon (Late Miocene, Central Europe): taxonomy and biostratigraphic significance
Source: Zookeys. 2026 Jun 12;1282:75–138. doi: 10.3897/zookeys.1282.186967 (PMC13282623; doi:10.3897/zookeys.1282.186967)
Supplement: XML Treatment for Valenciennius kiseljaki [file zookeys.1282.186967-treatment16.xml]

<!DOCTYPE tp:taxon-treatment
  PUBLIC "-//TaxonX//DTD Taxonomic Treatment Publishing DTD v0 20100105//EN" "tax-treatment-NSO.dtd">
<tp:taxon-treatment xmlns:tp="http://www.plazi.org/taxpub"><tp:treatment-meta><kwd-group><label>Taxon classification</label><kwd>
                  <named-content content-type="kingdom">Animalia</named-content>
                </kwd><kwd>
                  <named-content content-type="order">Lymnaeida</named-content>
                </kwd><kwd>
                  <named-content content-type="family">Lymnaeidae</named-content>
                </kwd></kwd-group><mixed-citation publication-type="journal"><person-group><name><surname>Botka</surname><given-names>Dániel</given-names></name><name><surname>Magyar</surname><given-names>Imre</given-names></name></person-group><article-title>Deep-water lymnaeid gastropods (Hygrophila) of Lake Pannon (Late Miocene, Central Europe): taxonomy and biostratigraphic significance</article-title><source>Zookeys</source><day>12</day><month>06</month><year>2026</year><volume>1282</volume><fpage>75</fpage><lpage>138</lpage><pub-id pub-id-type="doi">10.3897/zookeys.1282.186967</pub-id></mixed-citation></tp:treatment-meta><tp:nomenclature><tp:taxon-name><object-id xmlns:xlink="http://www.w3.org/1999/xlink" content-type="arpha" xlink:type="simple">1501E3B8-439C-5730-BD4E-119EA827813E</object-id>
                        		<tp:taxon-name-part taxon-name-part-type="genus" reg="Valenciennius">Valenciennius</tp:taxon-name-part> <tp:taxon-name-part taxon-name-part-type="species" reg="kiseljaki">kiseljaki</tp:taxon-name-part>
                        	</tp:taxon-name><tp:taxon-authority>Gorjanović-Kramberger, 1901</tp:taxon-authority><xref ref-type="fig" rid="F13">Fig. 13A–E</xref><tp:nomenclature-citation-list><tp:nomenclature-citation><tp:taxon-name>
                    <tp:taxon-name-part taxon-name-part-type="genus" reg="Valenciennesia"/>
                  </tp:taxon-name><comment> v *1901 <italic><tp:taxon-name><tp:taxon-name-part taxon-name-part-type="genus" reg="Valenciennesia">Valenciennesia</tp:taxon-name-part></tp:taxon-name> Kiseljaki</italic> Kramb. Gorj. – Gorjanović-Kramberger, p. 132, text-fig. 5, pl. IX, fig. 1.</comment></tp:nomenclature-citation><tp:nomenclature-citation><tp:taxon-name>
                    <tp:taxon-name-part taxon-name-part-type="genus" reg="Valenciennesia"/>
                  </tp:taxon-name><comment><italic>1904 <tp:taxon-name><tp:taxon-name-part taxon-name-part-type="genus" reg="Valenciennesia">Valenciennesia</tp:taxon-name-part></tp:taxon-name> Kiseljaki</italic> Kramberger-Gorjanović – Halaváts, p. 124.</comment></tp:nomenclature-citation><tp:nomenclature-citation><tp:taxon-name>
                    <tp:taxon-name-part taxon-name-part-type="genus" reg="Valenciennesia"/>
                  </tp:taxon-name><comment><italic>1923 <tp:taxon-name><tp:taxon-name-part taxon-name-part-type="genus" reg="Valenciennesia">Valenciennesia</tp:taxon-name-part></tp:taxon-name> kiseljaki</italic> Gorjanović-Kramberger – Wenz, p. 1331. (cum syn.)</comment></tp:nomenclature-citation><tp:nomenclature-citation><tp:taxon-name>
                    <tp:taxon-name-part taxon-name-part-type="genus" reg="Valenciennesia"/>
                  </tp:taxon-name><comment> v 1923 <italic><tp:taxon-name><tp:taxon-name-part taxon-name-part-type="genus" reg="Valenciennesia">Valenciennesia</tp:taxon-name-part></tp:taxon-name> Kiseljaki</italic> Kramb. Gorj. – Gorjanović-Kramberger, pp. 107–108.</comment></tp:nomenclature-citation><tp:nomenclature-citation><tp:taxon-name><tp:taxon-name-part taxon-name-part-type="genus" reg="Valenciennius"/> <tp:taxon-name-part taxon-name-part-type="species" reg="kiseljaki"/></tp:taxon-name><comment> v 1944 <tp:taxon-name><tp:taxon-name-part taxon-name-part-type="genus" reg="Valenciennius">Valenciennius</tp:taxon-name-part> <tp:taxon-name-part taxon-name-part-type="species" reg="kiseljaki">kiseljaki</tp:taxon-name-part></tp:taxon-name> Kr.-G. – Moos, p. 366.</comment></tp:nomenclature-citation><tp:nomenclature-citation><tp:taxon-name><tp:taxon-name-part taxon-name-part-type="genus" reg="Valenciennius"/> <tp:taxon-name-part taxon-name-part-type="species" reg="kiseljaki"/></tp:taxon-name><comment> v 1967 <tp:taxon-name><tp:taxon-name-part taxon-name-part-type="genus" reg="Valenciennius">Valenciennius</tp:taxon-name-part> <tp:taxon-name-part taxon-name-part-type="species" reg="kiseljaki">kiseljaki</tp:taxon-name-part></tp:taxon-name> Gorjanović-Kramberger – Taktakishvili, pp. 27–28, pl. IV, fig. 2. [cop. <xref ref-type="bibr" rid="B29">Gorjanović-Kramberger 1901</xref>]</comment></tp:nomenclature-citation><tp:nomenclature-citation><tp:taxon-name><tp:taxon-name-part taxon-name-part-type="genus" reg="Valenciennius"/> <tp:taxon-name-part taxon-name-part-type="species" reg="kiseljaki"/></tp:taxon-name><comment> v <italic>1974 <tp:taxon-name><tp:taxon-name-part taxon-name-part-type="genus" reg="Valenciennius">Valenciennius</tp:taxon-name-part> <tp:taxon-name-part taxon-name-part-type="species" reg="kiseljaki">kiseljaki</tp:taxon-name-part></tp:taxon-name></italic> Kramberger-Gorjanović – Milan et al., p. 139.</comment></tp:nomenclature-citation></tp:nomenclature-citation-list></tp:nomenclature><tp:treatment-sec sec-type="Type locality"><title>Type locality.</title><p>Zagreb–Okrugljak, Medvednica Mts., N Croatia (<xref ref-type="bibr" rid="B29">Gorjanović-Kramberger 1901</xref>).</p></tp:treatment-sec><tp:treatment-sec sec-type="Type material"><title>Type material.</title><p>Lectotype: <abbrev xmlns:xlink="http://www.w3.org/1999/xlink" content-type="institution" xlink:title="Croatian Natural History Museum/Hrvatski prirodoslovni muzej, Zagreb, Croatia" xlink:type="simple">CNHM</abbrev> 5070/235/1 and paralectotype: <abbrev xmlns:xlink="http://www.w3.org/1999/xlink" content-type="institution" xlink:title="Croatian Natural History Museum/Hrvatski prirodoslovni muzej, Zagreb, Croatia" xlink:type="simple">CNHM</abbrev> 5070-235/2 (new designations). <italic><tp:taxon-name><tp:taxon-name-part taxon-name-part-type="genus" reg="Valenciennius">Valenciennius</tp:taxon-name-part> <tp:taxon-name-part taxon-name-part-type="species" reg="kiseljaki">kiseljaki</tp:taxon-name-part></tp:taxon-name></italic> was described based on two specimens (considered as syntypes). Specimen <abbrev xmlns:xlink="http://www.w3.org/1999/xlink" content-type="institution" xlink:title="Croatian Natural History Museum/Hrvatski prirodoslovni muzej, Zagreb, Croatia" xlink:type="simple">CNHM</abbrev> 5070/235/1 is designated here as lectotype.</p></tp:treatment-sec><tp:treatment-sec sec-type="Material examined"><title>Material examined.</title><p>(7 specimens) <bold><italic>Lectotype</italic></bold>. Croatia • 1 spec., lectotype; Zagreb–Okrugljak, Medvednica Mts., N Croatia; <abbrev xmlns:xlink="http://www.w3.org/1999/xlink" content-type="institution" xlink:title="Croatian Natural History Museum/Hrvatski prirodoslovni muzej, Zagreb, Croatia" xlink:type="simple">CNHM</abbrev> 5070-235/1. <bold><italic>Paralectotype</italic></bold>. Croatia • 1 spec., paralectotype; Zagreb–Okrugljak, Medvednica Mts., N Croatia; <abbrev xmlns:xlink="http://www.w3.org/1999/xlink" content-type="institution" xlink:title="Croatian Natural History Museum/Hrvatski prirodoslovni muzej, Zagreb, Croatia" xlink:type="simple">CNHM</abbrev> 5070-235/2.</p></tp:treatment-sec><tp:treatment-sec sec-type="Other material"><title>Other material.</title><p>Croatia • 1 spec.; Bednja-1 borehole, Sava Basin; <abbrev xmlns:xlink="http://www.w3.org/1999/xlink" content-type="institution" xlink:title="Croatian Natural History Museum/Hrvatski prirodoslovni muzej, Zagreb, Croatia" xlink:type="simple">CNHM</abbrev> 35. • 2 specs; Gojlo-4 and Gojlo-17 boreholes, Sava Basin; <abbrev xmlns:xlink="http://www.w3.org/1999/xlink" content-type="institution" xlink:title="Croatian Natural History Museum/Hrvatski prirodoslovni muzej, Zagreb, Croatia" xlink:type="simple">CNHM</abbrev> 41, <abbrev xmlns:xlink="http://www.w3.org/1999/xlink" content-type="institution" xlink:title="Croatian Natural History Museum/Hrvatski prirodoslovni muzej, Zagreb, Croatia" xlink:type="simple">CNHM</abbrev> 43. • 1 spec.; Subotica-1 borehole, Drava Basin, N Croatia; <abbrev xmlns:xlink="http://www.w3.org/1999/xlink" content-type="institution" xlink:title="Croatian Natural History Museum/Hrvatski prirodoslovni muzej, Zagreb, Croatia" xlink:type="simple">CNHM</abbrev> 44. SERBIA • 1 spec.; Belgrade–Beli potok, Šumadija Hills, Central Serbia; <abbrev xmlns:xlink="http://www.w3.org/1999/xlink" content-type="institution" xlink:title="Natural History Museum Belgrade/Prirodnjački muzej Beograd, Belgrade, Serbia" xlink:type="simple">NHMB</abbrev> 3568.</p></tp:treatment-sec><tp:treatment-sec sec-type="Note"><title>Note.</title><p>For collectors and specimen-related information see Suppl. material <xref ref-type="supplementary-material" rid="S1">1</xref>.</p></tp:treatment-sec><tp:treatment-sec sec-type="Description"><title>Description.</title><p>Shell thin, smooth, convex, elongated, and flat with dense, concentric, undulated, sharp, and fine ribs. These ribs become narrower towards edges of shell. On posterior edge of shell, ribs extend at a steep to vertical angle, while on anterior part of shell, they bend back in a curved shape towards protoconch. Furrows and growth lines can be observed between ribs. Dextral shell coiling, a single curved whorl rapidly increasing in width and a very strongly widened inflated body whorl with an oval and rimmed aperture. Apertural rim wide and flat and can be followed around entire aperture. Spire displaced from posterior edge towards centre of shell. Umbo closed in adult specimens. A well-developed siphonal canal present usually on dextral side of shell. Protoconch could be observed only in well-preserved uncompacted specimens, it is simple and smooth. Size parameters: <abbrev xmlns:xlink="http://www.w3.org/1999/xlink" xlink:title="length" xlink:type="simple">L</abbrev> = 43–45.5 mm, <abbrev xmlns:xlink="http://www.w3.org/1999/xlink" xlink:title="width" xlink:type="simple">W</abbrev> = 34–35.5 mm, <abbrev xmlns:xlink="http://www.w3.org/1999/xlink" xlink:title="length/width ratio" xlink:type="simple">L/W</abbrev> = 1.25–1.3, <abbrev xmlns:xlink="http://www.w3.org/1999/xlink" xlink:title="number of ribs" xlink:type="simple">NR</abbrev> = 21–22, <abbrev xmlns:xlink="http://www.w3.org/1999/xlink" xlink:title="width of ribs" xlink:type="simple">WR</abbrev> = 0.5–1.0 mm, <abbrev xmlns:xlink="http://www.w3.org/1999/xlink" xlink:title="width of the space between ribs" xlink:type="simple">WSR</abbrev> = 1.0–1.5 mm.</p></tp:treatment-sec><tp:treatment-sec sec-type="Distribution and stratigraphic range"><title>Distribution and stratigraphic range.</title><p>This species was described and mentioned from a few localities of young Pannonian offshore (sublittoral and profundal) marls of the Pannonian Basin: Zagreb–Okrugljak, Medvednica Mts. (<xref ref-type="bibr" rid="B29">Gorjanović-Kramberger 1901</xref>, <xref ref-type="bibr" rid="B31">1923</xref>); Bednja-1, Gojlo-4, and Gojlo-17 boreholes, Sava Basin (<xref ref-type="bibr" rid="B74">Moos 1944</xref>); Subotica-1 borehole, Drava Basin (<xref ref-type="bibr" rid="B74">Moos 1944</xref>); boreholes of Ciglenica–Mrador Brdo, Moslavačka Gora, N Croatia (<xref ref-type="bibr" rid="B4">Basch 1990</xref>); Belgrade–Beli potok, Šumadija Hills, Central Serbia (<xref ref-type="bibr" rid="B104">Stevanović 1990b</xref>; this study). It is a rare member of the <italic><tp:taxon-name><tp:taxon-name-part taxon-name-part-type="genus" reg="Carinatocongeria">Carinatocongeria</tp:taxon-name-part> <tp:taxon-name-part taxon-name-part-type="species" reg="digitifera">digitifera</tp:taxon-name-part></tp:taxon-name></italic> deep-water mollusc fauna. <italic><tp:taxon-name><tp:taxon-name-part taxon-name-part-type="genus" reg="Carinatocongeria">Carinatocongeria</tp:taxon-name-part> <tp:taxon-name-part taxon-name-part-type="species" reg="digitifera">digitifera</tp:taxon-name-part></tp:taxon-name></italic> mollusc biozone. <abbrev xmlns:xlink="http://www.w3.org/1999/xlink" xlink:title="first appearance datum" xlink:type="simple">FAD</abbrev> of this species is ca 7.6 Ma, while its <abbrev xmlns:xlink="http://www.w3.org/1999/xlink" xlink:title="last appearance datum" xlink:type="simple">LAD</abbrev> is ca 3.6 Ma. <italic><tp:taxon-name><tp:taxon-name-part taxon-name-part-type="genus" reg="Valenciennius">Valenciennius</tp:taxon-name-part></tp:taxon-name></italic> mollusc lineage zone (ca 9.6–3.6 Ma).</p></tp:treatment-sec><tp:treatment-sec sec-type="Remarks"><title>Remarks.</title><p><italic><tp:taxon-name><tp:taxon-name-part taxon-name-part-type="genus" reg="Valenciennius">Valenciennius</tp:taxon-name-part> <tp:taxon-name-part taxon-name-part-type="species" reg="kiseljaki">kiseljaki</tp:taxon-name-part></tp:taxon-name></italic> possesses finer ribs than <italic><tp:taxon-name><tp:taxon-name-part taxon-name-part-type="genus" reg="Valenciennius">V.</tp:taxon-name-part> <tp:taxon-name-part taxon-name-part-type="species" reg="reussi">reussi</tp:taxon-name-part></tp:taxon-name></italic>. <italic><tp:taxon-name><tp:taxon-name-part taxon-name-part-type="genus" reg="Valenciennius">Valenciennius</tp:taxon-name-part> <tp:taxon-name-part taxon-name-part-type="species" reg="reussi">reussi</tp:taxon-name-part></tp:taxon-name></italic> identified by <xref ref-type="bibr" rid="B74">Moos (1944)</xref> from Gojlo-17 borehole is probably a semi-adult <italic><tp:taxon-name><tp:taxon-name-part taxon-name-part-type="genus" reg="Valenciennius">V.</tp:taxon-name-part> <tp:taxon-name-part taxon-name-part-type="species" reg="kiseljaki">kiseljaki</tp:taxon-name-part></tp:taxon-name></italic> specimen. One of the syntype specimens (Fig. <xref ref-type="fig" rid="F13">13C–E</xref>) is a questionable fragmentary specimen with more robust ribs similar to those of <italic><tp:taxon-name><tp:taxon-name-part taxon-name-part-type="genus" reg="Valenciennius">V.</tp:taxon-name-part> <tp:taxon-name-part taxon-name-part-type="species" reg="reussi">reussi</tp:taxon-name-part></tp:taxon-name></italic>.</p><fig id="F13" position="float" orientation="portrait"><object-id xmlns:xlink="http://www.w3.org/1999/xlink" content-type="doi" xlink:type="simple">10.3897/zookeys.1282.186967.figure13</object-id><object-id xmlns:xlink="http://www.w3.org/1999/xlink" content-type="arpha" xlink:type="simple">6FB15C5C-810A-55A6-85A5-E8DD97C8C688</object-id><label>Figure 13.</label><caption><p><bold>A, B</bold>. <italic><tp:taxon-name><tp:taxon-name-part taxon-name-part-type="genus" reg="Valenciennius">Valenciennius</tp:taxon-name-part> <tp:taxon-name-part taxon-name-part-type="species" reg="kiseljaki">kiseljaki</tp:taxon-name-part></tp:taxon-name></italic> Gorjanović-Kramberger, 1901, lectotype specimen, Zagreb–Okrugljak, <abbrev xmlns:xlink="http://www.w3.org/1999/xlink" content-type="institution" xlink:title="Croatian Natural History Museum/Hrvatski prirodoslovni muzej, Zagreb, Croatia" xlink:type="simple">CNHM</abbrev> 5070-235/1, photo: Nives Borčić; <bold>C–E</bold>. <italic><tp:taxon-name><tp:taxon-name-part taxon-name-part-type="genus" reg="Valenciennius">Valenciennius</tp:taxon-name-part> <tp:taxon-name-part taxon-name-part-type="uncertainty-rank">cf.</tp:taxon-name-part> <tp:taxon-name-part taxon-name-part-type="species" reg="kiseljaki">kiseljaki</tp:taxon-name-part></tp:taxon-name></italic>, paralectotype specimen, Zagreb–Okrugljak, <abbrev xmlns:xlink="http://www.w3.org/1999/xlink" content-type="institution" xlink:title="Croatian Natural History Museum/Hrvatski prirodoslovni muzej, Zagreb, Croatia" xlink:type="simple">CNHM</abbrev> 5070-235/2, photo: Nives Borčić. Scale bars: 2 cm.</p></caption><graphic xmlns:xlink="http://www.w3.org/1999/xlink" xlink:href="zookeys-1282-075_article-186967__-g013.jpg" id="oo_1676963.jpg" position="float" orientation="portrait" xlink:type="simple"><uri content-type="original_file" xlink:type="simple">https://binary.pensoft.net/fig/1676963</uri></graphic></fig></tp:treatment-sec><tp:treatment-sec><!--Section generated to contain objects referenced in tp:taxon-treatment.--><supplementary-material xmlns:xlink="http://www.w3.org/1999/xlink" id="S1" position="float" orientation="portrait" xlink:type="simple"><object-id content-type="doi" xlink:type="simple">10.3897/zookeys.1282.186967.suppl1</object-id><object-id content-type="arpha" xlink:type="simple">813E4979-52F9-5BDF-8BC7-BF8CDDAFE6A4</object-id><label>Supplementary material 1</label><caption><p>Supplementary table</p></caption><statement content-type="dataType"><label>Data type</label><p>xlsx</p></statement><media xlink:href="zookeys-1282-075_article-186967__-s001.xlsx" mimetype="application" mime-subtype="vnd.openxmlformats-officedocument.spreadsheetml.sheet" position="float" orientation="portrait" id="oo_1676967.xlsx" xlink:type="simple"><uri content-type="original_file" xlink:type="simple">https://binary.pensoft.net/file/1676967</uri></media><permissions><license xlink:type="simple"><license-p>This dataset is made available under the Open Database License (<ext-link ext-link-type="uri" xlink:href="http://opendatacommons.org/licenses/odbl/1.0/" xlink:type="simple">http://opendatacommons.org/licenses/odbl/1.0/</ext-link>). The Open Database License (ODbL) is a license agreement intended to allow users to freely share, modify, and use this Dataset while maintaining this same freedom for others, provided that the original source and author(s) are credited.</license-p></license></permissions><attrib specific-use="authors"> Dániel Botka, Imre Magyar</attrib></supplementary-material></tp:treatment-sec><ref-list><ref id="B29"><mixed-citation xmlns:xlink="http://www.w3.org/1999/xlink" xlink:type="simple">Gorjanović-Kramberger K (1901) Über die Gattung <italic><tp:taxon-name><tp:taxon-name-part taxon-name-part-type="genus">Valenciennesia</tp:taxon-name-part></tp:taxon-name></italic> und einige unterpontische Limnaeen. Beiträge zur Paläontologie Österreich-Ungarns und des Orients 13(3): 121–140.</mixed-citation></ref><ref id="B31"><mixed-citation xmlns:xlink="http://www.w3.org/1999/xlink" xlink:type="simple">Gorjanović-Kramberger K (1923) Über die Bedeutung der Valenciennesiiden in stratigraphischer und genetischer Hinsicht. Paläontologische Zeitschrift 5(3): 339–344. <ext-link xlink:href="10.1007/bf03160382" ext-link-type="doi" xlink:type="simple">https://doi.org/10.1007/bf03160382</ext-link></mixed-citation></ref><ref id="B74"><mixed-citation xmlns:xlink="http://www.w3.org/1999/xlink" xlink:type="simple">Moos A (1944) Neue Funde von Lymnaeiden, insbesondere von Valenciennesiiden im Pannon Kroatiens. Geološki vjesnik 2: 343–390.</mixed-citation></ref><ref id="B4"><mixed-citation xmlns:xlink="http://www.w3.org/1999/xlink" xlink:type="simple">Basch O (1990) Die Molluskenfauna der Pontischen Stufe in Kroatien. In: Stevanović P, Nevesskaja LA, Marinescu F, Sokač A, Jámbor Á (Eds) Chronostratigraphie und Neostratotypen, VIII, Pl1, Pontien. JAZU and SANU, Zagreb, Beograd, 538–557.</mixed-citation></ref><ref id="B104"><mixed-citation xmlns:xlink="http://www.w3.org/1999/xlink" xlink:type="simple">Stevanović P (1990b) Pontien südlich von der Sava und Donau in Serbien und Bosnien. In: Stevanović P, Nevesskaja LA, Marinescu F, Sokač A, Jámbor Á (Eds) Chronostratigraphie und Neostratotypen, VIII, Pl1, Pontien. JAZU and SANU, Zagreb, Beograd, 119–153.</mixed-citation></ref></ref-list></tp:taxon-treatment>
