# Supplementary material for: Deep-water lymnaeid gastropods (Hygrophila) of Lake Pannon (Late Miocene, Central Europe): taxonomy and biostratigraphic significance
Source: Zookeys. 2026 Jun 12;1282:75–138. doi: 10.3897/zookeys.1282.186967 (PMC13282623; doi:10.3897/zookeys.1282.186967)
Supplement: Supplementary material 1 — Supplementary table [file zookeys-1282-075_article-186967__-s001.xlsx]

## Sheet: Supplement-1
	Supplementary Table 1. Botka and Magyar (2026): Deep-water lymnaeid gastropods (Hygrophila) from Lake Pannon (Late Miocene, Central Europe): taxonomy and biostratigraphic significance												Measurements (mm, except of L/W and NR)
	Collection	Inventory number	Original species name	Revised species name	Number of specimens	Locality/Borehole	Depth (m)	Geological unit	Country	Collector	Year of collecting	Notes	L	W	L/W	LBw	NR	WR	WSR
	SARA	Pl.2024.1.1	-	Velutinopsis cf. rugosa	1	Ács-1	1404-1408	Danube Basin	Hungary	Széles M.	1972	V. velutina-V. rugosa transitional form?, together with D. digitifera, Gyraulus sp.	-	-	-	-	-	-	-
	SARA	Pl.2024.2.1	-	Undulotheca cf. pancici	1	Bajánsenye-1	2096-2099	Zala Basin	Hungary	Széles M.	1986		-	-	-	-	-	-	-
	SARA	Pl.2024.3.1	-	Lymnaeidae gen. et sp. indet.	1	Bajánsenye-1	2096-2099	Zala Basin	Hungary	Széles M.	1986		-	-	-	-	-	-	-
	SARA	Pl.2024.4.1	-	Velutinopsis cf. rugosa	1	Bajcsa-22	2106-2110	Zala Basin	Hungary	Széles M.	1967	strong growth lines, together with Paradacna sp.	-	-	-	-	-	-	-
	SARA	Pl.2024.5.1	-	Velutinopsis velutina	1	Bajcsa-26	2451-2469	Zala Basin	Hungary	Széles M.	1968	together with D. digitifera, Congeria sp., black specimens	15	13.7	1.09489	-	-	-	-
	SARA	Pl.2024.6.1	-	Velutinopsis velutina	1	Bajcsa-29	2303-2320	Zala Basin	Hungary	Széles M.	1968	black specimens	-	-	-	-	-	-	-
	SARA	Pl.2024.7.1	-	Velutinopsis velutina	1	Bajcsa-35	1982-1999	Zala Basin	Hungary	Széles M.	1969	black specimens	21	27.2	0.772059	-	-	-	-
	SARA	Pl.2024.8.1	-	Provalenciennesia/Valenciennius gen. et sp. indet.	1	Bajcsa-35	2101-2118	Zala Basin	Hungary	Széles M.	1969		-	-	-	-	-	-	-
	SARA	Pl.2024.9.1	-	Velutinopsis cf. rugosa	1	Bajcsa-35	2101-2118	Zala Basin	Hungary	Széles M.	1969		-	-	-	-	-	-	-
	SARA	Pl.2024.10.1	-	Valenciennius sp. indet.	1	Bajcsa-40	1475-1492.5	Zala Basin	Hungary	Széles M.	1969	together with Lymnocardium sp.	-	-	-	-	-	-	-
	SARA	Pl.2024.11.1	-	Velutinopsis velutina	1	Belezna-12	2007.5-2013.5	Zala Basin	Hungary	Széles M.	1965	black specimens	-	-	-	-	-	-	-
	SARA	Pl.2024.12.1	-	Velutinopsis velutina	1	Belezna-20	1627-1654	Zala Basin	Hungary	Széles M.	1969	black specimens, together with Paradacna sp.	-	-	-	-	-	-	-
	SARA	Pl.2024.13.1	-	Velutinopsis cf. rugosa	1	Belezna-20	1896-1924	Zala Basin	Hungary	Széles M.	1969	black specimens, together with Paradacna sp.	-	-	-	-	-	-	-
	SARA	Pl.2024.14.1	-	Velutinopsis velutina	1	Belezna-21	1785-1802	Zala Basin	Hungary	Széles M.	1969	black specimens, together with P. asperocostatum	-	-	-	-	-	-	-
	SARA	Pl.2024.15.1	-	Provalenciennesia/Valenciennius gen. et sp. indet.	1	Budafa-Oltárc-7	1314-1332	Zala Basin	Hungary	Széles M.	1977	together with Paradacna sp., D. digitifera, Congeria sp., P. abichi, Gyraulus sp., fish remains	-	-	-	-	-	-	-
	SARA	Pl.2024.16.1	-	Lymnaeidae gen. et sp. indet. juv.	1	Eperjehegyhát-6	2003-2004	Zala Basin	Hungary	Széles M.	1986	juvenile V. velutina or R. croatica?	-	-	-	-	-	-	-
	SARA	Pl.2024.17.1	-	Velutinopsis rugosa	1	Gönyű-1	1579-1584	Danube Basin	Hungary	Széles M.	1972	together with Paradacna sp.	12.3	13.2	0.931818	-	-	-	-
	SARA	Pl.2024.18.1	-	Velutinopsis sp. indet.	1	Gyékényes-1	1350-1355.5	Drava Basin	Hungary	Széles M.	1971	together with Lymnocardium sp., Congeria sp., P. otiophora	-	-	-	-	-	-	-
	SARA	Pl.2024.19.1	-	Lymnaeidae gen. et sp. indet.	1	Győrszemere-2	1414.5-1419	Danube Basin	Hungary	Széles M.	1972	together with D. digitifera, Paradacna sp.	-	-	-	-	-	-	-
	SARA	Pl.2024.20.1	-	Velutinopsis cf. rugosa	1	Inke-15	1133-1139	Zala Basin	Hungary	Széles M.	1961	together with Paradacna sp., D. digitifera, Congeria sp., P. otiophora	-	-	-	-	-	-	-
	SARA	Pl.2024.21.1	Valenciennesia reussi	Valenciennius sp. indet.	1	Inke-15	1253.5-1259.5	Zala Basin	Hungary	Széles M.	1961	Széles M. (1962): V. reussi	-	-	-	-	-	-	-
	SARA	Pl.2024.22.1	-	Velutinopsis cf. rugosa	1	Inke-24	890-894.5	Zala Basin	Hungary	Széles M.	1964	in sand, lumachella, together with Congeria sp., Lymnocardium sp., L. majeri, L. budmani, P. pterophora, C. croatica	-	-	-	-	-	-	-
	SARA	Pl.2024.23.1	-	Lymnaeidae gen. et sp. indet.	1	Ivánc-1	1447.5-1449.5	Zala Basin	Hungary	Széles M.	1964	apertural rim fragment, together with C. czjzeki-zagrabiensis transitional forms	-	-	-	-	-	-	-
	SARA	Pl.2024.24.1	-	Velutinopsis velutina	1	Liszó-2	1648-1657	Zala Basin	Hungary	Széles M.	1977	together with P. abichi, Congeria sp.	-	-	-	-	-	-	-
	SARA	Pl.2024.25.1	-	Velutinopsis cf. velutina	1	Liszó-4	1620-1638	Zala Basin	Hungary	Széles M.	1977	together with Paradacna sp.	-	-	-	-	-	-	-
	SARA	Pl.2024.26.1	-	Velutinopsis cf. velutina	1	Liszó-4	1620-1638	Zala Basin	Hungary	Széles M.	1977	together with Paradacna sp.	-	-	-	-	-	-	-
	SARA	Pl.2024.27.1	-	Velutinopsis cf. velutina	1	Liszó-4	1620-1638	Zala Basin	Hungary	Széles M.	1977	together with Paradacna sp.	-	-	-	-	-	-	-
	SARA	Pl.2024.28.1	-	Velutinopsis velutina	1	Mesztegnyő-1	2035-2062	Zala Basin	Hungary	Széles M.	1969	together with Paradacna sp., Congeria sp., D. digitifera, P. abichi	-	-	-	-	-	-	-
	SARA	Pl.2024.29.1	-	Velutinopsis rugosa	1	Mezőcsokonya-Ny-2	1773-1778	Zala Basin	Hungary	Széles M.	1987	together with Paradacna sp., Congeria sp.	-	-	-	-	-	-	-
	SARA	Pl.2024.30.1	-	Provalenciennesia sp. indet.	1	Mihályi-16	1306-1308	Danube Basin	Hungary	Széles M.	1963	together with Congeria sp., Lymnocardium sp.	-	-	-	-	-	-	-
	SARA	Pl.2024.31.1	-	Undulotheca sp. indet.	1	Mihályi-30	1358-1376	Danube Basin	Hungary	Széles M.	1975	together with Congeria sp., Lymnocardium sp.	-	-	-	-	-	-	-
	SARA	Pl.2024.32.1	-	Provalenciennesia/Valenciennius gen. et sp. indet.	2	Mihályi-32	1384.5-1390	Danube Basin	Hungary	Széles M.	1975	together with Lymnocardium sp.	-	-	-	-	-	-	-
	SARA	Pl.2024.33.1	-	Provalenciennesia/Valenciennius gen. et sp. indet.	1	Ortaháza-9	1669-1686.5	Zala Basin	Hungary	Széles M.	1970		-	-	-	-	-	-	-
	SARA	Pl.2024.34.1	-	Velutinopsis velutina	1	Ölbő-4	1387-1391	Danube Basin	Hungary	Széles M.	1965	glossy, together with Congeria sp.	20.5	16.7	1.22754	-	-	-	-
	SARA	Pl.2024.35.1	-	Velutinopsis velutina	1	Őriszentpéter-1	1690.5-1695.5	Zala Basin	Hungary	Széles M.	1960		18.5	20.8	0.889423	-	-	-	-
	SARA	Pl.2024.36.1	-	Velutinopsis velutina	1	Semjénháza-1	2973.5-2978	Zala Basin	Hungary	Széles M.	1962	together with C. banatica, Paradacna sp., Gyraulus sp.	-	-	-	-	-	-	-
	SARA	Pl.2024.37.1	-	Velutinopsis velutina	1	Semjénháza-2	2215-2232	Zala Basin	Hungary	Széles M.	1975	together with Paradacna sp.	-	-	-	-	-	-	-
	SARA	Pl.2024.38.1	-	Velutinopsis velutina	1	Szenta-2	1789.5-1790.5	Zala Basin	Hungary	Széles M.	1963	together with D. digitifera, black specimens	-	-	-	-	-	-	-
	SARA	Pl.2024.39.1	-	Velutinopsis velutina	1	Táska-4	713-730.5	Zala Basin	Hungary	Széles M.	1970	together with fish remains, ostracods, Lymnocardium sp.	28	23.9	1.17155	-	-	-	-
	SARA	Pl.2024.40.1	-	Provalenciennesia/Valenciennius gen. et sp. indet.	1	Tét-5	1753-1756	Danube Basin	Hungary	Széles M.	1984	fragmentary specimen, together with Paradacna sp., P. abichi, Congeria sp., D. digitifera, Gyraulus sp.	-	-	-	-	-	-	-
	SARA	Pl.2024.41.1	-	Velutinopsis velutina	2	Vése-4	930-936	Zala Basin	Hungary	Széles M.	1965	fragments of an imprint, together with C. balatonica, Dreissena sp.	-	-	-	-	-	-	-
	SARA	Pl.2024.42.1	-	Velutinopsis rugosa	1	Vése-4	1162-1168	Zala Basin	Hungary	Széles M.	1965	together with Paradacna sp., D. digitifera	-	-	-	-	-	-	-
	SARA	Pl.2024.43.1	-	Velutinopsis velutina	1	Vése-4	1162-1168	Zala Basin	Hungary	Széles M.	1965	together with Paradacna sp., D. digitifera	-	-	-	-	-	-	-
	SARA	Pl.2024.44.1	-	Valenciennius reussi	1	Zákány-1	1347-1353	Drava Basin	Hungary	Széles M.	1963	together with Paradacna sp.	-	-	-	-	-	-	-
	SARA	Pl.2024.45.1	-	Undulotheca nobilis	1	Zákány-2	2309.5-2325.5	Drava Basin	Hungary	Széles M.	1966		-	-	-	-	-	-	-
	SARA	Pl.2024.46.1	-	Valenciennius sp. indet.	1	Bugac-Ny-1	1300-1310	Tázlár Basin	Hungary	Széles M.	1975	siphonal canal well visible, together with C. steindachneri	-	-	-	-	-	-	-
	SARA	Pl.2024.47.1	-	Lymnaeidae gen. et sp. indet.	1	Kiskundorozsma-2	2154-2157	Szeged Basin	Hungary	Széles M.	1965	interesting pattern, together with P. abichi, Anodonta sp.	-	-	-	-	-	-	-
	SARA	Pl.2024.48.1	-	Velutinopsis velutina	1	Kiskundorozsma-4	1630.5-1641	Szeged Basin	Hungary	Széles M.	1970	together with P. abichi	-	-	-	-	-	-	-
	SARA	Pl.2024.49.1	-	Lymnaeidae gen. et sp. indet.	1	Kiskunfélegyháza-1	2396-2401	Tázlár Basin	Hungary	Széles M.	1961	together with D. digitifera, Paradacna sp., Pontalmyra sp.	-	-	-	-	-	-	-
	SARA	Pl.2024.50.1	-	Velutinopsis velutina	1	Öttömös-1	951-956	Szeged Basin	Hungary	Széles M.	1963	together with P. abichi, Pontalmyra sp., D. digitifera, Dreissena sp.	-	-	-	-	-	-	-
	SARA	Pl.2024.51.1	-	Valenciennius sp. indet.	2	Öttömös-8	956-967	Szeged Basin	Hungary	Széles M.	1973	together with Lymnocardium sp., C. steindachneri	-	-	-	-	-	-	-
	SARA	Pl.2024.52.1	-	Provalenciennesia/Valenciennius gen. et sp. indet.	1	Kerekegyháza-3	605-611	Kecskemét Basin	Hungary	Széles M.	1974	siphonal canal poorly developed, together with C. cf. praerhomboidea	-	-	-	-	-	-	-
	SARA	Pl.2024.53.1	-	Lymnaeidae gen. et sp. indet.	1	Lajosmizse-2	853-859	Kecskemét Basin	Hungary	Széles M.	1961	together with P. cf. abichi, P. otiophora, C. cf. balatonica	-	-	-	-	-	-	-
	SARA	Pl.2024.54.1	-	Valenciennius sp. indet.	1	Szank-1	1371-1377	Tázlár Basin	Hungary	Széles M.	1964	siphonal canal well-developed, together with P. otiophora, P. cf. abichi, P. cf. lenzi, ostracods	-	-	-	-	-	-	-
	SARA	Pl.2024.55.1	-	Velutinopsis velutina	1	Szank-1	1371-1377	Tázlár Basin	Hungary	Széles M.	1964	together with P. otiophora, P. cf. abichi, P. cf. lenzi, ostracods	-	-	-	-	-	-	-
	SARA	Pl.2024.56.1	-	Velutinopsis velutina	1	Szank-1	1371-1377	Tázlár Basin	Hungary	Széles M.	1964	together with P. otiophora, P. cf. abichi, P. cf. lenzi, ostracods	-	-	-	-	-	-	-
	SARA	Pl.2024.57.1	-	Velutinopsis velutina	1	Szank-1	1371-1377	Tázlár Basin	Hungary	Széles M.	1964	together with P. otiophora, P. cf. abichi, P. cf. lenzi, ostracods	-	-	-	-	-	-	-
	SARA	Pl.2024.58.1	-	Provalenciennesia sp. indet.	1	Szank-7	1838-1855.5	Tázlár Basin	Hungary	Széles M.	1965	characteristic ribs, together with C. maorti	-	-	-	-	-	-	-
	SARA	Pl.2024.59.1	-	Provalenciennesia sp. indet.	1	Szank-7	1838-1855.5	Tázlár Basin	Hungary	Széles M.	1965	characteristic ribs, together with C. maorti	-	-	-	-	-	-	-
	SARA	Pl.2024.60.1	-	Velutinopsis cf. velutina	2	Tóalmás-3	1138-1144	Jászság Basin	Hungary	Széles M.	1969	questionable specimen, together with Paradacna sp.	-	-	-	-	-	-	-
	SARA	Pl.2024.61.1	-	Undulotheca pancici	1	Tura-3	784-787.5	Zagyva Basin	Hungary	Széles M.	1963	large specimen, together with Congeria sp.	-	-	-	-	-	-	-
	SARA	Pl.2024.62.1	-	Provalenciennesia/Valenciennius gen. et sp. indet.	1	Zagyvarékas-É-2	1399-1404	Zagyva Basin	Hungary	Széles M.	1962	together with Paradacna sp., C. maorti	-	-	-	-	-	-	-
	SARA	Pl.2024.63.1	-	Lymnaeidae gen. et sp. indet.	1	Algyő-9	1965-1980	Algyő High	Hungary	Széles M.	1965	together with P. abichi, C. steindachneri	-	-	-	-	-	-	-
	SARA	Pl.2024.64.1	-	Provalenciennesia/Valenciennius gen. et sp. indet.	3	Algyő-13	1812-1830	Algyő High	Hungary	Széles M.	1966	3 fragments, together with P. abichi	-	-	-	-	-	-	-
	SARA	Pl.2024.65.1	-	Provalenciennesia/Valenciennius gen. et sp. indet. juv.	1	Algyő-13	1812-1830	Algyő High	Hungary	Széles M.	1966	juvenile, together with P. abichi	-	-	-	-	-	-	-
	SARA	Pl.2024.66.1	-	Valenciennius reussi juv.	1	Algyő-16	1805-1811	Algyő High	Hungary	Széles M.	1966	juvenile, but well-preserved specimen, together with P. abichi	-	-	-	-	-	-	-
	SARA	Pl.2024.67.1	-	Valenciennius reussi	1	Algyő-16	1811-1830	Algyő High	Hungary	Széles M.	1966	together with P. abichi	55.3	54.6	1.01282	-	-	1.5-2.0	1
	SARA	Pl.2024.68.1	-	Valenciennius sp. indet. juv.	1	Algyő-20	2137-2142	Algyő High	Hungary	Széles M.	1967	juvenile, together with P. abichi	-	-	-	-	-	-	-
	SARA	Pl.2024.69.1	-	Valenciennius sp. indet.	1	Algyő-21	1986-1992	Algyő High	Hungary	Széles M.	1966	together with P. abichi, C. steindachneri	-	-	-	-	-	-	-
	SARA	Pl.2024.70.1	-	Velutinopsis sp. indet.	1	Algyő-28	2456-2474	Algyő High	Hungary	Széles M.	1967	together with P. abichi, Congeria sp.	-	-	-	-	-	-	-
	SARA	Pl.2024.71.1	-	Valenciennius sp. indet. juv.	1	Algyő-33	1908-1916.5	Algyő High	Hungary	Széles M.	1967	juvenile, together with P. abichi, L. ochetophorum, C. steindachneri	-	-	-	-	-	-	-
	SARA	Pl.2024.72.1	-	Valenciennius sp. indet. juv.	1	Algyő-33	1908-1916.5	Algyő High	Hungary	Széles M.	1967	juvenile, together with P. abichi, L. ochetophorum, C. steindachneri	-	-	-	-	-	-	-
	SARA	Pl.2024.73.1	-	Velutinopsis velutina	1	Algyő-34	1914-1919	Algyő High	Hungary	Széles M.	1967	together with P. abichi	-	-	-	-	-	-	-
	SARA	Pl.2024.74.1	-	Velutinopsis velutina	1	Algyő-38	1765-1783	Algyő High	Hungary	Széles M.	1967	together with D. serbica, Bithynia sp.	-	-	-	-	-	-	-
	SARA	Pl.2024.75.1	-	Velutinopsis velutina	1	Algyő-39	1720-1732	Algyő High	Hungary	Széles M.	1967	together with Anodonta sp.	-	-	-	-	-	-	-
	SARA	Pl.2024.76.1	-	Velutinopsis velutina	1	Algyő-39	1720-1732	Algyő High	Hungary	Széles M.	1967	together with Anodonta sp.	-	-	-	-	-	-	-
	SARA	Pl.2024.77.1	-	Lymnaeidae gen. et sp. indet.	1	Algyő-52	2025-2041.5	Algyő High	Hungary	Széles M.	1967	Radix or Velutinopsis, mostly covered by sediment, small specimen, together with Congeria sp., P. abichi, Gyraulus sp.	-	-	-	-	-	-	-
	SARA	Pl.2024.78.1	-	Valenciennius sp. indet.	1	Algyő-63	1925-1943	Algyő High	Hungary	Széles M.	1967	together with P. abichi, L. ochetophorum	-	-	-	-	-	-	-
	SARA	Pl.2024.79.1	-	Valenciennius sp. indet.	1	Algyő-63	1925-1943	Algyő High	Hungary	Széles M.	1967	together with P. abichi, L. ochetophorum	-	-	-	-	-	-	-
	SARA	Pl.2024.80.1	-	Valenciennius sp. indet. juv.	1	Algyő-72	1970-1976	Algyő High	Hungary	Széles M.	1967	juvenile, together with Paradacna sp.	-	-	-	-	-	-	-
	SARA	Pl.2024.81.1	-	Velutinopsis velutina	1	Algyő-94	2136-2154	Algyő High	Hungary	Széles M.	1968	together with Congeria sp., P. abichi	-	-	-	-	-	-	-
	SARA	Pl.2024.82.1	-	Valenciennius sp. indet. juv.	1	Algyő-94	2136-2154	Algyő High	Hungary	Széles M.	1968	juvenile, together with Congeria sp., P. abichi	-	-	-	-	-	-	-
	SARA	Pl.2024.83.1	-	Valenciennius reussi juv.	1	Algyő-160	2000-2018	Algyő High	Hungary	Széles M.	1967	juvenile, together with P. lenzi, P. abichi, Congeria sp.	24.4	22.5	1.08444	-	-	-	-
	SARA	Pl.2024.84.1	-	Valenciennius sp. indet. juv.	1	Algyő-178	1961.5-1979.5	Algyő High	Hungary	Széles M.	1967	juvenile, together with P. abichi, P. lenzi	-	-	-	-	-	-	-
	SARA	Pl.2024.85.1	-	Valenciennius sp. indet.	1	Battonya-2	1056-1061	Battonya-Pusztaföldvár High	Hungary	Széles M.	1959	together with Lymnocardium sp.	-	-	-	-	-	-	-
	SARA	Pl.2024.86.1	-	Valenciennius sp. indet.	1	Deszk-1	1855-1856	Szeged Basin	Hungary	Széles M.	1966	together with P. abichi, P. okrugici	-	-	-	-	-	-	-
	SARA	Pl.2024.87.1	-	Lymnaeidae gen. et sp. indet.	1	Endrőd-4	2383-2401	Dévaványa Basin	Hungary	Széles M.	1973	together with P. abichi, P. otiophora, D. digitifera, Congeria sp.	-	-	-	-	-	-	-
	SARA	Pl.2024.88.1	-	Provalenciennesia/Valenciennius gen. et sp. indet. juv.	1	Endrőd-5	2587-2593	Dévaványa Basin	Hungary	Széles M.	1973	juvenile, mostly covered by sediment, together with P. abichi	-	-	-	-	-	-	-
	SARA	Pl.2024.89.1	-	Provalenciennesia/Valenciennius gen. et sp. indet.	2	Endrőd-8	2439-2444	Dévaványa Basin	Hungary	Széles M.	1974	together with P. otiophora	-	-	-	-	-	-	-
	SARA	Pl.2024.90.1	-	Valenciennius sp. indet. juv.	1	Fábiánsebestyén-3	2996-3000	Fábiánsebestyén Basin	Hungary	Széles M.	1968	juvenile, together with P. abichi, D. digitifera, Congeria sp.	-	-	-	-	-	-	-
	SARA	Pl.2024.91.1	-	Velutinopsis velutina	1	Fábiánsebestyén-3	3194-3212	Fábiánsebestyén Basin	Hungary	Széles M.	1968	together with D. digitifera, G. ponticus, P. otiophora, P. cf. abichi, Micromelania sp.	-	-	-	-	-	-	-
	SARA	Pl.2024.92.1	-	Velutinopsis velutina	1	Fábiánsebestyén-3	3194-3212	Fábiánsebestyén Basin	Hungary	Széles M.	1968	together with D. digitifera, G. ponticus, P. otiophora, P. cf. abichi, Micromelania sp.	-	-	-	-	-	-	-
	SARA	Pl.2024.93.1	-	Velutinopsis cf. velutina juv.	1	Ferencszállás-11	2272-2290	Algyő High	Hungary	Széles M.	1977	juvenile, together with Congeria sp.	-	-	-	-	-	-	-
	SARA	Pl.2024.94.1	-	Lymnaeidae gen. et sp. indet.	1	Füzesgyarmat-7	1713-1723	Dévaványa Basin	Hungary	Széles M.	1976	V. velutina? fragment, together with P. otiophora, C. cf. zagrabiensis	-	-	-	-	-	-	-
	SARA	Pl.2024.95.1	-	Valenciennius cf. reussi	1	Kaba-D-1	1117-1123	Jászság Basin	Hungary	Széles M.	1962	poor ribs, together with C. rhomboidea, L. hungaricum, L. schmidti, Lymnocardium sp., Dreissena sp.	-	-	-	-	-	-	-
	SARA	Pl.2024.96.1	-	Provalenciennesia/Valenciennius gen. et sp. indet.	1	Kisújszállás-4	1371-1375	Jászság Basin	Hungary	Széles M.	1959	fragments of a large specimen, beautiful surface, together with Paradacna sp., D. digitifera	-	-	-	-	-	-	-
	SARA	Pl.2024.97.1	-	Provalenciennesia/Valenciennius gen. et sp. indet.	1	Mezőhegyes-3	989-994	Battonya-Pusztaföldvár High	Hungary	Széles M.	1961	rim of a shell, together with Congeria sp., P. cf. lenzi	-	-	-	-	-	-	-
	SARA	Pl.2024.98.1	-	Valenciennius sp. indet. juv.	1	Mezőkovácsháza-1	1022-1026	Battonya-Pusztaföldvár High	Hungary	Széles M.	1966	juvenile, together with P. abichi, Gyraulus sp., P. cf. okrugici, Congeria sp., Dreissenomya sp.	-	-	-	-	-	-	-
	SARA	Pl.2024.99.1	-	Provalenciennesia/Valenciennius gen. et sp. indet.	1	Nagyiván-2	931-937	Jászság Basin	Hungary	Széles M.	1962	together with Zagrabica? sp., P. pterophora, L. budmani, C. croatica, C. zagrabiensis, Lymnocardium sp., Anodonta sp.	-	-	-	-	-	-	-
	SARA	Pl.2024.100.1	-	Velutinopsis velutina	1	Nagykörű-3	1888-1893	Jászság Basin	Hungary	Széles M.	1964	together with C. czjzeki	30.8	24.6	1.25203	-	-	-	-
	SARA	Pl.2024.101.1	-	Provalenciennesia/Valenciennius gen. et sp. indet.	1	Pitvaros-D-2	2132-2141	Battonya-Pusztaföldvár High	Hungary	Széles M.	1992	together with P. cf. abichi, P. cf. lenzi, Congeria sp.	-	-	-	-	-	-	-
	SARA	Pl.2024.102.1	-	Provalenciennesia/Valenciennius gen. et sp. indet.	1	Pitvaros-D-2	2132-2141	Battonya-Pusztaföldvár High	Hungary	Széles M.	1992	together with P. cf. abichi, P. cf. lenzi, Congeria sp.	-	-	-	-	-	-	-
	SARA	Pl.2024.103.1	-	Valenciennius sp. indet. juv.	1	Pusztaföldvár-180	1625-1631	Battonya-Pusztaföldvár High	Hungary	Széles M.	1966	juvenile, together with D. digitifera, P. cf. lenzi	-	-	-	-	-	-	-
	SARA	Pl.2024.104.1	-	Velutinopsis velutina	1	Pusztaföldvár-204	1596-1613	Battonya-Pusztaföldvár High	Hungary	Széles M.	1967	together with C. banatica, P. lenzi	-	-	-	-	-	-	-
	SARA	Pl.2024.105.1	-	Valenciennius sp. indet. juv.	1	Pusztaszőlős-3	1235-1240	Battonya-Pusztaföldvár High	Hungary	Széles M.	1961	juvenile	-	-	-	-	-	-	-
	SARA	Pl.2024.106.1	-	Lymnaeidae gen. et sp. indet.	1	Surjány-1	1835-1841	Jászság Basin	Hungary	Széles M.	1971	together with Paradacna sp.	-	-	-	-	-	-	-
	SARA	Pl.2024.107.1	-	Provalenciennesia/Valenciennius gen. et sp. indet.	1	Szarvas-DNy-1	2693-2697	Dévaványa Basin	Hungary	Széles M.	1967	together with Congeria sp., P. abichi	-	-	-	-	-	-	-
	SARA	Pl.2024.108.1	-	Lymnaeidae gen. et sp. indet.	1	Tótkomlós-3	1356-1362	Békés Basin	Hungary	Széles M.	1942	together with P. abichi, D. digitifera, Congeria sp.	-	-	-	-	-	-	-
	SARA	Pl.2024.109.1	-	Velutinopsis velutina	1	Tótkomlós-21	1848-1853	Békés Basin	Hungary	Széles M.	1966	together with P. lenzi	-	-	-	-	-	-	-
	SARA	Pl.2024.110.1	-	Velutinopsis velutina	1	Tótkomlós-21	1848-1853	Békés Basin	Hungary	Széles M.	1966	together with P. lenzi	-	-	-	-	-	-	-
	SARA	Pl.2024.111.1	-	Lymnaeidae gen. et sp. indet.	1	Újszentiván-1	3290-3300	Szeged Basin	Hungary	Széles M.	1975	interesting pattern, together with Congeria sp., P. otiophora	-	-	-	-	-	-	-
	SARA	Pl.2024.112.1	-	Valenciennius sp. indet. juv.	2	Végegyháza-1	932-937	Battonya-Pusztaföldvár High	Hungary	Széles M.	1960	juvenile, together with P. cf. okrugici	-	-	-	-	-	-	-
	SARA	Pl.2024.113.1	-	Valenciennius sp. indet.	2	Végegyháza-1	1062-1067	Battonya-Pusztaföldvár High	Hungary	Széles M.	1960	together with Congeria sp., Paradacna sp.	-	-	-	-	-	-	-
	SARA	Pl.2024.114.1	-	Valenciennius sp. indet.	1	Végegyháza-1	1062-1067	Battonya-Pusztaföldvár High	Hungary	Széles M.	1960	together with Congeria sp., Paradacna sp.	-	-	-	-	-	-	-
	SARA	Pl.2024.115.1	-	Valenciennius sp. indet.	1	Végegyháza-1	1062-1067	Battonya-Pusztaföldvár High	Hungary	Széles M.	1960	together with Congeria sp., Paradacna sp.	-	-	-	-	-	-	-
	SARA	Pl.2024.116.1	-	Valenciennius sp. indet.	1	Neszmély	-	Gerecse Mts.	Hungary	?	1883		-	-	-	-	-	-	-
	SARA	Pl.2024.117.1	Limneus velutinus	Velutinopsis rugosa	1	Beočin/Beocsin/Belcsény	-	Fruška Gora	Serbia	Koch A.	1896		-	-	-	-	-	-	-
	SARA	Pl.2024.118.1	-	Undulotheca pancici	1	Beočin/Beocsin/Belcsény	-	Fruška Gora	Serbia	?	1917		-	-	-	-	-	-	-
	SARA	Pl.2024.119.1	Valencienesia sp.	Provalenciennesia/Valenciennius gen. et sp. indet.	1	Markovac/Márktelke	-	Vršac Mts.	Serbia	Halaváts Gy.	1882		-	-	-	-	-	-	-
	SARA	Pl.2024.121.1	Valencienesia sp.	Provalenciennesia boeckhi	1	Ciuchici/Csukics/Tyukó	-	Zagajica Basin	Romania	Halaváts Gy.	1881		-	-	-	-	-	-	-
	SARA	Pl.2024.122.1	Valencienesia sp.	Provalenciennesia boeckhi	1	Ciuchici/Csukics/Tyukó	-	Zagajica Basin	Romania	Halaváts Gy.	1881		-	-	-	-	-	-	-
	SARA	Pl.2024.123.1	-	Undulotheca cf. pancici	1	Vârciorova/Varcsaró	-	Godjan Mts.	Romania	Schafarzik F.	1896		-	-	-	-	-	-	-
	SARA	Pl.2024.124.1	-	Undulotheca cf. pancici	1	Vârciorova/Varcsaró	-	Godjan Mts.	Romania	Schafarzik F.	1896		-	-	-	-	-	-	-
	SARA	Pl.2024.143.1	-	Velutinopsis velutina	1	Miercurea Sibiului/Szerdahely	-	Transylvanian Basin	Romania	Halaváts Gy.	1906		-	-	-	-	-	-	-
	SARA	Pl.2024.144.1	-	Velutinopsis velutina	1	Miercurea Sibiului/Szerdahely	-	Transylvanian Basin	Romania	Halaváts Gy.	1906		-	-	-	-	-	-	-
	SARA	Pl.2024.177.1	Valenciennesia sp.	Undulotheca pancici	1	Șeica Mare–Calvasăr/Nagyselyk–Hidegvíz	-	Transylvanian Basin	Romania	Telegdi-Róth L.	1908		-	-	-	-	-	-	-
	SARA	Pl.2024.200.1	Valenciennesia sp.	Velutinopsis velutina	1	Axente Sever/Asszonyfalva	-	Transylvanian Basin	Romania	Telegdi-Róth L.	1907	together with L. undatum, G. tenuistriatus, O. fuchsi, C. banatica, Paradacna sp. indet., P. syrmiense	-	-	-	-	-	-	-
	SARA	Pl.2024.203.1	Valenciennesia sp.	Undulotheca nobilis	1	Axente Sever/Asszonyfalva	-	Transylvanian Basin	Romania	Telegdi-Róth L.	1907	together with C. banatica, L. undatum, Lymnocardium sp., P. cekusi, P. lenzi	-	-	-	-	-	-	-
	SARA	Pl.2024.204.1	Valenciennesia sp.	Velutinopsis velutina	1	Axente Sever/Asszonyfalva	-	Transylvanian Basin	Romania	Telegdi-Róth L.	1907	together with O. fuchsi, C. banatica, G. tenuistriatus, G. praeponticus, Paradacna sp. indet.	-	-	-	-	-	-	-
	SARA	Pl.2024.204.1	Valenciennesia sp.	Undulotheca nobilis	1	Axente Sever/Asszonyfalva	-	Transylvanian Basin	Romania	Telegdi-Róth L.	1907	together with O. fuchsi, C. banatica, G. tenuistriatus, G. praeponticus, Paradacna sp. indet.	-	-	-	-	-	-	-
	SARA	Pl.2024.214.1	Valenciennesia sp., Lymnaeus sp.	Undulotheca nobilis	1	Axente Sever/Asszonyfalva	-	Transylvanian Basin	Romania	Telegdi-Róth L.	1907		-	-	-	-	-	-	-
	SARA	Pl.2024.215.1	Valenciennesia sp., Lymnaeus sp.	Undulotheca nobilis	1	Axente Sever/Asszonyfalva	-	Transylvanian Basin	Romania	Telegdi-Róth L.	1907		-	-	-	-	-	-	-
	SARA	Pl.2024.216.1	Valenciennesia sp., Lymnaeus sp.	Undulotheca nobilis	1	Axente Sever/Asszonyfalva	-	Transylvanian Basin	Romania	Telegdi-Róth L.	1907		-	-	-	-	-	-	-
	SARA	Pl.2024.222.1	Valenciennesia sp., Lymnaeus sp.	Velutinopsis velutina	1	Axente Sever/Asszonyfalva	-	Transylvanian Basin	Romania	Telegdi-Róth L.	1907		-	-	-	-	-	-	-
	SARA	Pl.2024.226.1	Valenciennesia sp., Lymnaeus sp.	Undulotheca nobilis	1	Axente Sever/Asszonyfalva	-	Transylvanian Basin	Romania	Telegdi-Róth L.	1907	together with G. tenuistriatus, O. levis, P. sundecici, Paradacna sp. indet.	-	-	-	-	-	-	-
	SARA	Pl.2024.227.1	Valenciennesia sp., Lymnaeus sp.	Velutinopsis velutina	1	Axente Sever/Asszonyfalva	-	Transylvanian Basin	Romania	Telegdi-Róth L.	1907	together with C. banatica, fish tooth, otolith, Paradacna sp. indet.	-	-	-	-	-	-	-
	SARA	Pl.2024.228.1	Valenciennesia sp., Lymnaeus sp.	Velutinopsis velutina	1	Axente Sever/Asszonyfalva	-	Transylvanian Basin	Romania	Telegdi-Róth L.	1907	together with C. banatica, G. tenuistriatus	-	-	-	-	-	-	-
	SARA	Pl.2024.229.1	Lymnaeus sp.	Velutinopsis velutina	1	Axente Sever/Asszonyfalva	-	Transylvanian Basin	Romania	Telegdi-Róth L.	1907	together with C. banatica, L. undatum , G. tenuistriatus, G. praeponticus, otolith, plant remains, fish tooth, P. cekusi, Paradacna sp. indet.	-	-	-	-	-	-	-
	SARA	Pl.2024.230.1	Lymnaeus sp.	Velutinopsis velutina	1	Axente Sever/Asszonyfalva	-	Transylvanian Basin	Romania	Telegdi-Róth L.	1907	together with C. banatica, G. tenuistriatus, P. syrmiense, otolith	-	-	-	-	-	-	-
	SARA	Pl.2024.230.1	Lymnaeus sp.	Undulotheca nobilis	1	Axente Sever/Asszonyfalva	-	Transylvanian Basin	Romania	Telegdi-Róth L.	1907	together with C. banatica, G. tenuistriatus, P. syrmiense, otolith	-	-	-	-	-	-	-
	SARA	Pl.2024.322.1	-	Radix croatica	1	Micăsasa/Mikeszásza	-	Transylvanian Basin	Romania	Telegdi-Róth L.	1908		-	-	-	-	-	-	-
	SARA	Pl.2024.363.1	Limnaeus nobilis	Velutinopsis cf. rugosa	1	Jidvei/Zsidve	-	Transylvanian Basin	Romania	Telegdi-Róth L.	1907		-	-	-	-	-	-	-
	SARA	Pl.2024.365.1	Valencienesia sp., Limnaea sp.	Undulotheca nobilis	1	Șona/Szépmező	-	Transylvanian Basin	Romania	Telegdi-Róth L.	1906		-	-	-	-	-	-	-
	SARA	Pl.2024.377.1	Limnaeus nobilis	Velutinopsis cf. rugosa	1	Tătârlaua/Felsőtatárlaka	-	Transylvanian Basin	Romania	Telegdi-Róth L.	1907		20.3	22.9	0.886463	-	-	-	-
	SARA	Pl.2024.398.1	-	Velutinopsis velutina juv.	1	Glogoveț/Kisgalgóc	-	Transylvanian Basin	Romania	Telegdi-Róth L.	1906	together with C. banatica, P. syrmiense, G. praeponticus, Paradacna sp. indet., P. lenzi, fragmentary juvenile specimen	-	-	-	-	-	-	-
	SARA	Pl.2024.420.1	-	Radix croatica	1	Valea Lungă/Hosszúaszó	-	Transylvanian Basin	Romania	Telegdi-Róth L.	1906	together with P. syrmiense, C. banatica, Paradacna sp. indet.	-	-	-	-	-	-	-
	SARA	Pl.2024.432.1	-	Radix croatica	1	Valea Lungă/Hosszúaszó	-	Transylvanian Basin	Romania	Telegdi-Róth L.	1906	together with C. banatica, Paradacna sp. indet., P. syrmiense	-	-	-	-	-	-	-
	SARA	Pl.2024.445.1	Limnaeus	Velutinopsis velutina	1	Sântimbru/Marosszentimre	-	Transylvanian Basin	Romania	Telegdi-Róth L.	1902	together with M. striata	-	-	-	-	-	-	-
	SARA	Pl.2024.446.1	Limnaeus	Velutinopsis velutina	1	Sântimbru/Marosszentimre	-	Transylvanian Basin	Romania	Telegdi-Róth L.	1902		-	-	-	-	-	-	-
	SARA	Pl.2024.468.1	Valenciennesia	Undulotheca nobilis	1	Meșcreac/Meggykerék	-	Transylvanian Basin	Romania	Telegdi-Róth L.	1902		-	-	-	-	-	-	-
	SARA	Pl.2024.469.1	Valenciennesia	Undulotheca nobilis	1	Meșcreac/Meggykerék	-	Transylvanian Basin	Romania	Telegdi-Róth L.	1902		-	-	-	-	-	-	-
	SARA	Pl.2024.561.1	Limnaeus sp.	Velutinopsis velutina	1	Gârbovița/Középorbó	-	Transylvanian Basin	Romania	Telegdi-Róth L.	1901		-	-	-	-	-	-	-
	SARA	Pl.2024.562.1	Limnaeus sp.	Velutinopsis velutina	1	Gârbovița/Középorbó	-	Transylvanian Basin	Romania	Telegdi-Róth L.	1901		-	-	-	-	-	-	-
	SARA	Pl.2024.563.1	Limnaeus sp.	Velutinopsis velutina	1	Gârbovița/Középorbó	-	Transylvanian Basin	Romania	Telegdi-Róth L.	1901		-	-	-	-	-	-	-
	SARA	Pl.2024.564.1	Limnaeus sp.	Velutinopsis velutina	1	Gârbovița/Középorbó	-	Transylvanian Basin	Romania	Telegdi-Róth L.	1901		-	-	-	-	-	-	-
	SARA	Pl.2024.591.1	Valenciennesia sp.	Undulotheca nobilis	1	Galda de Jos/Alsógáld	-	Transylvanian Basin	Romania	Telegdi-Róth L.	1902		-	-	-	-	-	-	-
	SARA	Pl.2024.628.1	Pisidium sp. ?	Velutinopsis cf. rugosa	1	Sângeorgiu de Mureș/Marosszentgyörgy	-	Transylvanian Basin	Romania	Jaskó S.	1942		8.9	12.1	0.735537	-	-	-	-
	SARA	Pl.2024.635.1	Radix (Radix) paucispira	Radix croatica	1	Sângeorgiu de Mureș/Marosszentgyörgy	-	Transylvanian Basin	Romania	Jaskó S.	1942		-	-	-	-	-	-	-
	SARA	Pl.26	Valenciennesia böckhi	Provalenciennesia boeckhi	1	Ciuchici/Csukics/Tyukó	-	Zagajica Basin	Romania	Halaváts Gy.	1884	lectotype specimen	51.9	43.7	1.18764	-	30	0.5-1.0	0.5
	SARA	Pl.27	Valenciennesia böckhi	Provalenciennesia boeckhi	1	Ciuchici/Csukics/Tyukó	-	Zagajica Basin	Romania	Halaváts Gy.	1884	paralectotype specimen	42.2	26.4	1.59848	-	-	1.0	0.5
	SARA	Pl.91	Limnaea (Velutinopsis) pancici	Undulotheca pancici	1	Vârciorova/Varcsaró	-	Godjan Mts.	Romania	Schafarzik F.	1896	blue label = figured specimen, Gorj.-Kramb. (1901): pl. X, fig. 9.	69.5	72.2	0.962604	-	-	2.0-2.5	2
	SARA	Pl.128	Limnaea halavátsi	Undulotheca pancici	1	Vârciorova/Varcsaró	-	Godjan Mts.	Romania	Schafarzik F.	1896	holotype specimen, Gorj.-Kramb. (1901): pl. X, fig. 11.	57.45	52.25	1.09952	-	-	1.5-2.5	1.5-2.5
	SARA	Pl.1543	Melanopsis sp.	Radix croatica	3	Sângeorgiu de Mureș/Marosszentgyörgy	-	Transylvanian Basin	Romania	Jaskó S.	1942		-	-	-	-	-	-	-
	SARA	Pl.1544	Radix kobelti	Velutinopsis cf. velutina	1	Sângeorgiu de Mureș/Marosszentgyörgy	-	Transylvanian Basin	Romania	Jaskó S.	1942	transitional form (V.velutina-V.rugosa)?, bulging growth lines	-	-	-	-	-	-	-
	SARA	Pl.1545	Radix paucispira	Velutinopsis cf. velutina	2	Sângeorgiu de Mureș/Marosszentgyörgy	-	Transylvanian Basin	Romania	Jaskó S.	1942	transitional form (V.velutina-V.rugosa)?, bulging growth lines	21	18.4	1.1413	-	-	-	-
	SARA	Pl.1546	Radix sp.	Radix croatica	4	Sângeorgiu de Mureș/Marosszentgyörgy	-	Transylvanian Basin	Romania	Jaskó S.	1942		-	-	-	-	-	-	-
	SARA	Pl.1800	Valenciennesia nobilis	Undulotheca nobilis	10	Slimnic/Szelindek	-	Transylvanian Basin	Romania	Halaváts Gy.	1910	two elongated specimens	21.2	14.8	1.43243	-	-	1.5	1
	SARA	Pl.1811	Valenciennesia sp.	Undulotheca nobilis	1	Axente Sever/Asszonyfalva	-	Transylvanian Basin	Romania	?	?		26.3	27	0.974074	-	-	1.5	1
	SARA	Pl.1817	-	Velutinopsis velutina juv.	2	Râmeț/Remete	-	Transylvanian Basin	Romania	Lóczy L.	1907	juvenile	-	-	-	-	-	-	-
	SARA	Pl.1869	Limnaea (Velutinopsis) pancici	Undulotheca pancici	1	Vârciorova/Varcsaró	-	Godjan Mts.	Romania	Schafarzik F.	1896		56	54.2	1.03321	-	-	2.0-2.5	2
	SARA	Pl.1878	Limnaea velutina	Velutinopsis velutina	2	Câmpia/Néramező/Langenfeld	-	Almăjului Mts.	Romania	Halaváts Gy.	1882		-	-	-	-	-	-	-
	SARA	Pl. 1881	-	Undulotheca nobilis	1	Slimnic/Szelindek	-	Transylvanian Basin	Romania	Halaváts Gy.	1910		-	-	-	-	-	-	-
	SARA	Pl.1921	Limnaea velutina	Velutinopsis velutina	2	Nikolinci/Nicolinţ/Temesmiklós	-	Zagajica Basin	Serbia	Halaváts Gy.	1884		-	-	-	-	-	-	-
	SARA	Pl.1939	Valenciennesia reussi	Valenciennius reussi	1	Tirol/Királykegye/Königsgnad	-	Banat Mts.	Romania	Halaváts Gy.	1883		61.6	53.7	1.14711	-	22	2.2	1.5
	SARA	Pl.2013	Valenciennesia sp.	Valenciennius reussi juv.	1	Ucuriș/Ökrös	-	Apuseni Mts.	Romania	Pethő Gy.	1895	juvenile	-	-	-	-	-	-	-
	SARA	Pl.2115	Valenciennesia cf. alta	Valenciennius reussi juv.	1	Rădmănești/Radmanóc	-	Apuseni Mts.	Romania	Lóczy L.	?	juvenile	-	-	-	-	-	-	-
	SARA	Pl.2211	Valenciennesia annulata	Undulotheca pancici	2	Chelința/Kelence	-	Șimleu Basin	Romania	Hofmann K.	1881	fragmentary specimens	-	-	-	-	-	-	-
	SARA	Pl.2212	Limnaea sp.	Velutinopsis velutina	1	Chelința/Kelence	-	Șimleu Basin	Romania	Hofmann K.	1881		-	-	-	-	-	-	-
	SARA	Pl.2231	Valenciennesia sp.	Valenciennius sp. indet.	1	Hodiș/Zarándhódos	-	Zarand Basin	Romania	Horusitzky H.	1903		-	-	-	-	-	-	-
	SARA	Pl.2233	Valenciennesia cf. schafarziki	Provalenciennesia cf. arthaberi	2	Ludbreg	-	Drava Basin	Croatia	Noth Gy.	1886		-	-	-	-	-	-	-
	SARA	Pl.2481	Valenciennesia reussi	Valenciennius cf. reussi	1	Zagreb	-	Medvednica Mts.	Croatia	?	?	broken specimen, exact locality not known	-	-	-	-	-	-	-
	SARA	Pl.2482	Limnaea kobelti	Velutinopsis velutina	1	Zagreb	-	Medvednica Mts.	Croatia	?	?	important specimen, exact locality not known	21.5	20.75	1.03614	-	-	-	-
	SARA	Pl.2487	Valenciennesia annulata	Provalenciennesia arthaberi	1	Beočin/Beocsin/Belcsény	-	Fruška Gora	Serbia	Kornigg Gy.	1896		79.8	66	1.20909	-	-	-	-
	SARA	Pl.2487	Valenciennesia annulata	Provalenciennesia arthaberi	1	Beočin/Beocsin/Belcsény	-	Fruška Gora	Serbia	Kornigg Gy.	1896		88.8	65.1	1.36406	-	-	-	-
	SARA	Pl.2488	Valenciennesia reussi	Valenciennius reussi	4	Beočin/Beocsin/Belcsény	-	Fruška Gora	Serbia	Koch A.	1894		-	-	-	-	-	-	-
	SARA	Pl.2489	Valenciennesia schafarziki	Provalenciennesia arthaberi	1	Beočin/Beocsin/Belcsény	-	Fruška Gora	Serbia	?	?	holotype specimen, Gorj.-Kramb. (1901): pl. I, fig. 5.	75.3	53.7	1.40223	-	-	1.5-2.0	1.2-1.8
	SARA	Pl.2490	Valenciennesia schafarziki	Provalenciennesia arthaberi	1	Beočin/Beocsin/Belcsény	-	Fruška Gora	Serbia	Halaváts Gy.	?		90.9	63.3	1.43602	-	-	1.5-2.0	1.2-1.8
	SARA	Pl.2491	Valenciennesia pauli	Provalenciennesia pauli	1	Beočin/Beocsin/Belcsény	-	Fruška Gora	Serbia	Halaváts Gy.	?		79.9	81.3	0.98278	-	21	1.5	1.2
	SARA	Pl.2492	Limnaea sp.?	Velutinopsis velutina	4	Beočin/Beocsin/Belcsény	-	Fruška Gora	Serbia	Semsey A.	?		-	-	-	-	-	-	-
	SARA	Pl.2493	Limnaea velutina	Velutinopsis velutina	4	Beočin/Beocsin/Belcsény	-	Fruška Gora	Serbia	Halaváts Gy.	?		40.55	30.7	1.32085	-	-	-	-
	SARA	Pl.2494	Limnaeus velutinus	Velutinopsis velutina	4	Beočin/Beocsin/Belcsény	-	Fruška Gora	Serbia	Koch A.	1896		-	-	-	-	-	-	-
	SARA	Pl.2495	Limnaea velutina	Velutinopsis velutina	2	Beočin/Beocsin/Belcsény	-	Fruška Gora	Serbia	Halaváts Gy.	?		-	-	-	-	-	-	-
	SARA	Pl.2496	Limnaea rugosa	Velutinopsis rugosa	2	Beočin/Beocsin/Belcsény	-	Fruška Gora	Serbia	Koch A.	1896		-	-	-	-	-	-	-
	SARA	Pl.2497	Limnaea rugosa	Velutinopsis rugosa	1	Beočin/Beocsin/Belcsény	-	Fruška Gora	Serbia	Semsey A.	?	holotype specimen, Gorj.-Kramb. (1901): pl. II, fig. 16.	38.4	34.2	1.12281	-	-	-	-
	SARA	Pl.2498	Limnaea pancici	Undulotheca nobilis	1	Beočin/Beocsin/Belcsény	-	Fruška Gora	Serbia	Koch A.	1893		-	-	-	-	-	-	-
	SARA	Pl.2543	Valenciennesia arthaberi	Provalenciennesia arthaberi	1	Beočin/Beocsin/Belcsény	-	Fruška Gora	Serbia	?	?		153	107.4	1.42458	-	-	2.9-3.3	2.5
	SARA	Pl.2543	Valenciennesia arthaberi	Velutinopsis velutina	1	Beočin/Beocsin/Belcsény	-	Fruška Gora	Serbia	?	?		-	-	-	-	-	-	-
	SARA	Pl.2544	Valenciennesia arthaberi	Provalenciennesia arthaberi	1	Beočin/Beocsin/Belcsény	-	Fruška Gora	Serbia	?	?		119.4	93.5	1.27701	-	-	1.8-2.7	1.7-2.2
	SARA	Pl.2545	Valenciennesia arthaberi	Provalenciennesia arthaberi	1	Beočin/Beocsin/Belcsény	-	Fruška Gora	Serbia	Koch A.	1894		76.25	63.9	1.19327	-	-	1.5-2.5	1.5-2.0
	SARA	Pl.2546	Valenciennesia arthaberi	Provalenciennesia arthaberi	1	Beočin/Beocsin/Belcsény	-	Fruška Gora	Serbia	Koch A.	1896		-	-	-	-	-	-	-
	SARA	Pl.2547	Valenciennesia arthaberi	Provalenciennesia arthaberi	1	Beočin/Beocsin/Belcsény	-	Fruška Gora	Serbia	Semsey A.	?		-	-	-	-	-	-	-
	SARA	Pl.2548	Valenciennesia pauli	Provalenciennesia pauli	1	Beočin/Beocsin/Belcsény	-	Fruška Gora	Serbia	?	?		116.3	100.6	1.15606	-	24	2.0-3.0	1.0-2.0
	SARA	Pl.2549	Valenciennesia pauli	Provalenciennesia pauli	1	Beočin/Beocsin/Belcsény	-	Fruška Gora	Serbia	?	?		-	-	-	-	-	-	-
	SARA	Pl.2637	Valenciennesia sp.	Lymnaeidae gen. et sp. indet.	1	Jabuka/Torontálalmás	-	Pančevo Basin	Serbia	Halaváts Gy.	1887	fragment	-	-	-	-	-	-	-
	SARA	Pl.2776	Valenciennesia sp.	Valenciennius sp. indet. juv.	1	Ibafa	-	Mecsek Mts.	Hungary	Böckh J.	1876	juvenile	-	-	-	-	-	-	-
	SARA	Pl.2777	Valenciennesia annulata/V. reussi	Valenciennius reussi	2	Ibafa	-	Mecsek Mts.	Hungary	Böckh J.	1876		-	-	-	-	-	-	-
	SARA	Pl.2778	Valenciennesia annulata/V. reussi	Valenciennius reussi	1	Ibafa	-	Mecsek Mts.	Hungary	Böckh J.	1876		-	-	-	-	-	-	-
	SARA	Pl.2779	Valenciennesia annulata/V. reussi	Valenciennius reussi	1	Ibafa	-	Mecsek Mts.	Hungary	Böckh J.	1876		50	42.3	1.18203	-	-	2.0	1.5
	SARA	Pl.2780	Valenciennesia annulata	Valenciennius sp. indet.	1	Ibafa	-	Mecsek Mts.	Hungary	Böckh J.	1876		-	-	-	-	-	-	-
	SARA	Pl.2814	Valenciennesia annulata	Valenciennius sp. indet.	1	Bükkösd	-	Mecsek Mts.	Hungary	Böckh J.	1876		-	-	-	-	-	-	-
	SARA	Pl.2815	Valenciennesia sp.	Valenciennius sp. indet.	3	Bükkösd	-	Mecsek Mts.	Hungary	Böckh J.	1876		-	-	-	-	-	-	-
	SARA	Pl.3029	Valenciennesia reussi	Valenciennius reussi	1	Szekszárd	-	Szekszárd Hills	Hungary	Schafarzik F.	1900		68.2	62.4	1.09295	-	19	2.0-2.5	1.5-2.0
	SARA	Pl.3030	Valenciennesia reussi	Valenciennius reussi	2	Szekszárd	-	Szekszárd Hills	Hungary	Lőrenthey I.	1890		67.25	63	1.06746	-	-	2.0-2.5	1.5
	SARA	Pl.3986	Valenciennesia sp.	Valenciennius sp. indet.	2	Pécs	-	Mecsek Mts.	Hungary	?	?	together with Congeria sp., Lymnocardium sp., Lymnocardium riegeli	-	-	-	-	-	-	-
	SARA	Pl.4111	Valenciennesia sp.	Valenciennius sp. indet.	1	Pécs	-	Mecsek Mts.	Hungary	?	?		-	-	-	-	-	-	-
	SARA	Pl.4112	Valenciennesia reussi	Valenciennius reussi	1	Pécs	-	Mecsek Mts.	Hungary	?	?	exact locality not known	-	-	-	-	-	-	-
	SARA	Pl.4158	Valenciennesia reussi	Valenciennius reussi	1	Pécs–Nagyárpád	-	Mecsek Mts.	Hungary	Kókán J.	1873		-	-	-	-	-	-	-
	SARA	Pl.4238	Valenciennesia sp.	Provalenciennesia/Valenciennius gen. et sp. indet.	1	Szilágy	-	Mecsek Mts.	Hungary	Böckh J.	1874	fragment	-	-	-	-	-	-	-
	SARA	Pl.4271	Valenciennesia reussi	Valenciennius reussi	1	Liptód	-	Mecsek Mts.	Hungary	?	1874		-	-	-	-	-	-	-
	SARA	Pl.4404	Valenciennesia sp.	Valenciennius sp. indet.	4	Bakóca	-	Mecsek Mts.	Hungary	Telegdi-Róth L.	1874		-	-	-	-	-	-	-
	SARA	Pl.4495	Valenciennesia sp.	Valenciennius sp. indet.	1	Várdomb	-	Szekszárd Hills	Hungary	Hofmann K.	1873		-	-	-	-	-	-	-
	SARA	Pl.4751	Valenciennesia pauli	Provalenciennesia cf. pauli	1	Kisbér	-	Bakony Mts.	Hungary	Horusitzky H.	1911		-	-	-	-	-	-	-
	SARA	Pl.4771	Valenciennesia reussi	Provalenciennesia cf. pauli	1	Tata	-	Gerecse Mts.	Hungary	Semsey A.	1895	original year of collecting is 1864?	97.2	72.8	1.33516	-	-	-	-
	SARA	Pl.4868	Limnaea velutina	Velutinopsis cf. velutina	1	Sümeg	-	Bakony Mts.	Hungary	Jaskó S.	1937	transitional form (V.velutina-V.rugosa)?, bulging growth lines	-	-	-	-	-	-	-
	SARA	Pl.4869	Valenciennesia reussi	Valenciennius reussi	2	Sümeg	-	Bakony Mts.	Hungary	Jaskó S.	1937		-	-	-	-	-	-	-
	SARA	Pl.4870	Limnaea velutina	Velutinopsis velutina	1	Sümeg	-	Bakony Mts.	Hungary	Jaskó S.	1937		-	-	-	-	-	-	-
	SARA	Pl.5455	Valenciennesia reussi	Valenciennius reussi	2	Szászvár-13	419.5-425	Mecsek Mts.	Hungary	?	?		-	-	-	-	-	-	-
	SARA	Pl.5760	Valenciennesia sp.	Undulotheca cf. pancici	1	Vârciorova/Varcsaró	-	Godjan Mts.	Romania	Schréter Z.	?		-	-	-	-	-	-	-
	SARA	Pl.6370	Limnaea pancici	Undulotheca pancici	1	Vârciorova/Varcsaró	-	Godjan Mts.	Romania	Schafarzik F.	1896		68.15	72.85	0.935484	-	-	2.0-2.5	1.5-2.0
	SARA	Pl.6494	Valenciennesia sp.	Valenciennius sp. indet.	1	Neszmély	-	Gerecse Mts.	Hungary	?	?	fragment	-	-	-	-	-	-	-
	SARA	Pl.6511	Valenciennesia sp.	Valenciennius sp. indet.	1	Tata	-	Gerecse Mts.	Hungary	?	?	together with C. czjzeki fauna	-	-	-	-	-	-	-
	SARA	Pl.6667	Valenciennesia arthaberi	Provalenciennesia arthaberi	1	Beočin/Beocsin/Belcsény	-	Fruška Gora	Serbia	?	1897		92.4	75.5	1.22384	-	-	2.0	2
	HNHM	INV 2025.163	-	Valenciennius reussi	1	Kisbér	-	Bakony Mts.	Hungary	Magyar I. & Müller P.	2005	positive-negative sides	67.71	65.86	1.02809	-	-	1.5-2.5	1.0-2.0
	HNHM	INV 2025.164	-	Velutinopsis cf. velutina	1	Kisbér	-	Bakony Mts.	Hungary	Magyar I. & Müller P.	2005		-	-	-	-	-	-	-
	HNHM	INV 2025.165	-	Valenciennius reussi	4	Kisbér	-	Bakony Mts.	Hungary	Magyar I. & Müller P.	2005		-	-	-	-	-	-	-
	HNHM	INV 2025.166	-	Valenciennius reussi	1	Tata	-	Gerecse Mts.	Hungary	Magyar I. & Müller P.	2004	Tata 1 locality (outcrop of Baji út) of Müller et al. (2007), negative	67.32	63.37	1.06233	-	-	-	-
	HNHM	INV 2025.167	-	Valenciennius reussi	2	Tata	-	Gerecse Mts.	Hungary	Magyar I. & Müller P.	2004	Tata 1 locality (outcrop of Baji út) of Müller et al. (2007)	-	-	-	-	-	-	-
	HNHM	INV 2025.168	-	Valenciennius reussi	2	Tata	-	Gerecse Mts.	Hungary	Magyar I. & Müller P.	2004	Tata 1 locality (outcrop of Baji út) of Müller et al. (2007)	77.37	68.86	1.12358	-	-	-	-
	HNHM	INV 2025.169	-	Valenciennius reussi	1	Tata	-	Gerecse Mts.	Hungary	Magyar I. & Müller P.	2004	Tata 1 locality (outcrop of Baji út) of Müller et al. (2007)	54.3	53.84	1.00854	-	-	-	-
	HNHM	INV 2025.170	-	Valenciennius reussi	1	Tata	-	Gerecse Mts.	Hungary	Magyar I. & Müller P.	2004	Tata 2 locality (outcrop of Agostyáni út) of Müller et al. (2007), negative in 2 pieces	59.56	52.11	1.14297	-	-	-	-
	HNHM	INV 2025.171	Valenciennius sp.	Provalenciennesia/Valenciennius gen. et sp. indet.	1	Hímesháza	-	Mecsek Mts.	Hungary	Nagy G.	2014	fragmentary specimen	-	-	-	-	-	-	-
	HNHM	INV 2025.172	Valenciennius sp.	Valenciennius reussi	1	Pécs–Nagyárpád	-	Mecsek Mts.	Hungary	Magyar I. & Müller P.	1997	layer 1 of Szónoky et al. (1999)	-	-	-	-	-	-	-
	HNHM	INV 2025.173	-	Velutinopsis velutina	1	Pécs–Nagyárpád	-	Mecsek Mts.	Hungary	Szónoky M.	1990		-	-	-	-	-	-	-
	HNHM	INV 2025.174	Radix (Velutinopsis) velutina	Velutinopsis velutina	1	Bátaszék	-	Szekszárd Hills	Hungary	Szónoky M. & Lennert J.	1983	well-preserved specimen with intact protoconch, large clay sample	26.94	22.05	1.22177	-	-	-	-
	HNHM	INV 2025.175	Radix (Velutinopsis) velutina	Velutinopsis velutina	1	Bátaszék	-	Szekszárd Hills	Hungary	Szónoky M. & Lennert J.	1983	well-preserved specimen with intact protoconch, incomplete shell surface	28.7	23.7	1.21097	-	-	-	-
	HNHM	INV 2025.176	Radix (Velutinopsis) velutina	Velutinopsis velutina	1	Bátaszék	-	Szekszárd Hills	Hungary	Szónoky M. & Lennert J.	1983	well-preserved specimen	28.27	22.06	1.2815	-	-	-	-
	HNHM	INV 2025.177	Radix (Velutinopsis) velutina	Velutinopsis velutina	1	Bátaszék	-	Szekszárd Hills	Hungary	Szónoky M. & Lennert J.	1983	one broken-cemented specimen	24.1	17.88	1.34787	-	-	-	-
	HNHM	INV 2025.178	Radix (Velutinopsis) velutina	Velutinopsis velutina	1	Bátaszék	-	Szekszárd Hills	Hungary	Szónoky M. & Lennert J.	1984		18.36	16.26	1.12915	-	-	-	-
	HNHM	INV 2025.179	-	Velutinopsis velutina	1	Bátaszék	-	Szekszárd Hills	Hungary	Magyar I. & Müller P.	1987	a well-preserved isolated specimen with intact protoconch and incomplete apertural rim	33.26	27.5	1.20945	-	-	-	-
	HNHM	INV 2025.180	-	Velutinopsis velutina juv.	1	Bátaszék	-	Szekszárd Hills	Hungary	Magyar I. & Müller P.	1987	juvenile	13.77	12.09	1.13896	-	-	-	-
	HNHM	INV 2025.181	-	Valenciennius reussi	1	Bátaszék	-	Szekszárd Hills	Hungary	Magyar I. & Müller P.	1987	brickyard	-	-	-	-	-	-	-
	HNHM	PAL 2025.10.1	-	Valenciennius reussi	1	Bátaszék	-	Szekszárd Hills	Hungary	Szónoky M. & Lennert J.	1984	beautiful specimen with intact protoconch	64.07	61.48	1.04213	-	19	1.0-1.5	1.0-2.0
	HNHM	INV 2025.182	-	Valenciennius reussi	1	Bátaszék	-	Szekszárd Hills	Hungary	Szónoky M. & Lennert J.	1984		-	-	-	-	-	-	-
	HNHM	INV 2025.183	-	Valenciennius reussi	1	Bátaszék	-	Szekszárd Hills	Hungary	Szónoky M. & Lennert J.	1984		-	-	-	-	-	-	-
	HNHM	INV 2025.184	-	Valenciennius reussi	1	Bátaszék	-	Szekszárd Hills	Hungary	Szónoky M. & Lennert J.	1984		-	-	-	-	-	-	-
	HNHM	INV 2025.185	-	Valenciennius reussi	1	Bátaszék	-	Szekszárd Hills	Hungary	Magyar I. & Müller P.	1987	large specimen	92.46	109.47	0.844615	-	-	2.5-3.0	2.0-3.0
	HNHM	INV 2025.186	-	Radix croatica	1	Hidas-53	380-382	Mecsek Mts.	Hungary	Sebe, K.	2018	well-preserved specimen	17.93	11.06	1.62116	13.37	-	-	-
	HNHM	INV 2025.187	-	Radix cf. croatica	12	Pécs–Danitzpuszta	-	Mecsek Mts.	Hungary	Botka, D. & Magyar, I.	2018	poorly preserved specimens in Sarmatian limestone (layer 40) of Botka et al. (2021)	-	-	-	-	-	-	-
	HNHM	INV 2025.188	-	Radix cf. croatica	2	Pécs–Danitzpuszta	-	Mecsek Mts.	Hungary	Botka, D. & Magyar, I.	2018	poorly preserved specimens in Sarmatian limestone (layer 43) of Botka et al. (2021)	-	-	-	-	-	-	-
	HNHM	INV 2025.189	-	Radix cf. croatica	4	Pécs–Danitzpuszta	-	Mecsek Mts.	Hungary	Botka, D. & Magyar, I.	2018	poorly preserved specimens in Pannonian marl (layer 12) of Botka et al. (2021)	-	-	-	-	-	-	-
	HNHM	INV 2025.190	-	Velutinopsis sp. indet.	1	Pécs–Danitzpuszta	-	Mecsek Mts.	Hungary	Botka, D. & Magyar, I.	2018	layer 112 of Botka et al. (2021)	-	-	-	-	-	-	-
	HNHM	INV 2025.191	-	Lymnaeidae gen. et sp. indet.	11	Zagreb–Kostanjek/Podsused	-	Medvednica Mts.	Croatia	Botka, D. & Magyar, I.	2016		-	-	-	-	-	-	-
	HNHM	INV 2025.192	-	Radix croatica	2	Zagreb–Kostanjek/Podsused	-	Medvednica Mts.	Croatia	Botka, D. & Magyar, I.	2016		-	-	-	-	-	-	-
	HNHM	INV 2025.193	-	Velutinopsis sp. indet.	1	Mirti/Hruševec	-	Zagorje Basin	Croatia	Botka, D. & Magyar, I.	2016		-	-	-	-	-	-	-
	HNHM	INV 2025.194	-	Velutinopsis velutina	2	Mirti/Hruševec	-	Zagorje Basin	Croatia	Botka, D. & Magyar, I.	2016		27.36	23.37	1.17073	-	-	-	-
	HNHM	INV 2025.195	-	Velutinopsis velutina	1	Mirti/Hruševec	-	Zagorje Basin	Croatia	Botka, D. & Magyar, I.	2016		14.12	12.95	1.09035	-	-	-	-
	HNHM	INV 2025.196	-	Lymnaeidae gen. et sp. indet.	7	Voćin/Atyina	-	Papuk Mts.	Croatia	Magyar, I.	2018		-	-	-	-	-	-	-
	HNHM	INV 2025.197	-	Radix croatica	1	Voćin/Atyina	-	Papuk Mts.	Croatia	Magyar, I.	2018		-	-	-	-	-	-	-
	HNHM	INV 2025.198	-	Velutinopsis velutina	5	Našice/Nekcse	-	Krndija Mts.	Croatia	Bakrač, K., Vrsaljko, D., Kovačić, M.	2007	Vranović section, bed VR I 37-38 of Vasiliev et al. (2007)	26.55	19.3	1.37565	-	-	-	-
	HNHM	INV 2025.199	-	Velutinopsis velutina	1	Našice/Nekcse	-	Krndija Mts.	Croatia	Bakrač, K., Vrsaljko, D., Kovačić, M.	2007	Vranović section, bed VR I 37-38 of Vasiliev et al. (2007)	22.18	18.47	1.20087	-	-	-	-
	HNHM	INV 2025.200	-	Velutinopsis velutina juv.	2	Našice/Nekcse	-	Krndija Mts.	Croatia	Bakrač, K., Vrsaljko, D., Kovačić, M.	2007	Vranović section, bed VR 45 of Vasiliev et al. (2007)	9.04	9.35	0.966845	-	-	-	-
	HNHM	INV 2025.201	-	Velutinopsis velutina	1	Našice/Nekcse	-	Krndija Mts.	Croatia	Bakrač, K., Vrsaljko, D., Kovačić, M.	2007	Vranović section, bed VR 96 of Vasiliev et al. (2007)	-	-	-	-	-	-	-
	HNHM	INV 2025.202	-	Velutinopsis velutina	1	Našice/Nekcse	-	Krndija Mts.	Croatia	Bakrač, K., Vrsaljko, D., Kovačić, M.	2007	Vranović section, bed VR 101 of Vasiliev et al. (2007)	16.17	15.07	1.07299	-	-	-	-
	HNHM	INV 2025.203	-	Velutinopsis velutina	1	Našice/Nekcse	-	Krndija Mts.	Croatia	Bakrač, K., Vrsaljko, D., Kovačić, M.	2007	Vranović section, bed VR 169 of Vasiliev et al. (2007)	-	-	-	-	-	-	-
	HNHM	INV 2025.204	-	Lymnaeidae gen. et sp. indet.	16	Našice/Nekcse	-	Krndija Mts.	Croatia	Botka, D. & Magyar, I.	2018	Vranović section, platy limestone, collected from debris, R. croatica layers	-	-	-	-	-	-	-
	HNHM	INV 2025.205	-	Radix croatica	12	Našice/Nekcse	-	Krndija Mts.	Croatia	Botka, D. & Magyar, I.	2018	Vranović section, platy limestone, collected from debris, R. croatica layers, together with S. extensa	14.46	12.45	1.16145	11.16	-	-	-
	HNHM	INV 2025.206	-	Radix croatica	1	Našice/Nekcse	-	Krndija Mts.	Croatia	Botka, D. & Magyar, I.	2018	Vranović section, platy limestone, collected from debris, R. croatica layers, together with Gyraulus sp. indet. (3), Lymnaeidae sp. indet. (1)	22.53	15.23	1.47932	18.23	-	-	-
	HNHM	INV 2025.207	-	Radix croatica	1	Našice/Nekcse	-	Krndija Mts.	Croatia	Botka, D. & Magyar, I.	2018	Vranović section, platy limestone, collected from debris, R. croatica layers, transitional form between R. croatica-V.velutina	13.52	14.36	0.941504	10.47	-	-	-
	HNHM	INV 2025.208	-	Radix croatica	1	Našice/Nekcse	-	Krndija Mts.	Croatia	Botka, D. & Magyar, I.	2018	Vranović section, platy limestone, collected from debris, R. croatica layers, together with the transitional form	15.86	11.07	1.4327	-	-	-	-
	HNHM	INV 2025.209	-	Radix croatica	1	Našice/Nekcse	-	Krndija Mts.	Croatia	Botka, D. & Magyar, I.	2018	Vranović section, platy limestone, collected from debris, R. croatica layers, together with the transitional form	14.43	10.23	1.41056	11.65	-	-	-
	HNHM	INV 2025.210	-	Velutinopsis velutina juv.	1	Našice/Nekcse	-	Krndija Mts.	Croatia	Botka, D. & Magyar, I.	2018	Vranović section, platy limestone, collected from debris, R. croatica layers	11.12	8.35	1.33174	-	-	-	-
	HNHM	INV 2025.211	-	Velutinopsis velutina juv.	1	Našice/Nekcse	-	Krndija Mts.	Croatia	Botka, D. & Magyar, I.	2018	Vranović section, platy limestone, collected from debris, R. croatica layers	10.24	8.42	1.21615	-	-	-	-
	HNHM	INV 2025.212	-	Velutinopsis rugosa	1	Našice/Nekcse	-	Krndija Mts.	Croatia	Botka, D. & Magyar, I.	2018	Vranović section, platy limestone, collected from debris, R. croatica layers	16.11	13.32	1.20946	-	-	-	-
	HNHM	INV 2025.213	-	Undulotheca cf. nobilis	1	Našice/Nekcse	-	Krndija Mts.	Croatia	Botka, D. & Magyar, I.	2018	Vranović section, marl, collected from debris, C. banatica layers	-	-	-	-	-	-	-
	HNHM	INV 2025.214	-	Velutinopsis cf. velutina	1	Našice/Nekcse	-	Krndija Mts.	Croatia	Botka, D. & Magyar, I.	2018	Vranović section, marl, collected from debris, C. banatica layers	-	-	-	-	-	-	-
	HNHM	INV 2025.215	-	Radix croatica	1	Našice/Nekcse	-	Krndija Mts.	Croatia	Botka, D. & Magyar, I.	2018	Vranović section, layer N4	-	-	-	-	-	-	-
	HNHM	INV 2025.216	-	Lymnaeidae gen. et sp. indet.	1	Našice/Nekcse	-	Krndija Mts.	Croatia	Botka, D. & Magyar, I.	2018	Vranović section, layer N7b	-	-	-	-	-	-	-
	HNHM	INV 2025.217	-	Velutinopsis velutina	1	Našice/Nekcse	-	Krndija Mts.	Croatia	Botka, D. & Magyar, I.	2018	Vranović section, layer N7b	13.99	12.67	1.10418	-	-	-	-
	HNHM	INV 2025.218	-	Velutinopsis rugosa	1	Našice/Nekcse	-	Krndija Mts.	Croatia	Botka, D. & Magyar, I.	2018	Vranović section, layer N7b	17.01	14.91	1.14085	-	-	-	-
	HNHM	INV 2025.219	-	Undulotheca nobilis	3	Našice/Nekcse	-	Krndija Mts.	Croatia	Botka, D. & Magyar, I.	2018	Vranović section, layer N10	-	-	-	-	-	-	-
	HNHM	INV 2025.220	-	Velutinopsis cf. velutina	1	Našice/Nekcse	-	Krndija Mts.	Croatia	Botka, D. & Magyar, I.	2018	Vranović section, layer N12b	14.44	10.65	1.35587	-	-	-	-
	HNHM	INV 2025.221	-	Undulotheca pancici	1	Našice/Nekcse	-	Krndija Mts.	Croatia	Botka, D. & Magyar, I.	2018	Vranović section, layer N14	-	-	-	-	-	-	-
	HNHM	INV 2025.222	-	Undulotheca pancici	2	Našice/Nekcse	-	Krndija Mts.	Croatia	Botka, D. & Magyar, I.	2018	Vranović section, layer N16	64.84	69.92	0.927346	-	16	1.5-2.5	1.2-1.7
	HNHM	INV 2025.223	-	Velutinopsis velutina	2	Našice/Nekcse	-	Krndija Mts.	Croatia	Botka, D. & Magyar, I.	2018	Vranović section, layer N16	-	-	-	-	-	-	-
	HNHM	INV 2025.224	-	Undulotheca pancici	1	Našice/Nekcse	-	Krndija Mts.	Croatia	Botka, D. & Magyar, I.	2018	Vranović section, layer N18	-	-	-	-	-	-	-
	HNHM	INV 2025.225	-	Valenciennius sp. indet.	1	Našice/Nekcse	-	Krndija Mts.	Croatia	Botka, D. & Magyar, I.	2019	Vranović section, layer N23	-	-	-	-	-	-	-
	HNHM	INV 2025.226	-	Radix croatica	2	Našice/Nekcse	-	Krndija Mts.	Croatia	Botka, D.	2021	Bukova Glava section, platy limestone, collected from debris, R. croatica layers	-	-	-	-	-	-	-
	HNHM	INV 2025.227	-	Radix croatica	1	Našice/Nekcse	-	Krndija Mts.	Croatia	Botka, D.	2021	Bukova Glava section, platy limestone, collected from debris, R. croatica layers	10.71	5.72	1.87238	8.21	-	-	-
	HNHM	INV 2025.228	-	Undulotheca nobilis	1	Oarba de Mureș/Marosorbó	-	Transylvanian Basin	Romania	Krézsek, Cs.	2002	"C" outcrop of Sztanó et al. (2005) & Vasiliev et al. (2010)	27.36	23.82	1.14861	-	21	1.0-1.5	0.5-1.0
	HNHM	INV 2025.229	-	Velutinopsis velutina	1	Gârbovița/Középorbó	-	Transylvanian Basin	Romania	Magyar, I.	2005		-	-	-	-	-	-	-
	HNHM	INV 2025.230	-	Radix croatica	3	Lopadea Veche/Oláhlapád	-	Transylvanian Basin	Romania	Magyar, I.	2005		-	-	-	-	-	-	-
	HNHM	INV 2025.231	-	Undulotheca nobilis	25	Tău/Székástóhát	-	Transylvanian Basin	Romania	Botka, D. & Magyar, I.	2005		20.75	20.44	1.01517	-	18	0.5-1.0	0.5
	HNHM	INV 2025.232	-	Velutinopsis velutina	7	Tău/Székástóhát	-	Transylvanian Basin	Romania	Botka, D. & Magyar, I.	2005		-	-	-	-	-	-	-
	HNHM	INV 2025.233	-	Undulotheca nobilis	16	Mihalț/Mihálcfalva	-	Transylvanian Basin	Romania	Botka, D. & Magyar, I.	2014		-	-	-	-	17	-	-
	HNHM	INV 2025.234	-	Velutinopsis velutina juv.	3	Mihalț/Mihálcfalva	-	Transylvanian Basin	Romania	Botka, D. & Magyar, I.	2014		11.46	8.88	1.29054	-	-	-	-
	HNHM	INV 2025.235	-	Undulotheca nobilis	1	Agârbiciu/Szászegerbegy	-	Transylvanian Basin	Romania	Botka, D. & Magyar, I.	2015		-	-	-	-	-	-	-
	HNHM	INV 2025.236	-	Velutinopsis rugosa	1	Gușterița/Szenterzsébet/Hammersdorf	-	Transylvanian Basin	Romania	Botka, D. & Magyar, I.	2015	middle part (2) of the claypit of Botka et al. (2019)	25.43	29.16	0.872085	-	-	-	-
	HNHM	INV 2025.237	-	Velutinopsis velutina	1	Gușterița/Szenterzsébet/Hammersdorf	-	Transylvanian Basin	Romania	Botka, D. & Magyar, I.	2015	middle part (2) of the claypit of Botka et al. (2019)	-	-	-	-	-	-	-
	HNHM	INV 2025.238	-	Undulotheca pancici	9	Gușterița/Szenterzsébet/Hammersdorf	-	Transylvanian Basin	Romania	Botka, D. & Magyar, I.	2015	upper part (3) of the claypit of Botka et al. (2019), largest specimen measured	68.89	66.79	1.03144	-	17	1.5-2.5	1.0-2.0
	HNHM	INV 2025.239	-	Undulotheca pancici	1	Gușterița/Szenterzsébet/Hammersdorf	-	Transylvanian Basin	Romania	Botka, D. & Magyar, I.	2015	upper part (3) of the claypit of Botka et al. (2019)	43.41	44.27	0.980574	-	18	1.3-2.0	1.0-1.5
	HNHM	INV 2025.240	-	Undulotheca pancici	1	Gușterița/Szenterzsébet/Hammersdorf	-	Transylvanian Basin	Romania	Botka, D. & Magyar, I.	2015	upper part (3) of the claypit of Botka et al. (2019)	50.07	60.66	0.82542	-	19	1.3-2.0	1.0-1.5
	HNHM	INV 2025.241	-	Undulotheca pancici	1	Gușterița/Szenterzsébet/Hammersdorf	-	Transylvanian Basin	Romania	Botka, D. & Magyar, I.	2015	upper part (3) of the claypit of Botka et al. (2019)	48.17	50.37	0.956323	-	-	1.3-2.0	1.0-1.5
	HNHM	INV 2025.242	-	Undulotheca pancici	1	Gușterița/Szenterzsébet/Hammersdorf	-	Transylvanian Basin	Romania	Botka, D. & Magyar, I.	2015	upper part (3) of the claypit of Botka et al. (2019)	45.61	53.21	0.85717	-	19	1.3-2.5	1.0-1.5
	HNHM	INV 2025.243	-	Undulotheca pancici	1	Gușterița/Szenterzsébet/Hammersdorf	-	Transylvanian Basin	Romania	Botka, D. & Magyar, I.	2015	upper part (3) of the claypit of Botka et al. (2019)	54.8	61.06	0.897478	-	23	1.5-2.5	1.0-1.8
	HNHM	INV 2025.244	-	Velutinopsis cf. rugosa	1	Gușterița/Szenterzsébet/Hammersdorf	-	Transylvanian Basin	Romania	Botka, D. & Magyar, I.	2015	upper part (3) of the claypit of Botka et al. (2019)	24.63	22.43	1.09808	-	-	-	-
	HNHM	INV 2025.245	-	Velutinopsis velutina	5	Gușterița/Szenterzsébet/Hammersdorf	-	Transylvanian Basin	Romania	Botka, D. & Magyar, I.	2015	upper part (3) of the claypit of Botka et al. (2019)	34.96	35.37	0.988408	-	-	-	-
	HNHM	INV 2025.246	-	Velutinopsis velutina	1	Lopadea Veche/Oláhlapád	-	Transylvanian Basin	Romania	Botka, D.	2016	clayey part of outcrop 2 of Botka (2018)	-	-	-	-	-	-	-
	HNHM	INV 2025.247	-	Radix croatica	1	Lopadea Veche/Oláhlapád	-	Transylvanian Basin	Romania	Botka, D.	2016	clayey-sandy part of outcrop 2 of Botka (2018)	-	-	-	-	-	-	-
	HNHM	INV 2025.248	-	Velutinopsis velutina	2	Lopadea Veche/Oláhlapád	-	Transylvanian Basin	Romania	Botka, D.	2016	clayey-sandy part of outcrop 2 of Botka (2018)	-	-	-	-	-	-	-
	HNHM	INV 2025.249	-	Radix croatica	2	Lopadea Veche/Oláhlapád	-	Transylvanian Basin	Romania	Botka, D.	2016	sandy part of outcrop 2 of Botka (2018)	-	-	-	-	-	-	-
	HNHM	INV 2025.250	-	Velutinopsis velutina	2	Lopadea Veche/Oláhlapád	-	Transylvanian Basin	Romania	Botka, D.	2016	sandy part of outcrop 2 of Botka (2018)	-	-	-	-	-	-	-
	HNHM	INV 2025.251	-	Undulotheca pancici	2	Gușterița/Szenterzsébet/Hammersdorf	-	Transylvanian Basin	Romania	Botka, D. & Magyar, I.	2017	uppermost (4) part of the claypit of Botka et al. (2019)	-	-	-	-	-	-	-
	HNHM	INV 2025.252	-	Velutinopsis velutina	2	Gușterița/Szenterzsébet/Hammersdorf	-	Transylvanian Basin	Romania	Botka, D. & Magyar, I.	2017	uppermost (4) part of the claypit of Botka et al. (2019)	-	-	-	-	-	-	-
	HNHM	INV 2025.253	-	Radix cf. croatica	1	Viforoasa/Havadtő	-	Transylvanian Basin	Romania	Botka, D.	2018	lowermost clayey level	17.78	10.47	1.69819	-	-	-	-
	HNHM	INV 2025.254	-	Velutinopsis rugosa	1	Viforoasa/Havadtő	-	Transylvanian Basin	Romania	Botka, D.	2018	lower clayey level	-	-	-	-	-	-	-
	HNHM	INV 2025.255	-	Lymnaeidae gen. et sp. indet.	1	Sighișoara/Segesvár/Schäßburg	-	Transylvanian Basin	Romania	Botka, D.	2018		-	-	-	-	-	-	-
	HNHM	INV 2025.256	-	Radix croatica	1	Sighișoara/Segesvár/Schäßburg	-	Transylvanian Basin	Romania	Botka, D.	2018		10.3	7.85	1.3121	-	-	-	-
	HNHM	INV 2025.257	-	Radix croatica	1	Sighișoara/Segesvár/Schäßburg	-	Transylvanian Basin	Romania	Botka, D.	2018		11.79	7.89	1.4943	6.91	-	-	-
	HNHM	INV 2025.258	-	Velutinopsis velutina juv.	1	Sighișoara/Segesvár/Schäßburg	-	Transylvanian Basin	Romania	Botka, D.	2018	juvenile	-	-	-	-	-	-	-
	HNHM	INV 2025.259	-	Velutinopsis cf. rugosa	1	Sighișoara/Segesvár/Schäßburg	-	Transylvanian Basin	Romania	Botka, D.	2018		-	-	-	-	-	-	-
	HNHM	INV 2025.260	-	Undulotheca nobilis	1	Daia Română/Oláhdálya	-	Transylvanian Basin	Romania	Botka, D.	2019		-	-	-	-	-	-	-
	ELTE	G-40	Valenciennesia arthaberi	Provalenciennesia limnaeoidea	1	Beočin/Beocsin/Belcsény	-	Fruška Gora	Serbia	?	?	original specimen + gypsum cast	-	-	-	-	31	-	-
	CNHM	1	Radix (Limnaea) croatica	Velutinopsis cf. velutina	1	Gojlo-4	1047	Sava Basin	Croatia	Moos, A.	1944	Sarmatian?, poorly preserved specimen, R. croatica-V. velutina transitional form?	-	-	-	-	-	-	-
	CNHM	2	Radix (Limnaea) simplex	Velutinopsis velutina	1	Ludbreg-1	751	Drava Basin	Croatia	Moos, A.	1944		-	-	-	-	-	-	-
	CNHM	3	Radix kobelti	Velutinopsis velutina	1	Janja Lipa-1	521.6	Sava Basin	Croatia	Moos, A.	1944		-	-	-	-	-	-	-
	CNHM	4	Radix kobelti	Velutinopsis velutina	1	Osekovo-1	1137	Sava Basin	Croatia	Moos, A.	1944		-	-	-	-	-	-	-
	CNHM	5	Radix kobelti	Velutinopsis velutina	1	Peklenica-47	481	Mura Basin	Croatia	Moos, A.	1944		-	-	-	-	-	-	-
	CNHM	6	Radix kobelti	Velutinopsis velutina	1	Bednja-2	123	Sava Basin	Croatia	Moos, A.	1944		-	-	-	-	-	-	-
	CNHM	7	Radix kobelti	Velutinopsis velutina	1	Peklenica-47	360	Mura Basin	Croatia	Moos, A.	1944		25	24	1.04167	-	-	-	-
	CNHM	8	Radix kobelti	Velutinopsis velutina	1	Grubišno Polje-1	518	Sava Basin	Croatia	Moos, A.	1944		-	-	-	-	-	-	-
	CNHM	9	Velutinopsis velutina	Velutinopsis cf. velutina	1	Mur-1	787.5	Mura Basin	Croatia	Moos, A.	1944	R.croatica-V.velutina transitional form?	-	-	-	-	-	-	-
	CNHM	10	Velutinopsis rugosa	Velutinopsis rugosa	1	Ludbreg-2	963	Drava Basin	Croatia	Moos, A.	1944		-	-	-	-	-	-	-
	CNHM	11	Velutinopsis rugosa	Velutinopsis rugosa	1	Grubišno Polje-1	977	Sava Basin	Croatia	Moos, A.	1944		-	-	-	-	-	-	-
	CNHM	12	Velutinopsis transiens	Undulotheca nobilis	1	Grubišno Polje-1	979	Sava Basin	Croatia	Moos, A.	1944	holotype specimen	-	-	-	-	-	-	-
	CNHM	13	Velutinopsis transiens	Undulotheca nobilis	1	Gojlo-25	1073	Sava Basin	Croatia	Moos, A.	1944		-	-	-	-	-	-	-
	CNHM	14	Velutinopsis cf. nobilis	Undulotheca nobilis juv.	1	Gojlo-4	940	Sava Basin	Croatia	Moos, A.	1944	juvenile	-	-	-	-	-	-	-
	CNHM	15	Undulotheca rotundata	Undulotheca pancici	1	Beočin/Beocsin/Belcsény	-	Fruška Gora	Croatia	Moos, A.	1944		-	-	-	-	-	-	-
	CNHM	16	Undulotheca rotundata	Undulotheca pancici	1	Slavonski Brod–Duboki potok	-	Dilj Mts.	Croatia	Moos, A.	1944	church Sibinj	-	-	-	-	-	-	-
	CNHM	17/1-3	Undulotheca rotundata	Undulotheca pancici	3	Beočin/Beocsin/Belcsény	-	Fruška Gora	Serbia	Moos, A.	1944		-	-	-	-	-	-	-
	CNHM	18/1-2	Undulotheca gojlo	Undulotheca pancici	2	Gojlo-4	1100	Sava Basin	Croatia	Moos, A.	1944	laterally deformed specimen, holotype specimen	-	-	-	-	-	-	-
	CNHM	19	Provalenciennesia limnaeoidea	Provalenciennesia/Valenciennius gen. et sp. indet.	1	Bednja-5	329.7	Sava Basin	Croatia	Moos, A.	1944		-	-	-	-	-	-	-
	CNHM	20	Provalenciennesia pauli	Provalenciennesia sp. indet.	2	Selnica-1	181	Mura Basin	Croatia	Moos, A.	1944	no siphonal canal, but slight corrugation on the shell surface	-	-	-	-	-	-	-
	CNHM	21	Provalenciennesia pauli	Provalenciennesia/Valenciennius gen. et sp. indet.	1	Mur-1	610	Mura Basin	Croatia	Moos, A.	1944		-	-	-	-	-	-	-
	CNHM	22	Provalenciennesia pauli	Provalenciennesia/Valenciennius gen. et sp. indet.	1	Mur-1	390	Mura Basin	Croatia	Moos, A.	1944		-	-	-	-	-	-	-
	CNHM	23	Provalenciennesia pauli	Provalenciennesia pauli	1	Beočin/Beocsin/Belcsény	-	Fruška Gora	Croatia	Moos, A.	1944		-	-	-	-	-	-	-
	CNHM	24	Provalenciennesia pauli	Provalenciennesia/Valenciennius gen. et sp. indet.	1	Selnica-1	165.5	Mura Basin	Croatia	Moos, A.	1944		-	-	-	-	-	-	-
	CNHM	25	Provalenciennesia arthaberi	Provalenciennesia cf. arthaberi	1	Gojlo-25	791	Sava Basin	Croatia	Moos, A.	1944		-	-	-	-	-	-	-
	CNHM	26	Provalenciennesia arthaberi	Provalenciennesia sp. indet.	1	Gojlo-4	863.5	Sava Basin	Croatia	Moos, A.	1944		-	-	-	-	-	-	-
	CNHM	27/1-3	Provalenciennesia arthaberi	Valenciennius cf. reussi	3	Bujavica-9	480	Sava Basin	Croatia	Moos, A.	1944	3 specimens: 1 juvenile with siphonal canal, 2 large-sized fragmentary specimen	-	-	-	-	-	-	-
	CNHM	28	Provalenciennesia arthaberi	Provalenciennesia arthaberi	1	Selnica-7	168	Mura Basin	Croatia	Moos, A.	1944		-	-	-	-	-	-	-
	CNHM	29	Provalenciennesia arthaberi	Provalenciennesia sp. indet.	1	Gojlo-25	792	Sava Basin	Croatia	Moos, A.	1944		-	-	-	-	-	-	-
	CNHM	30/1-2	Provalenciennesia cf. arthaberi	Provalenciennesia/Valenciennius gen. et sp. indet.	2	Grubišno Polje-1	919.5	Sava Basin	Croatia	Moos, A.	1944	thick ribs, but fragmentary juvenile specimen	-	-	-	-	-	-	-
	CNHM	31/1-2	Provalenciennesia boeckhi	Provalenciennesia/Valenciennius gen. et sp. indet.	2	Selnica-3	181.2	Mura Basin	Croatia	Moos, A.	1944	juvenile	-	-	-	-	-	-	-
	CNHM	32	Provalenciennesia boeckhi	Provalenciennesia boeckhi	1	Srednji Lipovac	-	Požeška Gora	Croatia	Moos, A.	1944		-	-	-	-	-	-	-
	CNHM	33	Provalenciennesia boeckhi	Provalenciennesia cf. boeckhi	1	Gojlo-25	870	Sava Basin	Croatia	Moos, A.	1944		-	-	-	-	-	-	-
	CNHM	34	Provalenciennesia boeckhi	Provalenciennesia boeckhi	1	Srednji Lipovac	-	Požeška Gora	Croatia	Moos, A.	1944		-	-	-	-	-	-	-
	CNHM	35	Valenciennius kiseljaki	Valenciennius kiseljaki	1	Bednja-1	114.5	Sava Basin	Croatia	Moos, A.	1944		-	-	-	-	-	-	-
	CNHM	36	Valenciennius altus	Provalenciennesia/Valenciennius gen. et sp. indet. juv.	1	Selnica-2	169	Mura Basin	Croatia	Moos, A.	1944	juvenile specimen, siphonal canal not visible	-	-	-	-	-	-	-
	CNHM	37	Valenciennius reussi	Valenciennius cf. reussi	1	Ludbreg-2	738	Drava Basin	Croatia	Moos, A.	1944		-	-	-	-	-	-	-
	CNHM	38	Valenciennius reussi	Provalenciennesia/Valenciennius gen. et sp. indet.	1	Bednja-5	235.5	Sava Basin	Croatia	Moos, A.	1944		-	-	-	-	-	-	-
	CNHM	39	Valenciennius reussi	Provalenciennesia/Valenciennius gen. et sp. indet.	1	Ludbreg-2	988	Drava Basin	Croatia	Moos, A.	1944		-	-	-	-	-	-	-
	CNHM	40	Valenciennius reussi	Valenciennius sp. indet.	1	Janja Lipa-1	388	Sava Basin	Croatia	Moos, A.	1944	siphonal canal present, semiadult specimen	-	-	-	-	-	-	-
	CNHM	41	Valenciennius reussi	Valenciennius kiseljaki	1	Gojlo-17	606	Sava Basin	Croatia	Moos, A.	1944	siphonal canal present (on the right side!), semiadult specimen	-	-	-	-	-	-	-
	CNHM	42	Valenciennius reussi	Provalenciennesia/Valenciennius gen. et sp. indet. juv.	1	Osekovo-1	1095	Sava Basin	Croatia	Moos, A.	1944	juvenile	-	-	-	-	-	-	-
	CNHM	43	Valenciennius reussi	Valenciennius kiseljaki	1	Gojlo-4	488	Sava Basin	Croatia	Moos, A.	1944	siphonal canal upwards, but very strong!, large-sized fragmentary specimen	-	-	-	-	-	-	-
	CNHM	44	Valenciennius reussi	Valenciennius kiseljaki	1	Subotica-1	657	Drava Basin	Croatia	Moos, A.	1944	elongated-oval, siphonal canal right-sided upwards, large-sized	-	-	-	-	-	-	-
	CNHM	45	Valenciennius reussi	Provalenciennesia/Valenciennius gen. et sp. indet. juv.	1	Gojlo-11	503	Sava Basin	Croatia	Moos, A.	1944	juvenile	-	-	-	-	-	-	-
	CNHM	46/1-3	Valenciennius reussi	Provalenciennesia/Valenciennius gen. et sp. indet. juv.	3	Ludbreg-2	848	Drava Basin	Croatia	Moos, A.	1944	juveniles	-	-	-	-	-	-	-
	CNHM	47/1-2	Valenciennius reussi	Provalenciennesia/Valenciennius gen. et sp. indet. juv.	2	Osekovo-1	1147	Sava Basin	Croatia	Moos, A.	1944	juveniles	-	-	-	-	-	-	-
	CNHM	48	Valenciennius reussi	Valenciennius sp. indet.	1	Ludbreg-1	770	Drava Basin	Croatia	Moos, A.	1944	siphonal canal visible	-	-	-	-	-	-	-
	CNHM	49	Valenciennius reussi	Valenciennius reussi juv.	1	Grubišno Polje-1	748.5	Sava Basin	Croatia	Moos, A.	1944	siphonal canal on the right side, juvenile specimen	-	-	-	-	-	-	-
	CNHM	50	Valenciennius pelta	Provalenciennesia/Valenciennius gen. et sp. indet. juv.	1	Peklenica-47	550	Mura Basin	Croatia	Moos, A.	1944	juvenile	-	-	-	-	-	-	-
	CNHM	Moos-51	Hiscerus amplectus	Velutinopsis cf. rugosa	1	Ludbreg-2	685	Drava Basin	Croatia	Moos, A.	1944	strong growth lines, missing spire	-	-	-	-	-	-	-
	CNHM	Moos-52	Hiscerus (Velutinopsis) undulatus	Undulotheca nobilis juv.	1	Osekovo-1	1385	Sava Basin	Croatia	Moos, A.	1944	juvenile specimen	-	-	-	-	-	-	-
	CNHM	Moos-53	Valenciennius brusinai	Valenciennius reussi	1	Zagreb–Ciglana (Črnomerec)	-	Medvednica Mts.	Croatia	Moos, A.	1944	material of Dr. Jenko	-	-	-	-	-	-	-
	CNHM	979	Neoclivunella ovata	Provalenciennesia/Valenciennius gen. et sp. indet. juv.	1	Pakrac–Kraguj	-	Psunj Mts.	Croatia	Kochansky-Devidé, V. & Pikija, M.	1976	imprint, holotype specimen of N. gutta!, old label present, newer label missing, juvenile	7	6	1.16667	-	-	-	-
	CNHM	980	Neoclivunella ovata	Provalenciennesia/Valenciennius gen. et sp. indet. juv.	1	Pakrac–Kraguj	-	Psunj Mts.	Croatia	Kochansky-Devidé, V. & Pikija, M.	1976	same as specimen of 979, juvenile	7.5	8	0.9375	-	-	-	-
	CNHM	983	Neodelminiella venusta	Undulotheca nobilis juv.	1	Zagreb–Vugrovec	-	Medvednica Mts.	Croatia	Kochansky-Devidé, V. & Pikija, M.	1976	together with Pectinaria isp., holotype+genotype specimen, juvenile	5.7	5.2	1.09615	-	-	-	-
	CNHM	984	Neodelminiella lucinoides	Undulotheca pancici juv.	1	Voćarica	-	Sava Basin	Croatia	Kochansky-Devidé, V. & Pikija, M.	1976	Voćarica creek, E of Novska, 2 km upstream from the village Voćarica, holotype specimen, juvenile	8	11	0.727273	-	-	-	-
	CNHM	984a	Velutinopsis rugosa	Undulotheca nobilis	2	Zagreb–Čučerje	-	Medvednica Mts.	Croatia	Kochansky-Devidé, V. & Pikija, M.	1976	together with plant remains, fish scales, Gyraulus ponticus, ostracods, Lymnocardium sp.	-	-	-	-	-	-	-
	CNHM	984b	Velutinopsis rugosa	Velutinopsis velutina	1	Zagreb–Čučerje	-	Medvednica Mts.	Croatia	Kochansky-Devidé, V. & Pikija, M.	1976	together with plant remains, fish scales, Gyraulus ponticus, ostracods, Lymnocardium sp.	-	-	-	-	-	-	-
	CNHM	1159	Lymnaea nobilis	Undulotheca nobilis	1	Zagreb–Vugrovec	-	Medvednica Mts.	Croatia	Sremac, J.	1981		-	-	-	-	-	-	-
	CNHM	1161	Neodelminiella venusta	Provalenciennesia arthaberi juv.	2	Zagreb–Vugrovec	-	Medvednica Mts.	Croatia	Sremac, J.	1981	juveniles, together with Gyraulus tenuistriatus, Paradacna sp., Congeria banatica-Dreissenomya digitifera transitional form	-	-	-	-	-	-	-
	CNHM	1162	Neodelminiella venusta	Undulotheca nobilis	2	Brodski Zdenci	-	Dilj Mts.	Croatia	Sremac, J.	1981	together with Congeria banatica, Lymnocardium cf. spinosum	-	-	-	-	-	-	-
	CNHM	1167	Undulotheca cf. gojlo	Undulotheca cf. pancici	1	Zagreb–Vugrovec	-	Medvednica Mts.	Croatia	Sremac, J.	1981	together with Lymnocardium margaritaceum	-	-	-	-	-	-	-
	CNHM	5061-226	Valenciennius brusinai	Valenciennius reussi	1	Zagreb–Okrugljak	-	Medvednica Mts.	Croatia	Gorjanović-Kramberger, D.	1884	holotype specimen	42	44	0.954545	-	19	1.0-1.5	1.0-1.5
	CNHM	5064-229	Valenciennius pelta	Valenciennius reussi	1	Zagreb–Okrugljak	-	Medvednica Mts.	Croatia	Gorjanović-Kramberger, D.	1901	neotype specimen	63.5	58	1.09483	-	20	1.0-1.5	1.0-1.5
	CNHM	5066-231/1-3	Valenciennesia alta	Valenciennius reussi juv.	3	Zagreb–Okrugljak	-	Medvednica Mts.	Croatia	Gorjanović-Kramberger, D.	1901	syntype specimens, juvenile	-	-	-	-	-	-	-
	CNHM	5070-235/1	Valenciennius kiseljaki	Valenciennius kiseljaki	1	Zagreb–Okrugljak	-	Medvednica Mts.	Croatia	Gorjanović-Kramberger, D.	1901	lectotype specimen	45.5	35.5	1.28169	-	22	0.5-1.0	1.0-1.5
	CNHM	5070-235/2	Valenciennius kiseljaki	Valenciennius cf. kiseljaki	1	Zagreb–Okrugljak	-	Medvednica Mts.	Croatia	Gorjanović-Kramberger, D.	1901	fragmentary specimen, paralectotype specimen	43	34	1.26471	-	21	0.5-1.0	1.0-1.5
	CNHM	5178-5180/343	Radix (Lymnaea) croatica	Radix croatica	1	Moravče	-	Medvednica Mts.	Croatia	Gorjanović-Kramberger, D.	1890	1 missing specimen (in GS, Vienna), syntype specimen	19	13.5	1.40741	18.7	-	-	-
	CNHM	5178-5180/344	Radix (Lymnaea) croatica	Radix croatica	1	Moravče	-	Medvednica Mts.	Croatia	Gorjanović-Kramberger, D.	1890	1 missing specimen (in GS, Vienna), syntype specimen	13	9	1.44444	10.5	-	-	-
	CNHM	5183-348/1-2	Hiscerus amplectus	Velutinopsis rugosa	1	Zagreb–Podsljeme (Gračani)	-	Medvednica Mts.	Croatia	Gorjanović-Kramberger, D.	1901	fragmentary negative specimen, negative-positive sides, strong growth lines, coiling not visible, lectotype specimen	27.5	19	1.44737	-	-	-	-
	CNHM	5186-351	Clivunella conica	Valenciennius sp. indet. juv.	1	Zagreb–Podsljeme (Gračani)	-	Medvednica Mts.	Croatia	Gorjanović-Kramberger, D.	1923	label 359 in the catalogue, L. velutinus was the old determination, no siphonal canal, paleopathological case?, holotype specimen, juvenile?	-	-	-	-	-	-	-
	CNHM	5325-490/1	Clivunella ovata	Valenciennius sp. indet. juv.	1	Zagreb–Čučerje	-	Medvednica Mts.	Croatia	Gorjanović-Kramberger, D.	1923	no siphonal canal, Valenciennius sp. was the old determination, juvenile specimen?, lectotype specimen	-	-	-	-	-	-	-
	CNHM	5348-501	Hiscerus undulatus	Undulotheca nobilis	1	Novi Marof	-	Zagorje Basin	Croatia	Gorjanović-Kramberger, D.	1901	holotype+genotype specimen	-	-	-	-	-	-	-
	CNHM	5449-599	Radix (Lymnaea) simplex	Velutinopsis velutina	1	Londžica/Babindol	-	Krndija Mts.	Croatia	Gorjanović-Kramberger, D.	1899	holotype specimen	15	21	0.714286	-	-	-	-
	CNHM	5747-897/1-2	Valenciennius brusinai	Valenciennius reussi	2	Bektež	-	Krndija Mts.	Croatia	?	?	fragmentary specimen	-	-	-	-	-	-	-
	CNHM	5754-904	Provalenciennesia pauli var. tenuicostata	Provalenciennesia pauli	1	Zagreb–Podsljeme (Gračani)	-	Medvednica Mts.	Croatia	Gorjanović-Kramberger, D.	?		75.5	74	1.02027	-	20	-	-
	CNHM	5756-906	Provalenciennesia pauli var. intermedia	Provalenciennesia pauli	1	Zagreb–Podsljeme (Bliznec)	-	Medvednica Mts.	Croatia	?	?	Crna voda	66	59.5	1.10924	-	-	-	-
	CNHM	5757-907/1-2	Provalenciennesia pauli var. intermedia	Provalenciennesia cf. pauli juv.	1	Zagreb–Šestine	-	Medvednica Mts.	Croatia	Gorjanović-Kramberger, D.	1901	holotype specimen, juvenile, 2 sides of the same specimen, P. pauli-V. reussi transitional form	30.5	25.5	1.19608	-	-	-	-
	CNHM	5758-908/1	Provalenciennesia arthaberi	Provalenciennesia arthaberi	1	Zagreb–Podsljeme (Gračani)	-	Medvednica Mts.	Croatia	Gorjanović-Kramberger, D.	1901	paralectotype specimen	90	60	1.5	-	24	-	-
	CNHM	5758-908/2	Provalenciennesia arthaberi	Provalenciennesia arthaberi	1	Zagreb–Podsljeme (Gračani)	-	Medvednica Mts.	Croatia	?	?		72	39	1.84615	-	25	-	-
	CNHM	5759-909	Provalenciennesia arthaberi	Provalenciennesia arthaberi	1	Zagreb–Podsljeme (Gračani)	-	Medvednica Mts.	Croatia	?	?		51	42.5	1.2	-	26	-	-
	CNHM	5760-910	Provalenciennesia arthaberi	Provalenciennesia arthaberi	1	Novi Marof	-	Zagorje Basin	Croatia	?	?		47	37	1.27027	-	-	-	-
	CNHM	5761-911	Provalenciennesia arthaberi	Provalenciennesia arthaberi	1	Zagreb–Podsljeme (Gračani)	-	Medvednica Mts.	Croatia	?	?		-	-	-	-	-	-	-
	CNHM	5763-913	Provalenciennesia arthaberi	Provalenciennesia arthaberi	1	Zagreb–Podsljeme (Gračani)	-	Medvednica Mts.	Croatia	Gorjanović-Kramberger, D.	1901	Gračanski ribnjak, lectotype specimen	68.5	49.5	1.38384	-	-	-	-
	CNHM	5764-914	Provalenciennesia arthaberi	Provalenciennesia arthaberi	1	Zagreb–Podsljeme (Gračani)	-	Medvednica Mts.	Croatia	?	?		-	-	-	-	-	-	-
	CNHM	5766-916	Provalenciennesia limnaeoidea	Provalenciennesia cf. limnaeoidea	1	Daruvar/Daruvár	-	Papuk Mts.	Croatia	?	?	okoliš Daruvara	72.5	73	0.993151	-	-	-	-
	CNHM	5767-917	Provalenciennesia limnaeoidea	Provalenciennesia cf. limnaeoidea	1	Zagreb–Bačun (Borje)	-	Medvednica Mts.	Croatia	Gorjanović-Kramberger, D.	1901	paralectotype specimen	-	-	-	-	-	-	-
	CNHM	5768-918	Provalenciennesia limnaeoidea	Provalenciennesia limnaeoidea	1	Zagreb–Bačun (Borje)	-	Medvednica Mts.	Croatia	Gorjanović-Kramberger, D.	1901	lectotype specimen	-	-	-	-	30	-	-
	CNHM	5769-919	Provalenciennesia langhofferi	Provalenciennesia arthaberi	1	Zagreb–Bačun (Borje)	-	Medvednica Mts.	Croatia	Gorjanović-Kramberger, D.	1901	holotype specimen	89	61	1.45902	-	-	-	-
	CNHM	5770-920	Provalenciennesia poljaki	Provalenciennesia limnaeoidea	1	Zagreb–Bačun (Borje)	-	Medvednica Mts.	Croatia	Gorjanović-Kramberger, D.	1901	holotype specimen	66	50	1.32	-	24	1.0-1.5	1.5-2.0
	CNHM	5771-921	Undulotheca pancici	Undulotheca pancici	1	Zagreb–Markuševec	-	Medvednica Mts.	Croatia	Brusina, S.	1894	Jantalova pećina, holotype specimen	57.5	52	1.10577	-	29	1.0-1.5	1.5-2.0
	CNHM	5772-922/1-4	Undulotheca pancici	Undulotheca pancici	4	Zagreb–Borčec	-	Medvednica Mts.	Croatia	Gorjanović-Kramberger, D.	1901		-	-	-	-	-	-	-
	CNHM	5773-923	Undulotheca pancici	Undulotheca pancici	1	Hrkanovci Đakovački	-	Dilj Mts.	Croatia	Gorjanović-Kramberger, D.	1923		47.5	46.5	1.02151	-	-	-	-
	CNHM	5775-925	Undulotheca halavatsi	Undulotheca pancici	1	Vojnovec Kalnički	-	Kalnik Mts.	Croatia	Gorjanović-Kramberger, D.	1923		-	-	-	-	-	-	-
	CNHM	5776-926	Undulotheca kochi	Undulotheca pancici	1	Bektež	-	Krndija Mts.	Croatia	Gorjanović-Kramberger, D.	1923	transition to provalencienniids?, holotype specimen	61.5	50.5	1.21782	-	26	1.5-2.0	2.0-2.5
	NHMB	1459	-	Valenciennius reussi	1	Ćukovine	-	Cer Mts.	Serbia	?	?	siphonal canal present, large-sized specimen	150	100	1.5	-	-	-	-
	NHMB	1756	Valenciennius pelta	Valenciennius reussi	1	Mislođin	-	Šumadija Hills	Serbia	Stevanović, P.	?		-	-	-	-	-	-	-
	NHMB	1757	Valenciennius pelta	Valenciennius reussi	2	Grocka–Dubočaj	-	Šumadija Hills	Serbia	Stevanović, P.	?		-	-	-	-	-	-	-
	NHMB	1758	Valenciennius reussi	Valenciennius reussi	1	Jazovnik	-	Obrenovac Graben	Serbia	Stevanović, P.	?		25	25	1	-	-	-	-
	NHMB	1762	-	Undulotheca pancici	1	Beočin/Beocsin/Belcsény	-	Fruška Gora	Serbia	Kukin, A.	?	beautiful specimen	-	-	-	-	-	-	-
	NHMB	1862	Limnes cf. velutinus	Velutinopsis velutina	6	Umka	-	Šumadija Hills	Serbia	Stevanović, P.	?		-	-	-	-	-	-	-
	NHMB	1863	-	Provalenciennesia pauli	1	Belgrade–Rakovica	-	Šumadija Hills	Serbia	Stevanović, P.	?		-	-	-	-	-	-	-
	NHMB	1864	-	Provalenciennesia pauli	4	Belgrade–Rakovica	-	Šumadija Hills	Serbia	Stevanović, P.	?	only the most beautiful specimen measured	47	44	1.06818	-	-	-	-
	NHMB	1976	Valenciennius pelta	Provalenciennesia cf. boeckhi	7	Baćevac	-	Šumadija Hills	Serbia	?	1962		-	-	-	-	-	-	-
	NHMB	1977	Valenciennius reussi	Valenciennius sp. indet.	2	Baćevac	-	Šumadija Hills	Serbia	Stevanović, P.	1952		-	-	-	-	-	-	-
	NHMB	1978	-	Valenciennius cf. reussi	1	Baćevac	-	Šumadija Hills	Serbia	Stevanović, P.	1952	poorly preserved specimen	-	-	-	-	-	-	-
	NHMB	2076	Lymnaea kobelti	Velutinopsis velutina	4	Tuzla–Kreka	-	Tuzla Basin	Bosnia & Herzegovina	?	?		-	-	-	-	-	-	-
	NHMB	3568	Valenciennesia cf. kiseljaki	Valenciennius kiseljaki	1	Belgrade–Beli potok	-	Šumadija Hills	Serbia	Pavlović, P.	1922	tunnel	-	-	-	-	-	-	-
	GS	1868/005/0001/1	Limnaeus nobilis	Undulotheca nobilis	1	Şura Mare/Nagycsűr–Hamba/Kakasfalva/Hahnbach	-	Transylvanian Basin	Romania	Reuss, A. E.	1868	lectotype specimen	26.3	14.7	1.78912	-	23	1.0-1.5	0.5-1.0
	GS	1868/005/0001	Limnaeus nobilis	Velutinopsis velutina	2	Şura Mare/Nagycsűr–Hamba/Kakasfalva/Hahnbach	-	Transylvanian Basin	Romania	Reuss, A. E.	1868	paralectotype specimens of U. nobilis	-	-	-	-	-	-	-
	GS	1875/006/0022	Valenciennesia pauli	Provalenciennesia pauli	1	Gornji Kneginec	-	Zagorje Basin	Croatia	Hörnes, R.	1875	holotype specimen	110	100.8	1.09127	-	30	-	-
	GS	1875/002/0298	Valenciennesia reussi	Valenciennius reussi juv.	1	Kindrovo	-	Dilj Mts.	Croatia	Neumayr, M.	1875	juvenile, holotype specimen	-	-	-	-	-	-	-
	GS	1890/004/0001	Limnaea croatica	Radix croatica	1	Zagreb–Vrapče	-	Medvednica Mts.	Croatia	Gorjanović-Kramberger, D.	1890	syntype specimen	-	-	-	-	-	-	-
	GS	1874/005/0001	Valenciennesia annulata	Provalenciennesia cf. arthaberi	2	Beočin/Beocsin/Belcsény	-	Fruška Gora	Serbia	Lenz, O.	1874	fragmentary specimens	-	-	-	-	-	-	-
	GS	1874/005/0002	Valenciennesia annulata	Provalenciennesia cf. pauli	2	Beočin/Beocsin/Belcsény	-	Fruška Gora	Serbia	Lenz, O.	1874	fragmentary specimens	-	-	-	-	-	-	-
	BBU	2123	Valenciennesia reussi	Undulotheca nobilis	1	Corund/Korond	-	Transylvanian Basin	Romania	Herepey, K.	?		34.26	33.57	1.02055	-	-	1.5	-
	BBU	2127	Limnaea velutina	Velutinopsis velutina	1	Corund/Korond	-	Transylvanian Basin	Romania	Vitális, I.	?		10.86	10.63	1.02164	-	-	-	-
	BBU	7645	Valenciennesia reussi	Undulotheca pancici	1	Gușterița/Szenterzsébet/Hammersdorf	-	Transylvanian Basin	Romania	Koch, A.	1894		39.74	43.68	0.909799	-	16	2.0-2.5	-
	BBU	7653/1	Valenciennesia reussi	Undulotheca pancici	1	Gușterița/Szenterzsébet/Hammersdorf	-	Transylvanian Basin	Romania	Koch, A.	1894		-	-	-	-	-	-	-
	BBU	7653/2	Valenciennesia reussi	Undulotheca pancici	1	Gușterița/Szenterzsébet/Hammersdorf	-	Transylvanian Basin	Romania	Koch, A.	1894		-	-	-	-	-	-	-
	BBU	21346	Radix sp.	Velutinopsis velutina	2	Zorlențu Mare/Alsózorlenc	-	Banat Mts.	Romania	Florei, N.	?		-	-	-	-	-	-	-
	NGM-GIR	P-1506	Limnaea velutina	Velutinopsis velutina	1	Bodogaia/Alsóboldogfalva	-	Transylvanian Basin	Romania	Bányai, J.	?		-	-	-	-	-	-	-
	BM	48.917	-	Velutinopsis velutina	1	Gușterița/Szenterzsébet/Hammersdorf	-	Transylvanian Basin	Romania	Gerasim, A. & Doltu, M.	1953		29.16	23.48	1.24191	-	-	-	-
	BM	48.919	-	Velutinopsis velutina	1	Gușterița/Szenterzsébet/Hammersdorf	-	Transylvanian Basin	Romania	Gerasim, A. & Doltu, M.	1953	deformed specimen	33.65	28.63	1.17534	-	-	-	-
	BM	48.921-48.928	-	Velutinopsis velutina	1	Gușterița/Szenterzsébet/Hammersdorf	-	Transylvanian Basin	Romania	Gerasim, A. & Doltu, M.	1953		31.11	22.49	1.38328	-	-	-	-
	BM	48.932	-	Velutinopsis velutina	1	Gușterița/Szenterzsébet/Hammersdorf	-	Transylvanian Basin	Romania	Gerasim, A. & Doltu, M.	1958		-	-	-	-	-	-	-
	BM	48.933-48.935	-	Velutinopsis velutina	1	Gușterița/Szenterzsébet/Hammersdorf	-	Transylvanian Basin	Romania	Gerasim, A. & Doltu, M.	1958		28.05	20.67	1.35704	-	-	-	-
	BM	48.936-48.938	-	Velutinopsis velutina	3	Gușterița/Szenterzsébet/Hammersdorf	-	Transylvanian Basin	Romania	Gerasim, A. & Doltu, M.	1958	average parameters, not well prepared specimens	26.09	25.18	1.03614	-	-	-	-
	BM	49.373	Valenciennesia reussi	Undulotheca pancici	1	Gușterița/Szenterzsébet/Hammersdorf	-	Transylvanian Basin	Romania	Gerasim, A. & Doltu, M.	1958		45.79	53.51	0.855728	-	19	1.8-2.5	-
	BM	49.382	Valenciennesia reussi	Undulotheca pancici	1	Gușterița/Szenterzsébet/Hammersdorf	-	Transylvanian Basin	Romania	Gerasim, A. & Doltu, M.	1958		30.3	32.31	0.93779	-	-	1.5-2.0	-
	BM	49.383-49.384	-	Undulotheca pancici	1	Gușterița/Szenterzsébet/Hammersdorf	-	Transylvanian Basin	Romania	Gerasim, A. & Doltu, M.	1958		33.42	33.08	1.01028	-	18	1.5-2.0	-
	BM	49.403	Valenciennesia reussi	Undulotheca nobilis	1	Gușterița/Szenterzsébet/Hammersdorf	-	Transylvanian Basin	Romania	Gerasim, A. & Doltu, M.	1958		-	-	-	-	-	-	-
	BM	49.431	-	Undulotheca nobilis	1	Gușterița/Szenterzsébet/Hammersdorf	-	Transylvanian Basin	Romania	Gerasim, A. & Doltu, M.	1958	fragmentary specimen	41.58	31.39	1.32463	-	-	0.9-1.5	-
	BM	49.437	Valenciennesia reussi	Provalenciennesia sp. indet.	1	Gușterița/Szenterzsébet/Hammersdorf	-	Transylvanian Basin	Romania	Gerasim, A. & Doltu, M.	1958		40.16	38.74	1.03665	-	15	1.0-1.6	-
	BM	49.445	Valenciennesia reussi	Undulotheca pancici	1	Gușterița/Szenterzsébet/Hammersdorf	-	Transylvanian Basin	Romania	Gerasim, A. & Doltu, M.	1958		-	-	-	-	-	2.1-2.6	-
	BM	49.448-49.449	Valenciennesia reussi	Undulotheca pancici	2	Gușterița/Szenterzsébet/Hammersdorf	-	Transylvanian Basin	Romania	Gerasim, A. & Doltu, M.	1958		-	-	-	-	-	1.9-2.3	-
	BM	49.450	Valenciennesia reussi	Undulotheca pancici	1	Gușterița/Szenterzsébet/Hammersdorf	-	Transylvanian Basin	Romania	Gerasim, A. & Doltu, M.	1958		25.77	24.91	1.03452	-	-	1.5-1.8	-
	BM	49.638	Valenciennesia reussi	Undulotheca pancici	1	Gușterița/Szenterzsébet/Hammersdorf	-	Transylvanian Basin	Romania	Gerasim, A. & Doltu, M.	1958		60.07	56.79	1.05776	-	18	1.6-2.6	-
	MIM	015	-	Velutinopsis velutina	1	Sângeorgiu de Mureș/Marosszentgyörgy	-	Transylvanian Basin	Romania	Fikk, J.	1950	brickyard	-	-	-	-	-	-	-
	MIM	803	-	Velutinopsis velutina juv.	1	Odorheiu Secuiesc/Székelyudvarhely	-	Transylvanian Basin	Romania	Bányai, J.	1966	juvenile	-	-	-	-	-	-	-
	UL	UCBL-EM 33436	Velutinopsis velutina	Velutinopsis velutina	1	Kerch–Kamysh-Burun	-	Black Sea Basin	Ukraine/Russia	Deshayes, M.	1838	holotype specimen	-	-	-	-	-	-	-
					713

## Sheet: Legend
	Legend
	Collections		Measurements
	SARA	Department of Collections, Supervisory Authority for Regulatory Affairs/Szabályozott Tevékenységek Felügyeleti Hatósága (former MÁFI/GIH – Magyar Állami Földtani Intézet/Geological Institute of Hungary), Budapest, Hungary	L	length
	HNHM	Hungarian Natural History Museum/Magyar Természettudományi Múzeum, Budapest, Hungary	W	width
	ELTE	Palaeontological Collection of the Department of Palaeontology of the Eötvös Loránd University, Budapest, Hungary	L/W	length/width ratio
	CNHM	Croatian Natural History Museum/Hrvatski prirodoslovni muzej, Zagreb, Croatia	LBw	length of body whorl
	NHMB	Natural History Museum Belgrade/Prirodnjački muzej Beograd, Belgrade, Serbia	NR	number of ribs
	GS	GeoSphere Austria (former Geologische Bundesanstalt), Vienna, Austria	WR	width of ribs
	BBU	Babeş-Bolyai University, Cluj-Napoca/Kolozsvár, Romania	WSR	width of the space between ribs
	NGM-GIR	National Geology Museum of the Geological Institute of Romania, Bucharest, Romania
	BM	Brukenthal Museum, Sibiu/Nagyszeben/Hermannstadt, Romania
	MIM	Molnár István Museum, Cristuru Secuiesc/Székelykeresztúr, Romania
	UL	Collections de Paléontologie, Laboratoire de Géologie de Lyon, Université Lyon, Lyon, France
		type specimens
